# Supplementary material for: ATAC-seq on biobanked specimens defines a unique chromatin accessibility structure in naïve SLE B cells
Source: Sci Rep. 2016 Jun 1;6:27030. doi: 10.1038/srep27030 (PMC4888756; doi:10.1038/srep27030)
Supplement: Supplementary Table S1 [file srep27030-s2.xlsx]

## Sheet: Supplemental.Table.1
PeakID	Chr	Start	End	Strand	Peak Overlap	Annotation	Detailed Annotation	Distance to TSS	Nearest Refseq	Gene Name	Fresh.1K log2 rpm	Fresh.5K log2 rpm	Fresh.20K log2 rpm	Fresh.50K log2 rpm	Frozen.1K log2 rpm	Frozen.5K log2 rpm	Frozen.20K log2 rpm	Frozen.50K log2 rpm
Merged-chr5-134262849-8	chr5	134262359	134263359	+	Fresh.1K|Fresh.5K|Fresh.20K|Fresh.50K|Frozen.1K|Frozen.5K|Frozen.20K|Frozen.50K	promoter-TSS (NR_039666)	promoter-TSS (NR_039666)	-870	NR_039666	MIR4461	16.09	16.28	16.55	16.88	15.46	15.33	15.67	15.92
Merged-chr5-134263378-8	chr5	134262895	134263895	+	Fresh.1K|Fresh.5K|Fresh.20K|Fresh.50K|Frozen.1K|Frozen.5K|Frozen.20K|Frozen.50K	promoter-TSS (NR_039666)	promoter-TSS (NR_039666)	-334	NR_039666	MIR4461	16.1	16.27	16.53	16.85	15.46	15.37	15.71	15.98
Merged-chr5-79947290-8	chr5	79946790	79947790	+	Fresh.1K|Fresh.5K|Fresh.20K|Fresh.50K|Frozen.1K|Frozen.5K|Frozen.20K|Frozen.50K	promoter-TSS (NM_001190470)	promoter-TSS (NM_001190470)	-436	NM_001190470	MTRNR2L2	15.34	15.51	15.8	16.11	14.89	14.78	15.11	15.43
Merged-chr5-79946608-8	chr5	79946117	79947117	+	Fresh.1K|Fresh.5K|Fresh.20K|Fresh.50K|Frozen.1K|Frozen.5K|Frozen.20K|Frozen.50K	5' UTR (NM_001190470, exon 1 of 1)	5' UTR (NM_001190470, exon 1 of 1)	237	NM_001190470	MTRNR2L2	15.37	15.47	15.75	16.06	14.85	14.74	15.04	15.28
Merged-chr11-10530845-8	chr11	10530346	10531346	+	Fresh.1K|Fresh.5K|Fresh.20K|Fresh.50K|Frozen.1K|Frozen.5K|Frozen.20K|Frozen.50K	promoter-TSS (NM_001190702)	promoter-TSS (NM_001190702)	-123	NM_001190702	MTRNR2L8	14.78	14.88	15.2	15.51	14.31	14.16	14.47	14.75
Merged-chr13-110076601-8	chr13	110076100	110077100	+	Fresh.1K|Fresh.5K|Fresh.20K|Fresh.50K|Frozen.1K|Frozen.5K|Frozen.20K|Frozen.50K	Intergenic	Intergenic	-256949	NR_047700	MYO16-AS1	13.74	13.91	14.16	14.46	12.5	12.35	12.81	12.72
Merged-chr5-79946975-1	chr5	79946475	79947475	+	Frozen.20K	promoter-TSS (NM_001190470)	promoter-TSS (NM_001190470)	-121	NM_001190470	MTRNR2L2	15.73	15.86	16.16	16.47	15.33	15.2	15.52	15.8
Merged-chr3-96336734-8	chr3	96336237	96337237	+	Fresh.1K|Fresh.5K|Fresh.20K|Fresh.50K|Frozen.1K|Frozen.5K|Frozen.20K|Frozen.50K	Intergenic	Intergenic	-196688	NM_173655	EPHA6	14.61	14.69	14.96	15.23	14.03	13.87	14.16	14.42
Merged-chr3-96336222-8	chr3	96335728	96336728	+	Fresh.1K|Fresh.5K|Fresh.20K|Fresh.50K|Frozen.1K|Frozen.5K|Frozen.20K|Frozen.50K	Intergenic	Intergenic	-197197	NM_173655	EPHA6	14.48	14.56	14.86	15.14	14.04	13.86	14.17	14.4
Merged-chrX-125606540-8	chrX	125606039	125607039	+	Fresh.1K|Fresh.5K|Fresh.20K|Fresh.50K|Frozen.1K|Frozen.5K|Frozen.20K|Frozen.50K	Intergenic	Intergenic	80303	NM_178470	DCAF12L1	13.49	13.81	14.12	14.48	12.72	12.54	12.98	13.05
Merged-chr18-45379729-8	chr18	45379230	45380230	+	Fresh.1K|Fresh.5K|Fresh.20K|Fresh.50K|Frozen.1K|Frozen.5K|Frozen.20K|Frozen.50K	intron (NM_005901, intron 6 of 10)	intron (NM_005901, intron 6 of 10)	77240	NM_005901	SMAD2	12.68	12.87	12.82	13.11	11.35	11.05	11.46	11.07
Merged-chr6-62284152-8	chr6	62283653	62284653	+	Fresh.1K|Fresh.5K|Fresh.20K|Fresh.50K|Frozen.1K|Frozen.5K|Frozen.20K|Frozen.50K	5' UTR (NM_001190706, exon 1 of 1)	5' UTR (NM_001190706, exon 1 of 1)	145	NM_001190706	MTRNR2L9	12.78	12.94	13.12	13.38	11.53	11.27	11.71	11.52
Merged-chr17-51183552-8	chr17	51183060	51184060	+	Fresh.1K|Fresh.5K|Fresh.20K|Fresh.50K|Frozen.1K|Frozen.5K|Frozen.20K|Frozen.50K	Intergenic	Intergenic	120680	NM_001243552	C17orf112	12.56	12.68	12.78	13.02	12.03	11.76	12.11	12.15
Merged-chr2-149639357-8	chr2	149638857	149639857	+	Fresh.1K|Fresh.5K|Fresh.20K|Fresh.50K|Frozen.1K|Frozen.5K|Frozen.20K|Frozen.50K	intron (NM_004522, intron 1 of 25)	intron (NM_004522, intron 1 of 25)	6565	NM_004522	KIF5C	12.17	12.39	12.51	12.7	10.2	10.17	10.63	10.03
Merged-chr2-49456942-8	chr2	49456442	49457442	+	Fresh.1K|Fresh.5K|Fresh.20K|Fresh.50K|Frozen.1K|Frozen.5K|Frozen.20K|Frozen.50K	Intergenic	L1PA6|LINE|L1	-75276	NM_000145	FSHR	12.37	12.64	12.66	12.94	10.92	10.84	11.22	11.01
Merged-chr4-12642009-8	chr4	12641510	12642510	+	Fresh.1K|Fresh.5K|Fresh.20K|Fresh.50K|Frozen.1K|Frozen.5K|Frozen.20K|Frozen.50K	Intergenic	Intergenic	843979	NM_004249	RAB28	11.97	12.29	12.39	12.64	10.81	10.62	11.12	11
Merged-chr7-45291646-8	chr7	45291146	45292146	+	Fresh.1K|Fresh.5K|Fresh.20K|Fresh.50K|Frozen.1K|Frozen.5K|Frozen.20K|Frozen.50K	Intergenic	Intergenic	94279	NM_005856	RAMP3	11.96	12.12	12.23	12.44	10.37	10.31	10.55	10.11
Merged-chr11-10531238-4	chr11	10530738	10531738	+	Frozen.1K|Frozen.5K|Frozen.20K|Frozen.50K	promoter-TSS (NM_001190702)	promoter-TSS (NM_001190702)	-515	NM_001190702	MTRNR2L8	14.72	14.84	15.17	15.48	14.22	14.05	14.39	14.71
Merged-chr17-22021926-8	chr17	22021426	22022426	+	Fresh.1K|Fresh.5K|Fresh.20K|Fresh.50K|Frozen.1K|Frozen.5K|Frozen.20K|Frozen.50K	promoter-TSS (NM_001190452)	promoter-TSS (NM_001190452)	-511	NM_001190452	MTRNR2L1	11.74	12.05	12.2	12.5	10.38	10.31	10.74	10.65
Merged-chr2-88124707-8	chr2	88124202	88125202	+	Fresh.1K|Fresh.5K|Fresh.20K|Fresh.50K|Frozen.1K|Frozen.5K|Frozen.20K|Frozen.50K	intron (NM_001024457, intron 1 of 22).2	intron (NM_001024457, intron 1 of 22).2	584	NM_001078170	RGPD2	12.75	12.91	12.95	13.22	11.71	11.54	11.86	11.88
Merged-chr17-22023791-8	chr17	22023292	22024292	+	Fresh.1K|Fresh.5K|Fresh.20K|Fresh.50K|Frozen.1K|Frozen.5K|Frozen.20K|Frozen.50K	3' UTR (NM_001190452, exon 1 of 1)	3' UTR (NM_001190452, exon 1 of 1)	1355	NM_001190452	MTRNR2L1	12.28	12.5	12.55	12.67	10.5	10.44	10.74	10.5
Merged-chrX-125605805-4	chrX	125605305	125606305	+	Fresh.1K|Fresh.5K|Fresh.20K|Fresh.50K	Intergenic	Intergenic	81037	NM_178470	DCAF12L1	11.23	11.43	11.5	11.76	10.11	9.9	10.17	10.22
Merged-chrX-125607013-8	chrX	125606512	125607512	+	Fresh.1K|Fresh.5K|Fresh.20K|Fresh.50K|Frozen.1K|Frozen.5K|Frozen.20K|Frozen.50K	Intergenic	Intergenic	79830	NM_178470	DCAF12L1	13.67	13.95	14.25	14.61	12.96	12.77	13.21	13.33
Merged-chr11-10530461-8	chr11	10529960	10530960	+	Fresh.1K|Fresh.5K|Fresh.20K|Fresh.50K|Frozen.1K|Frozen.5K|Frozen.20K|Frozen.50K	promoter-TSS (NR_039705)	promoter-TSS (NR_039705)	263	NM_001190702	MTRNR2L8	14.21	14.36	14.63	14.9	13.49	13.37	13.68	13.89
Merged-chr14-32953797-8	chr14	32953297	32954297	+	Fresh.1K|Fresh.5K|Fresh.20K|Fresh.50K|Frozen.1K|Frozen.5K|Frozen.20K|Frozen.50K	intron (NM_004274, intron 2 of 13)	intron (NM_004274, intron 2 of 13)	155318	NM_004274	AKAP6	12.76	12.9	13.06	13.23	12	11.86	12.23	12.39
Merged-chr11-73221790-6	chr11	73221290	73222290	+	Fresh.1K|Fresh.5K|Fresh.20K|Fresh.50K|Frozen.5K|Frozen.20K	intron (NM_001286051, intron 1 of 5)	intron (NM_001286051, intron 1 of 5)	87444	NM_015159	FAM168A	10.7	11	10.97	11.15	8.69	8.62	8.98	8.52
Merged-chr21-10492960-8	chr21	10492460	10493460	+	Fresh.1K|Fresh.5K|Fresh.20K|Fresh.50K|Frozen.1K|Frozen.5K|Frozen.20K|Frozen.50K	Intergenic	Intergenic	497983	NM_199259	TPTE	10.96	11.13	11.16	11.18	9.13	9.05	9.41	8.73
Merged-chr17-22023390-8	chr17	22022891	22023891	+	Fresh.1K|Fresh.5K|Fresh.20K|Fresh.50K|Frozen.1K|Frozen.5K|Frozen.20K|Frozen.50K	exon (NM_001190452, exon 1 of 1)	exon (NM_001190452, exon 1 of 1)	954	NM_001190452	MTRNR2L1	12.28	12.5	12.55	12.67	10.55	10.48	10.77	10.58
Merged-chr5-93905202-8	chr5	93904702	93905702	+	Fresh.1K|Fresh.5K|Fresh.20K|Fresh.50K|Frozen.1K|Frozen.5K|Frozen.20K|Frozen.50K	intron (NM_173665, intron 2 of 4)	intron (NM_173665, intron 2 of 4)	49107	NM_173665	KIAA0825	10.76	10.99	11.13	11.35	9.49	9.38	9.74	9.75
Merged-chr9-33658994-5	chr9	33658495	33659495	+	Fresh.1K|Fresh.5K|Fresh.20K|Fresh.50K|Frozen.50K	Intergenic	Intergenic	-18271	NR_103745	PTENP1-AS	10.32	10.48	10.64	10.75	9.03	8.9	9.07	9.12
Merged-chr1-121485213-8	chr1	121484706	121485706	+	Fresh.1K|Fresh.5K|Fresh.20K|Fresh.50K|Frozen.1K|Frozen.5K|Frozen.20K|Frozen.50K	Intergenic	ALR/Alpha|Satellite|centr	224296	NR_003955	EMBP1	11.7	11.39	11.4	11.51	11.51	11.31	11.5	11.75
Merged-chr17-22022715-8	chr17	22022216	22023216	+	Fresh.1K|Fresh.5K|Fresh.20K|Fresh.50K|Frozen.1K|Frozen.5K|Frozen.20K|Frozen.50K	5' UTR (NM_001190452, exon 1 of 1)	5' UTR (NM_001190452, exon 1 of 1)	279	NM_001190452	MTRNR2L1	10.95	10.86	11.13	11.57	9.89	9.67	10.07	10.05
Merged-chrUn_gl000220-117972-8	chrUn_gl000220	117469	118469	+	Fresh.1K|Fresh.5K|Fresh.20K|Fresh.50K|Frozen.1K|Frozen.5K|Frozen.20K|Frozen.50K	non-coding (NR_046235, exon 1 of 1)	non-coding (NR_046235, exon 1 of 1)	5944	NR_003285	RNA5-8S5	11.97	12.07	11.35	11.29	11.66	11.74	11.4	11.35
Merged-chr1-121484125-8	chr1	121483626	121484626	+	Fresh.1K|Fresh.5K|Fresh.20K|Fresh.50K|Frozen.1K|Frozen.5K|Frozen.20K|Frozen.50K	Intergenic	ALR/Alpha|Satellite|centr	223216	NR_003955	EMBP1	10.63	10.47	10.41	10.5	10.48	10.25	10.45	10.71
Merged-chr1-143913410-8	chr1	143912870	143913870	+	Fresh.1K|Fresh.5K|Fresh.20K|Fresh.50K|Frozen.1K|Frozen.5K|Frozen.20K|Frozen.50K	promoter-TSS (NM_001287385).2	promoter-TSS (NM_001287385).2	-210	NM_001287385	FAM72C	11.03	11.13	11.11	11.17	10.33	10.26	10.47	10.16
Merged-chr7-61969313-8	chr7	61968872	61969872	+	Fresh.1K|Fresh.5K|Fresh.20K|Fresh.50K|Frozen.1K|Frozen.5K|Frozen.20K|Frozen.50K	Intergenic	ALR/Alpha|Satellite|centr	795062	NR_003952	ZNF733P	10.76	10.74	10.85	10.87	11.12	10.94	11.09	11.27
Merged-chrUn_gl000220-104614-2	chrUn_gl000220	104114	105114	+	Fresh.20K|Fresh.50K	promoter-TSS (NR_046235)	promoter-TSS (NR_046235)	-810	NR_046235	RNA45S5	10.8	10.99	10.45	10.3	10.58	10.66	10.48	10.3
Merged-chrUn_gl000220-148590-2	chrUn_gl000220	148090	149090	+	Fresh.20K|Fresh.50K	Intergenic	CpG	-7407	NR_003285	RNA5-8S5	10.87	10.95	10.45	10.19	10.63	10.62	10.47	10.31
Merged-chr1-121484602-4	chr1	121484103	121485103	+	Fresh.1K|Fresh.5K|Fresh.20K|Fresh.50K	Intergenic	ALR/Alpha|Satellite|centr	223693	NR_003955	EMBP1	11.52	11.31	11.38	11.46	11.53	11.33	11.49	11.76
Merged-chr1-16993698-3	chr1	16993198	16994198	+	Frozen.5K|Frozen.20K|Frozen.50K	Intergenic	Intergenic	-5800	NM_001282321	FAM231A	9.71	9.64	9.47	9.39	10.17	10.16	9.94	9.75
Merged-chr1-17001737-8	chr1	17001266	17002266	+	Fresh.1K|Fresh.5K|Fresh.20K|Fresh.50K|Frozen.1K|Frozen.5K|Frozen.20K|Frozen.50K	Intergenic	MER49|LTR|ERV1	2268	NM_001282321	FAM231A	9.86	10.07	10.14	9.99	9.01	8.8	9.05	8.52
Merged-chr17_gl000205_random-85566-8	chr17_gl000205_random	85067	86067	+	Fresh.1K|Fresh.5K|Fresh.20K|Fresh.50K|Frozen.1K|Frozen.5K|Frozen.20K|Frozen.50K	Intergenic	Intergenic	-31056	NR_003682	MGC70870	10.41	10.51	10.49	10.47	10.27	10.41	10.36	10.33
Merged-chr19-27732042-3	chr19	27731541	27732541	+	Fresh.1K|Fresh.5K|Fresh.50K	Intergenic	ALR/Alpha|Satellite|centr	-552334	NR_110687	LOC101927151	9.7	9.49	9.35	9.49	9.25	9	9.33	9.46
Merged-chr7_gl000195_random-32557-8	chr7_gl000195_random	32058	33058	+	Fresh.1K|Fresh.5K|Fresh.20K|Fresh.50K|Frozen.1K|Frozen.5K|Frozen.20K|Frozen.50K	Intergenic	Intergenic	54161	NM_001242480	LOC389831	10.31	10.24	10.16	10.26	10.24	10.3	10.26	10.15
Merged-chr1-149577713-8	chr1	149577207	149578207	+	Fresh.1K|Fresh.5K|Fresh.20K|Fresh.50K|Frozen.1K|Frozen.5K|Frozen.20K|Frozen.50K	intron (NR_111957, intron 2 of 3)	intron (NR_111957, intron 2 of 3)	1240	NR_024510	LINC00623	10.01	10.18	10.11	9.9	10.04	10.11	10.01	9.77
Merged-chr1-17059007-8	chr1	17058488	17059488	+	Fresh.1K|Fresh.5K|Fresh.20K|Fresh.50K|Frozen.1K|Frozen.5K|Frozen.20K|Frozen.50K	Intergenic	MER49|LTR|ERV1	1968	NM_001282321	FAM231A	9.49	9.8	9.84	9.93	8.78	8.66	8.88	8.36
Merged-chr7_gl000195_random-31422-8	chr7_gl000195_random	30946	31946	+	Fresh.1K|Fresh.5K|Fresh.20K|Fresh.50K|Frozen.1K|Frozen.5K|Frozen.20K|Frozen.50K	Intergenic	Intergenic	55273	NM_001242480	LOC389831	10.62	10.54	10.62	10.66	10.72	10.67	10.63	10.48
Merged-chr7_gl000195_random-32005-8	chr7_gl000195_random	31511	32511	+	Fresh.1K|Fresh.5K|Fresh.20K|Fresh.50K|Frozen.1K|Frozen.5K|Frozen.20K|Frozen.50K	Intergenic	Intergenic	54708	NM_001242480	LOC389831	10.37	10.4	10.39	10.39	10.47	10.48	10.42	10.36
Merged-chr1-17067053-7	chr1	17066554	17067554	+	Fresh.1K|Fresh.5K|Fresh.20K|Fresh.50K|Frozen.1K|Frozen.5K|Frozen.50K	Intergenic	U1|snRNA|snRNA	-6098	NM_001282321	FAM231A	10.15	10.13	9.9	9.77	10.2	10.21	10	9.66
Merged-chr11-62609160-8	chr11	62608656	62609656	+	Fresh.1K|Fresh.5K|Fresh.20K|Fresh.50K|Frozen.1K|Frozen.5K|Frozen.20K|Frozen.50K	Intergenic	U2|snRNA|snRNA	-1528	NM_018093	WDR74	10.21	10.24	9.96	9.81	9.4	9.37	9.36	8.89
Merged-chr1-16840685-8	chr1	16840170	16841170	+	Fresh.1K|Fresh.5K|Fresh.20K|Fresh.50K|Frozen.1K|Frozen.5K|Frozen.20K|Frozen.50K	Intergenic	U1|snRNA|snRNA	-21474	NR_023386	CROCCP3	10	10	9.95	9.77	9.84	9.85	9.72	9.31
Merged-chr21-9827120-8	chr21	9826601	9827601	+	Fresh.1K|Fresh.5K|Fresh.20K|Fresh.50K|Frozen.1K|Frozen.5K|Frozen.20K|Frozen.50K	TTS (NR_037458)	TTS (NR_037458)	898	NR_037458	MIR3687-1	10.63	10.78	9.92	9.8	10.37	10.24	9.98	9.63
Merged-chr1-17066758-1	chr1	17066258	17067258	+	Frozen.20K	Intergenic	Intergenic	-5802	NM_001282321	FAM231A	9.99	10.07	9.81	9.68	10.12	10.12	9.94	9.59
Merged-chr1-206138136-7	chr1	206137622	206138622	+	Fresh.1K|Fresh.5K|Fresh.20K|Fresh.50K|Frozen.1K|Frozen.20K|Frozen.50K	promoter-TSS (NM_001287385)	promoter-TSS (NM_001287385)	-318	NM_001287385	FAM72C	10.16	10.28	10.24	10.2	9.58	9.53	9.71	9.42
Merged-chr3-37034908-4	chr3	37034432	37035432	+	Fresh.1K|Fresh.5K|Fresh.50K|Frozen.1K	promoter-TSS (NM_014805)	promoter-TSS (NM_014805)	91	NM_000249	MLH1	9.85	10.14	9.99	10.01	9.63	9.55	9.55	9.43
Merged-chr4-51757-8	chr4	51261	52261	+	Fresh.1K|Fresh.5K|Fresh.20K|Fresh.50K|Frozen.1K|Frozen.5K|Frozen.20K|Frozen.50K	Intergenic	LTR77|LTR|ERV1	-1418	NM_182524	ZNF595	9.74	9.88	9.88	9.65	9.53	9.5	9.6	9.27
Merged-chr17-17876065-5	chr17	17875566	17876566	+	Fresh.1K|Fresh.5K|Fresh.20K|Fresh.50K|Frozen.5K	promoter-TSS (NM_001130092)	promoter-TSS (NM_001130092)	-61	NM_031294	LRRC48	9.73	9.97	9.83	9.85	9.14	9.01	9.08	8.71
Merged-chr1-16993415-5	chr1	16992916	16993916	+	Fresh.1K|Fresh.5K|Fresh.20K|Fresh.50K|Frozen.1K	Intergenic	U1|snRNA|snRNA	-6082	NM_001282321	FAM231A	9.84	9.82	9.65	9.59	10.28	10.29	10.09	9.84
Merged-chr7_gl000195_random-30885-8	chr7_gl000195_random	30393	31393	+	Fresh.1K|Fresh.5K|Fresh.20K|Fresh.50K|Frozen.1K|Frozen.5K|Frozen.20K|Frozen.50K	Intergenic	Intergenic	55826	NM_001242480	LOC389831	10.22	10.2	10.23	10.29	10.07	10.08	10.04	9.91
Merged-chr1-120838803-8	chr1	120838297	120839297	+	Fresh.1K|Fresh.5K|Fresh.20K|Fresh.50K|Frozen.1K|Frozen.5K|Frozen.20K|Frozen.50K	promoter-TSS (NM_001100910)	promoter-TSS (NM_001100910)	-208	NM_001100910	FAM72B	9.94	10.14	10.15	10.05	9.16	9.19	9.38	9.12
Merged-chr12-133841768-8	chr12	133841269	133842269	+	Fresh.1K|Fresh.5K|Fresh.20K|Fresh.50K|Frozen.1K|Frozen.5K|Frozen.20K|Frozen.50K	Intergenic	(TTAGGG)n|Simple_repeat|Simple_repeat	-29347	NM_001191054	ANHX	8.78	8.61	8.83	8.58	9.38	9.84	9.17	9.28
Merged-chr14-23938606-1	chr14	23938106	23939106	+	Fresh.20K	promoter-TSS (NM_015514)	promoter-TSS (NM_015514)	-292	NM_015514	NGDN	9.39	9.66	9.42	9.53	9.06	8.81	9.01	8.54
Merged-chr10-16859577-8	chr10	16859078	16860078	+	Fresh.1K|Fresh.5K|Fresh.20K|Fresh.50K|Frozen.1K|Frozen.5K|Frozen.20K|Frozen.50K	promoter-TSS (NM_012425)	promoter-TSS (NM_012425)	-125	NM_012425	RSU1	9.7	9.83	9.93	9.82	8.99	8.96	9.25	9.06
Merged-chr7-61970365-6	chr7	61969863	61970863	+	Fresh.1K|Fresh.20K|Frozen.1K|Frozen.5K|Frozen.20K|Frozen.50K	Intergenic	ALR/Alpha|Satellite|centr	794071	NR_003952	ZNF733P	9.03	8.87	9.08	9.07	9.37	9.16	9.27	9.5
Merged-chr5-139781137-8	chr5	139780641	139781641	+	Fresh.1K|Fresh.5K|Fresh.20K|Fresh.50K|Frozen.1K|Frozen.5K|Frozen.20K|Frozen.50K	promoter-TSS (NM_017747)	promoter-TSS (NM_017747)	-258	NM_017747	ANKHD1	9.9	9.83	9.92	9.95	9.52	9.52	9.64	9.4
Merged-chr1-17193764-8	chr1	17193275	17194275	+	Fresh.1K|Fresh.5K|Fresh.20K|Fresh.50K|Frozen.1K|Frozen.5K|Frozen.20K|Frozen.50K	Intergenic	MER49|LTR|ERV1	-8259	NR_037446	MIR3675	9.22	9.29	9.32	9.47	8.44	8.11	8.46	7.96
Merged-chr5-130545361-8	chr5	130544860	130545860	+	Fresh.1K|Fresh.5K|Fresh.20K|Fresh.50K|Frozen.1K|Frozen.5K|Frozen.20K|Frozen.50K	Intergenic	Intergenic	38753	NM_181705	LYRM7	9.23	9.58	9.61	9.45	9.05	8.99	9.23	8.98
Merged-chr19-42773002-8	chr19	42772510	42773510	+	Fresh.1K|Fresh.5K|Fresh.20K|Fresh.50K|Frozen.1K|Frozen.5K|Frozen.20K|Frozen.50K	Intergenic	CpG	-13694	NM_006494	ERF	10.27	10.3	10.24	10.35	9.62	9.53	9.58	9.3
Merged-chr11-57479870-8	chr11	57479410	57480410	+	Fresh.1K|Fresh.5K|Fresh.20K|Fresh.50K|Frozen.1K|Frozen.5K|Frozen.20K|Frozen.50K	promoter-TSS (NM_153450)	promoter-TSS (NM_153450)	-85	NM_015959	TMX2	9.73	9.71	9.64	9.81	9.22	9.13	9.25	8.95
Merged-chr19-45394293-5	chr19	45393793	45394793	+	Fresh.1K|Fresh.5K|Fresh.20K|Fresh.50K|Frozen.20K	promoter-TSS (NM_006114)	promoter-TSS (NM_006114)	-184	NM_006114	TOMM40	9.61	9.74	9.64	9.49	9.4	9.11	9.14	8.83
Merged-chr1-16867175-8	chr1	16866675	16867675	+	Fresh.1K|Fresh.5K|Fresh.20K|Fresh.50K|Frozen.1K|Frozen.5K|Frozen.20K|Frozen.50K	Intergenic	MER49|LTR|ERV1	-8234	NR_037446	MIR3675	9.14	9.17	9.28	9.22	8.25	7.98	8.27	7.89
Merged-chrUn_gl000219-99759-8	chrUn_gl000219	99246	100246	+	Fresh.1K|Fresh.5K|Fresh.20K|Fresh.50K|Frozen.1K|Frozen.5K|Frozen.20K|Frozen.50K	promoter-TSS (NR_027436)	promoter-TSS (NR_027436)	-104	NR_027436	LOC283788	9.42	9.44	9.77	9.56	9.49	9.37	9.46	9.34
Merged-chr2-30369419-7	chr2	30368906	30369906	+	Fresh.1K|Fresh.5K|Fresh.20K|Fresh.50K|Frozen.1K|Frozen.20K|Frozen.50K	promoter-TSS (NM_001127400)	promoter-TSS (NM_001127400)	-344	NM_016061	YPEL5	9.99	10.2	10.19	10.14	9.37	9.14	9.41	9.1
Merged-chr5-151151290-8	chr5	151150783	151151783	+	Fresh.1K|Fresh.5K|Fresh.20K|Fresh.50K|Frozen.1K|Frozen.5K|Frozen.20K|Frozen.50K	promoter-TSS (NM_198395)	promoter-TSS (NM_198395)	-193	NM_005754	G3BP1	10.25	10.32	10.43	10.46	9.81	9.67	9.92	9.68
Merged-chr22-42929379-8	chr22	42928884	42929884	+	Fresh.1K|Fresh.5K|Fresh.20K|Fresh.50K|Frozen.1K|Frozen.5K|Frozen.20K|Frozen.50K	Intergenic	LTR13|LTR|ERVK	-13555	NM_015703	RRP7A	9.3	9.44	9.41	9.38	9.21	9.24	9.41	8.97
Merged-chr2-136288918-5	chr2	136288394	136289394	+	Fresh.1K|Fresh.5K|Fresh.20K|Fresh.50K|Frozen.50K	promoter-TSS (NM_032143)	promoter-TSS (NM_032143)	-88	NM_032143	ZRANB3	9.67	9.71	9.62	9.71	9.35	9.33	9.46	9.17
Merged-chr21-47604498-8	chr21	47604009	47605009	+	Fresh.1K|Fresh.5K|Fresh.20K|Fresh.50K|Frozen.1K|Frozen.5K|Frozen.20K|Frozen.50K	promoter-TSS (NM_001142854)	promoter-TSS (NM_001142854)	-136	NM_032261	SPATC1L	9.28	9.36	9.53	9.54	9.22	9.27	9.2	9.14
Merged-chr8-145002617-5	chr8	145002116	145003116	+	Fresh.1K|Fresh.5K|Fresh.50K|Frozen.5K|Frozen.20K	intron (NM_201383, intron 25 of 31)	intron (NM_201383, intron 25 of 31)	11142	NM_000445	PLEC	8.91	9.22	9.39	9.29	8.41	8.52	8.66	8.45
Merged-chr17-19091460-8	chr17	19090960	19091960	+	Fresh.1K|Fresh.5K|Fresh.20K|Fresh.50K|Frozen.1K|Frozen.5K|Frozen.20K|Frozen.50K	Intergenic	U3|snRNA|snRNA	-29275	NM_001291905	LOC388436	9.8	9.84	9.65	9.6	9.56	9.52	9.45	9.09
Merged-chr5-145826785-8	chr5	145826310	145827310	+	Fresh.1K|Fresh.5K|Fresh.20K|Fresh.50K|Frozen.1K|Frozen.5K|Frozen.20K|Frozen.50K	promoter-TSS (NM_001040006)	promoter-TSS (NM_001040006)	-63	NM_006706	TCERG1	9.38	9.49	9.63	9.59	9.1	9.15	9.21	8.94
Merged-chr14-21737852-8	chr14	21737341	21738341	+	Fresh.1K|Fresh.5K|Fresh.20K|Fresh.50K|Frozen.1K|Frozen.5K|Frozen.20K|Frozen.50K	promoter-TSS (NM_001077442)	promoter-TSS (NM_001077442)	-203	NM_004500	HNRNPC	9.8	9.78	9.78	9.92	8.9	9.18	9.15	9
Merged-chr10-76586191-8	chr10	76585697	76586697	+	Fresh.1K|Fresh.5K|Fresh.20K|Fresh.50K|Frozen.1K|Frozen.5K|Frozen.20K|Frozen.50K	promoter-TSS (NM_001256468)	promoter-TSS (NM_001256468)	26	NM_012330	KAT6B	10.06	10.19	10.27	10.22	9.45	9.36	9.62	9.28
Merged-chr11-94964599-8	chr11	94964104	94965104	+	Fresh.1K|Fresh.5K|Fresh.20K|Fresh.50K|Frozen.1K|Frozen.5K|Frozen.20K|Frozen.50K	promoter-TSS (NM_144665)	promoter-TSS (NM_144665)	-358	NM_144665	SESN3	9.4	9.62	9.71	9.77	8.99	8.98	9.17	8.92
Merged-chr19-39341139-8	chr19	39340642	39341642	+	Fresh.1K|Fresh.5K|Fresh.20K|Fresh.50K|Frozen.1K|Frozen.5K|Frozen.20K|Frozen.50K	promoter-TSS (NM_001533)	promoter-TSS (NM_001533)	-525	NM_001533	HNRNPL	10.27	10.34	10.25	10.26	9.65	9.52	9.66	9.15
Merged-chr12-56367691-8	chr12	56367200	56368200	+	Fresh.1K|Fresh.5K|Fresh.20K|Fresh.50K|Frozen.1K|Frozen.5K|Frozen.20K|Frozen.50K	promoter-TSS (NM_002868)	promoter-TSS (NM_002868)	3	NM_002868	RAB5B	10.02	9.93	10	9.98	9.25	9.25	9.35	9.17
Merged-chr1-120636360-8	chr1	120635858	120636858	+	Fresh.1K|Fresh.5K|Fresh.20K|Fresh.50K|Frozen.1K|Frozen.5K|Frozen.20K|Frozen.50K	Intergenic	Intergenic	-24041	NM_024408	NOTCH2	8.89	9.19	9.16	8.98	8.18	8.34	8.31	8.04
Merged-chr4-152020532-5	chr4	152020030	152021030	+	Fresh.1K|Fresh.5K|Fresh.20K|Fresh.50K|Frozen.50K	promoter-TSS (NM_001006)	promoter-TSS (NM_001006)	-195	NM_001006	RPS3A	9.3	9.13	9.14	9.06	9.03	8.9	9.06	8.92
Merged-chr3-88108239-8	chr3	88107748	88108748	+	Fresh.1K|Fresh.5K|Fresh.20K|Fresh.50K|Frozen.1K|Frozen.5K|Frozen.20K|Frozen.50K	promoter-TSS (NM_003663)	promoter-TSS (NM_003663)	-102	NM_003663	CGGBP1	9.34	9.51	9.61	9.62	9.33	9.28	9.38	9.41
Merged-chr3-121468712-8	chr3	121468210	121469210	+	Fresh.1K|Fresh.5K|Fresh.20K|Fresh.50K|Frozen.1K|Frozen.5K|Frozen.20K|Frozen.50K	promoter-TSS (NM_001256486)	promoter-TSS (NM_001256486)	-96	NM_004487	GOLGB1	9.1	9.31	9.45	9.42	9.03	8.7	8.91	8.49
Merged-chr6-58777440-1	chr6	58776940	58777940	+	Frozen.50K	Intergenic	ALR/Alpha|Satellite|centr	-489716	NM_206908	GUSBP4	9.66	9.81	9.91	10.04	9.89	9.71	9.89	10.19
Merged-chr16-15982597-8	chr16	15982103	15983103	+	Fresh.1K|Fresh.5K|Fresh.20K|Fresh.50K|Frozen.1K|Frozen.5K|Frozen.20K|Frozen.50K	promoter-TSS (NM_144600)	promoter-TSS (NM_144600)	-156	NM_144600	FOPNL	9.24	9.53	9.3	9.24	8.8	8.72	8.87	8.38
Merged-chr8-74884577-8	chr8	74884056	74885056	+	Fresh.1K|Fresh.5K|Fresh.20K|Fresh.50K|Frozen.1K|Frozen.5K|Frozen.20K|Frozen.50K	promoter-TSS (NM_005648)	promoter-TSS (NM_005648)	-34	NM_005648	TCEB1	9.22	9.61	9.63	9.77	8.92	8.75	9.1	8.83
Merged-chr6-116892575-8	chr6	116892085	116893085	+	Fresh.1K|Fresh.5K|Fresh.20K|Fresh.50K|Frozen.1K|Frozen.5K|Frozen.20K|Frozen.50K	promoter-TSS (NM_015952)	promoter-TSS (NM_015952)	55	NM_015952	RWDD1	9.38	9.59	9.58	9.62	9.06	9.04	9.16	8.93
Merged-chr2-74685379-7	chr2	74684887	74685887	+	Fresh.1K|Fresh.5K|Fresh.20K|Fresh.50K|Frozen.1K|Frozen.20K|Frozen.50K	promoter-TSS (NM_012477)	promoter-TSS (NM_012477)	-140	NM_012477	WBP1	9.38	9.59	9.6	9.66	9.15	9.15	9.3	9.09
Merged-chr14-64108758-8	chr14	64108217	64109217	+	Fresh.1K|Fresh.5K|Fresh.20K|Fresh.50K|Frozen.1K|Frozen.5K|Frozen.20K|Frozen.50K	promoter-TSS (NM_080666)	promoter-TSS (NM_080666)	-76	NM_080666	WDR89	9.68	9.79	9.8	9.79	9.37	9.41	9.57	9.22
Merged-chr14-23564487-8	chr14	23563984	23564984	+	Fresh.1K|Fresh.5K|Fresh.20K|Fresh.50K|Frozen.1K|Frozen.5K|Frozen.20K|Frozen.50K	promoter-TSS (NM_017924)	promoter-TSS (NM_017924)	-199	NM_017924	C14orf119	9.68	9.76	9.56	9.59	9.25	9.2	9.27	8.92
Merged-chr11-59383346-2	chr11	59382846	59383846	+	Fresh.1K|Fresh.50K	5' UTR (NM_002556, exon 1 of 14)	5' UTR (NM_002556, exon 1 of 14)	271	NM_002556	OSBP	10.11	10.08	9.96	9.97	9.6	9.36	9.51	9.28
Merged-chr21-9826080-8	chr21	9825580	9826580	+	Fresh.1K|Fresh.5K|Fresh.20K|Fresh.50K|Frozen.1K|Frozen.5K|Frozen.20K|Frozen.50K	promoter-TSS (NR_037458)	promoter-TSS (NR_037458)	-123	NR_037458	MIR3687-1	10.28	10.53	9.62	9.34	10.47	10.49	10.1	9.65
Merged-chr10-101380423-8	chr10	101379959	101380959	+	Fresh.1K|Fresh.5K|Fresh.20K|Fresh.50K|Frozen.1K|Frozen.5K|Frozen.20K|Frozen.50K	promoter-TSS (NM_031212)	promoter-TSS (NM_031212)	-238	NM_031212	SLC25A28	9.77	9.76	9.82	9.73	9.46	9.22	9.33	8.95
Merged-chr7-12726334-7	chr7	12725837	12726837	+	Fresh.1K|Fresh.5K|Fresh.20K|Fresh.50K|Frozen.5K|Frozen.20K|Frozen.50K	promoter-TSS (NM_001195396)	promoter-TSS (NM_001195396)	-115	NM_005738	ARL4A	9.31	9.37	9.62	9.55	9.26	9.11	9.2	9.08
Merged-chr19-52693031-8	chr19	52692537	52693537	+	Fresh.1K|Fresh.5K|Fresh.20K|Fresh.50K|Frozen.1K|Frozen.5K|Frozen.20K|Frozen.50K	promoter-TSS (NR_033500)	promoter-TSS (NR_033500)	-18	NM_014225	PPP2R1A	9.96	9.94	9.74	9.83	9.22	9.12	9.23	8.77
Merged-chr11-3818907-8	chr11	3818418	3819418	+	Fresh.1K|Fresh.5K|Fresh.20K|Fresh.50K|Frozen.1K|Frozen.5K|Frozen.20K|Frozen.50K	promoter-TSS (NM_001145438)	promoter-TSS (NM_001145438)	-36	NM_014489	PGAP2	9.58	9.78	9.6	9.59	9.05	8.87	9.11	8.86
Merged-chr16-18496001-8	chr16	18495510	18496510	+	Fresh.1K|Fresh.5K|Fresh.20K|Fresh.50K|Frozen.1K|Frozen.5K|Frozen.20K|Frozen.50K	TTS (NR_036142)	TTS (NR_036142)	114	NR_036142	MIR3180-2	9.5	9.43	9.2	9.05	9.22	9.09	8.93	8.74
Merged-chr2-208394458-6	chr2	208393958	208394958	+	Fresh.1K|Fresh.5K|Fresh.20K|Frozen.1K|Frozen.5K|Frozen.20K	promoter-TSS (NM_134442)	promoter-TSS (NM_134442)	-158	NM_004379	CREB1	9.88	9.8	9.92	9.71	9.38	9.25	9.44	9.16
Merged-chr3-33482164-7	chr3	33481680	33482680	+	Fresh.1K|Fresh.5K|Fresh.20K|Fresh.50K|Frozen.1K|Frozen.20K|Frozen.50K	promoter-TSS (NM_001128161)	promoter-TSS (NM_001128161)	-283	NM_014517	UBP1	9.62	9.86	9.92	9.84	9.32	9.43	9.5	9.35
Merged-chr5-122759123-7	chr5	122758624	122759624	+	Fresh.1K|Fresh.5K|Fresh.20K|Fresh.50K|Frozen.5K|Frozen.20K|Frozen.50K	intron (NM_153223, intron 1 of 20)	CpG	162	NM_153223	CEP120	9.08	9.27	9.56	9.52	8.99	9.08	9.08	8.76
Merged-chr3-114866271-6	chr3	114865771	114866771	+	Fresh.1K|Fresh.5K|Fresh.20K|Fresh.50K|Frozen.20K|Frozen.50K	promoter-TSS (NM_015642)	promoter-TSS (NM_015642)	-144	NM_015642	ZBTB20	10.04	10.18	10.24	10.07	9.55	9.48	9.75	9.37
Merged-chr14-58765066-8	chr14	58764551	58765551	+	Fresh.1K|Fresh.5K|Fresh.20K|Fresh.50K|Frozen.1K|Frozen.5K|Frozen.20K|Frozen.50K	promoter-TSS (NM_023000)	promoter-TSS (NM_023000)	-171	NM_002892	ARID4A	9.49	9.65	9.53	9.78	9.24	9.34	9.39	9.2
Merged-chr13-98085441-8	chr13	98084931	98085931	+	Fresh.1K|Fresh.5K|Fresh.20K|Fresh.50K|Frozen.1K|Frozen.5K|Frozen.20K|Frozen.50K	Intergenic	CpG	-1044	NM_021033	RAP2A	9.39	9.63	9.63	9.74	9.2	9.27	9.31	9.1
Merged-chr3-20227887-8	chr3	20227364	20228364	+	Fresh.1K|Fresh.5K|Fresh.20K|Fresh.50K|Frozen.1K|Frozen.5K|Frozen.20K|Frozen.50K	promoter-TSS (NM_001199255)	promoter-TSS (NM_001199255)	-140	NM_138484	SGOL1	9.29	9.47	9.57	9.49	8.81	8.93	9.04	8.96
Merged-chr7-106809094-8	chr7	106808590	106809590	+	Fresh.1K|Fresh.5K|Fresh.20K|Fresh.50K|Frozen.1K|Frozen.5K|Frozen.20K|Frozen.50K	promoter-TSS (NM_001244262)	promoter-TSS (NM_001244262)	-316	NM_012257	HBP1	9.75	9.83	9.93	9.84	9.15	8.91	9.19	9.1
Merged-chr4-166248724-8	chr4	166248234	166249234	+	Fresh.1K|Fresh.5K|Fresh.20K|Fresh.50K|Frozen.1K|Frozen.5K|Frozen.20K|Frozen.50K	promoter-TSS (NM_006745)	promoter-TSS (NM_006745)	-84	NM_006745	MSMO1	8.96	9.38	9.58	9.6	9.2	9.01	9.22	9.12
Merged-chr6-58778627-1	chr6	58778127	58779127	+	Fresh.50K	Intergenic	ALR/Alpha|Satellite|centr	-490903	NM_206908	GUSBP4	9.55	9.67	9.91	10.13	10.06	9.6	9.91	10.13
Merged-chr3-120461438-8	chr3	120460935	120461935	+	Fresh.1K|Fresh.5K|Fresh.20K|Fresh.50K|Frozen.1K|Frozen.5K|Frozen.20K|Frozen.50K	promoter-TSS (NM_005513)	promoter-TSS (NM_005513)	-51	NM_173825	RABL3	9.33	9.27	9.34	9.34	8.94	9.18	9.31	9.09
Merged-chr4-103681631-8	chr4	103681102	103682102	+	Fresh.1K|Fresh.5K|Fresh.20K|Fresh.50K|Frozen.1K|Frozen.5K|Frozen.20K|Frozen.50K	intron (NM_005908, intron 1 of 16)	intron (NM_005908, intron 1 of 16)	549	NM_005908	MANBA	9.34	9.33	9.45	9.37	9.29	9.18	9.21	9.07
Merged-chr13-50018269-8	chr13	50017793	50018793	+	Fresh.1K|Fresh.5K|Fresh.20K|Fresh.50K|Frozen.1K|Frozen.5K|Frozen.20K|Frozen.50K	promoter-TSS (NM_031915)	promoter-TSS (NM_031915)	-31	NM_030925	CAB39L	9.55	9.7	9.62	9.62	8.85	8.99	9.11	8.86
Merged-chr12-57472744-8	chr12	57472262	57473262	+	Fresh.1K|Fresh.5K|Fresh.20K|Fresh.50K|Frozen.1K|Frozen.5K|Frozen.20K|Frozen.50K	promoter-TSS (NM_001130963)	promoter-TSS (NM_001130963)	-188	NM_015257	TMEM194A	9.51	9.54	9.51	9.54	8.95	8.72	8.93	8.49
Merged-chr14-53019371-8	chr14	53018842	53019842	+	Fresh.1K|Fresh.5K|Fresh.20K|Fresh.50K|Frozen.1K|Frozen.5K|Frozen.20K|Frozen.50K	promoter-TSS (NM_020784)	promoter-TSS (NM_020784)	-41	NM_020784	TXNDC16	9.26	9.53	9.6	9.61	8.86	8.88	9.05	8.82
Merged-chr19-27732237-5	chr19	27731737	27732737	+	Fresh.20K|Frozen.1K|Frozen.5K|Frozen.20K|Frozen.50K	Intergenic	ALR/Alpha|Satellite|centr	-552138	NR_110687	LOC101927151	9.96	9.71	9.6	9.75	9.56	9.26	9.59	9.76
Merged-chr7-100184091-8	chr7	100183559	100184559	+	Fresh.1K|Fresh.5K|Fresh.20K|Fresh.50K|Frozen.1K|Frozen.5K|Frozen.20K|Frozen.50K	promoter-TSS (NM_001289934)	promoter-TSS (NM_001289934)	103	NM_012172	FBXO24	9.63	9.76	9.72	9.78	9.18	9.06	9.11	8.82
Merged-chr3-38206643-8	chr3	38206130	38207130	+	Fresh.1K|Fresh.5K|Fresh.20K|Fresh.50K|Frozen.1K|Frozen.5K|Frozen.20K|Frozen.50K	promoter-TSS (NM_005109)	promoter-TSS (NM_005109)	-396	NM_005109	OXSR1	9.61	9.64	9.78	9.67	9.5	9.51	9.55	9.31
Merged-chr20-34204371-4	chr20	34203863	34204863	+	Fresh.1K|Fresh.5K|Fresh.20K|Fresh.50K	intron (NM_003116, intron 1 of 11)	intron (NM_003116, intron 1 of 11)	554	NM_003116	SPAG4	9.18	9.26	9.29	9.08	8.73	8.55	8.78	8.44
Merged-chr14-52314183-4	chr14	52313683	52314683	+	Fresh.1K|Fresh.5K|Fresh.20K|Fresh.50K	Intergenic	Intergenic	-12839	NM_053064	GNG2	9.08	9.12	9.26	9.13	8.9	8.77	9.03	8.77
Merged-chr9-37465768-5	chr9	37465243	37466243	+	Fresh.1K|Fresh.5K|Fresh.20K|Fresh.50K|Frozen.5K	promoter-TSS (NM_014872)	promoter-TSS (NM_014872)	-336	NM_014872	ZBTB5	9.57	9.63	9.5	9.53	9.3	9.23	9.16	8.96
Merged-chr1-17222512-8	chr1	17222013	17223013	+	Fresh.1K|Fresh.5K|Fresh.20K|Fresh.50K|Frozen.1K|Frozen.5K|Frozen.20K|Frozen.50K	Intergenic	U1|snRNA|snRNA	-25932	NM_014675	CROCC	9.7	9.6	9.43	9.4	9.68	9.81	9.54	9.38
Merged-chr17-56595438-8	chr17	56594971	56595971	+	Fresh.1K|Fresh.5K|Fresh.20K|Fresh.50K|Frozen.1K|Frozen.5K|Frozen.20K|Frozen.50K	promoter-TSS (NM_004687)	promoter-TSS (NM_004687)	-220	NM_004687	MTMR4	9.83	9.77	9.86	9.77	9.22	9.27	9.3	8.97
Merged-chr16-21566214-8	chr16	21565714	21566714	+	Fresh.1K|Fresh.5K|Fresh.20K|Fresh.50K|Frozen.1K|Frozen.5K|Frozen.20K|Frozen.50K	Intergenic	Intergenic	-34449	NR_002594	SLC7A5P2	8.98	9.24	9.12	8.79	8.56	8.39	8.61	8.19
Merged-chr2-86947108-5	chr2	86946607	86947607	+	Fresh.1K|Fresh.5K|Fresh.20K|Fresh.50K|Frozen.50K	promoter-TSS (NM_022780)	promoter-TSS (NM_022780)	-307	NM_022780	RMND5A	9.37	9.3	9.35	9.36	9	8.85	8.96	8.79
Merged-chr1-110881882-8	chr1	110881352	110882352	+	Fresh.1K|Fresh.5K|Fresh.20K|Fresh.50K|Frozen.1K|Frozen.5K|Frozen.20K|Frozen.50K	promoter-TSS (NM_022768)	promoter-TSS (NM_022768)	-59	NR_036595	LOC440600	9.72	9.94	9.95	9.82	9.53	9.41	9.42	9.19
Merged-chr19-50380715-6	chr19	50380200	50381200	+	Fresh.1K|Fresh.5K|Fresh.20K|Fresh.50K|Frozen.5K|Frozen.50K	promoter-TSS (NM_001168222)	promoter-TSS (NM_001168222)	18	NM_024682	TBC1D17	9.52	9.48	9.23	9.25	9.43	9.28	9.02	8.71
Merged-chr1-62902173-8	chr1	62901674	62902674	+	Fresh.1K|Fresh.5K|Fresh.20K|Fresh.50K|Frozen.1K|Frozen.5K|Frozen.20K|Frozen.50K	promoter-TSS (NM_003368)	promoter-TSS (NM_003368)	199	NM_003368	USP1	9.77	9.74	9.63	9.74	9.36	9.37	9.36	9.22
Merged-chr2-136893966-8	chr2	136893466	136894466	+	Fresh.1K|Fresh.5K|Fresh.20K|Fresh.50K|Frozen.1K|Frozen.5K|Frozen.20K|Frozen.50K	Intergenic	Intergenic	-18241	NM_003467	CXCR4	9.35	9.48	9.58	9.45	8.83	8.81	8.98	8.74
Merged-chr6-159291022-8	chr6	159290563	159291563	+	Fresh.1K|Fresh.5K|Fresh.20K|Fresh.50K|Frozen.1K|Frozen.5K|Frozen.20K|Frozen.50K	Intergenic	CpG	-12399	NM_145303	OSTCP1	9.72	9.99	10.04	9.89	9.65	9.48	9.54	9.32
Merged-chr11-82867902-8	chr11	82867420	82868420	+	Fresh.1K|Fresh.5K|Fresh.20K|Fresh.50K|Frozen.1K|Frozen.5K|Frozen.20K|Frozen.50K	promoter-TSS (NM_015885)	promoter-TSS (NM_015885)	-217	NM_015885	PCF11	9.57	9.82	9.85	9.76	9.04	8.93	9.27	8.86
Merged-chr5-43313791-8	chr5	43313270	43314270	+	Fresh.1K|Fresh.5K|Fresh.20K|Fresh.50K|Frozen.1K|Frozen.5K|Frozen.20K|Frozen.50K	promoter-TSS (NM_001098272)	promoter-TSS (NM_001098272)	-156	NM_002130	HMGCS1	9.56	9.55	9.72	9.7	9.18	9.04	9.34	9.16
Merged-chr5-156698953-8	chr5	156698447	156699447	+	Fresh.1K|Fresh.5K|Fresh.20K|Fresh.50K|Frozen.1K|Frozen.5K|Frozen.20K|Frozen.50K	intron (NM_014376, intron 1 of 30)	intron (NM_014376, intron 1 of 30)	2595	NM_014376	CYFIP2	9.38	9.5	9.63	9.63	8.8	8.51	8.84	8.55
Merged-chr11-125462507-8	chr11	125462015	125463015	+	Fresh.1K|Fresh.5K|Fresh.20K|Fresh.50K|Frozen.1K|Frozen.5K|Frozen.20K|Frozen.50K	promoter-TSS (NM_152713)	promoter-TSS (NM_152713)	-175	NM_152713	STT3A	9.29	9.43	9.6	9.69	8.78	8.79	9.01	8.8
Merged-chr2-88927250-8	chr2	88926766	88927766	+	Fresh.1K|Fresh.5K|Fresh.20K|Fresh.50K|Frozen.1K|Frozen.5K|Frozen.20K|Frozen.50K	promoter-TSS (NM_004836)	promoter-TSS (NM_004836)	-172	NM_004836	EIF2AK3	9.54	9.65	9.77	9.86	9.38	9.4	9.38	9.19
Merged-chr17-45973344-8	chr17	45972819	45973819	+	Fresh.1K|Fresh.5K|Fresh.20K|Fresh.50K|Frozen.1K|Frozen.5K|Frozen.20K|Frozen.50K	promoter-TSS (NM_003110)	promoter-TSS (NM_003110)	-197	NM_003110	SP2	9.57	9.59	9.59	9.63	8.95	9.05	9.05	8.86
Merged-chr12-113659111-8	chr12	113658632	113659632	+	Fresh.1K|Fresh.5K|Fresh.20K|Fresh.50K|Frozen.1K|Frozen.5K|Frozen.20K|Frozen.50K	promoter-TSS (NM_001143819)	promoter-TSS (NM_001143819)	-111	NM_017901	TPCN1	9.58	9.64	9.57	9.53	8.87	8.64	8.8	8.6
Merged-chr14-23790397-8	chr14	23789859	23790859	+	Fresh.1K|Fresh.5K|Fresh.20K|Fresh.50K|Frozen.1K|Frozen.5K|Frozen.20K|Frozen.50K	5' UTR (NM_004643, exon 1 of 7)	5' UTR (NM_004643, exon 1 of 7)	962	NM_004643	PABPN1	9.76	9.85	9.84	9.87	9.16	9.14	9.12	8.88
Merged-chr6-5004003-4	chr6	5003501	5004501	+	Fresh.1K|Fresh.5K|Fresh.20K|Fresh.50K	intron (NM_001286132, intron 1 of 6)	GC_rich|Low_complexity|Low_complexity	296	NM_006638	RPP40	8.85	9.03	9.02	8.95	8.82	8.78	8.81	8.55
Merged-chr9-74526249-8	chr9	74525740	74526740	+	Fresh.1K|Fresh.5K|Fresh.20K|Fresh.50K|Frozen.1K|Frozen.5K|Frozen.20K|Frozen.50K	promoter-TSS (NM_182505)	promoter-TSS (NM_182505)	-92	NM_016014	ABHD17B	9.27	9.2	9.42	9.38	9.06	9.06	8.99	8.96
Merged-chr9-130159216-8	chr9	130158685	130159685	+	Fresh.1K|Fresh.5K|Fresh.20K|Fresh.50K|Frozen.1K|Frozen.5K|Frozen.20K|Frozen.50K	promoter-TSS (NM_014580)	promoter-TSS (NM_014580)	-232	NM_014580	SLC2A8	9.53	9.69	9.72	9.68	8.68	8.72	8.97	8.59
Merged-chr12-56211723-8	chr12	56211223	56212223	+	Fresh.1K|Fresh.5K|Fresh.20K|Fresh.50K|Frozen.1K|Frozen.5K|Frozen.20K|Frozen.50K	promoter-TSS (NM_033082)	promoter-TSS (NM_033082)	-83	NM_014182	ORMDL2	9.26	9.47	9.47	9.42	9.17	8.92	9.09	8.79
Merged-chr2-118572271-8	chr2	118571766	118572766	+	Fresh.1K|Fresh.5K|Fresh.20K|Fresh.50K|Frozen.1K|Frozen.5K|Frozen.20K|Frozen.50K	promoter-TSS (NM_006773)	promoter-TSS (NM_006773)	11	NM_006773	DDX18	9.69	9.65	9.81	9.74	9.25	9.2	9.43	9.27
Merged-chr17-57232852-4	chr17	57232357	57233357	+	Fresh.5K|Fresh.20K|Fresh.50K|Frozen.50K	promoter-TSS (NM_001100595)	promoter-TSS (NM_001100595)	-3	NM_018304	PRR11	9.51	9.49	9.43	9.61	9.15	9.16	9.08	8.87
Merged-chr9-34329435-8	chr9	34328926	34329926	+	Fresh.1K|Fresh.5K|Fresh.20K|Fresh.50K|Frozen.1K|Frozen.5K|Frozen.20K|Frozen.50K	promoter-TSS (NM_194313)	promoter-TSS (NM_194313)	-78	NM_001161	NUDT2	9.29	9.38	9.43	9.43	8.88	8.87	8.93	8.51
Merged-chr12-72057764-8	chr12	72057235	72058235	+	Fresh.1K|Fresh.5K|Fresh.20K|Fresh.50K|Frozen.1K|Frozen.5K|Frozen.20K|Frozen.50K	promoter-TSS (NM_144982)	promoter-TSS (NM_144982)	14	NM_144982	ZFC3H1	9.05	9.27	9.31	9.38	9.45	9.34	9.35	9.3
Merged-chr9-91925952-5	chr9	91925448	91926448	+	Fresh.1K|Fresh.5K|Fresh.20K|Fresh.50K|Frozen.1K	promoter-TSS (NM_001827)	promoter-TSS (NM_001827)	-165	NM_001827	CKS2	9.43	9.56	9.38	9.38	9.2	9.14	9.14	8.92
Merged-chr3-42003728-8	chr3	42003189	42004189	+	Fresh.1K|Fresh.5K|Fresh.20K|Fresh.50K|Frozen.1K|Frozen.5K|Frozen.20K|Frozen.50K	promoter-TSS (NM_017886)	promoter-TSS (NM_017886)	-29	NM_017886	ULK4	9.44	9.5	9.64	9.59	9.04	9.21	9.29	8.87
Merged-chr1-221915533-8	chr1	221915012	221916012	+	Fresh.1K|Fresh.5K|Fresh.20K|Fresh.50K|Frozen.1K|Frozen.5K|Frozen.20K|Frozen.50K	promoter-TSS (NM_007207)	promoter-TSS (NM_007207)	6	NM_007207	DUSP10	9.34	9.57	9.61	9.65	9.02	8.92	9.08	8.87
Merged-chr17_gl000205_random-86061-6	chr17_gl000205_random	85571	86571	+	Fresh.1K|Fresh.5K|Fresh.20K|Fresh.50K|Frozen.1K|Frozen.5K	Intergenic	Intergenic	-30552	NR_003682	MGC70870	10.26	10.33	10.22	10.23	10.19	10.17	10.12	10.05
Merged-chr4-123653741-8	chr4	123653222	123654222	+	Fresh.1K|Fresh.5K|Fresh.20K|Fresh.50K|Frozen.1K|Frozen.5K|Frozen.20K|Frozen.50K	promoter-TSS (NR_024041)	promoter-TSS (NR_024041)	-109	NR_024041	CETN4P	9.12	9.3	9.45	9.5	8.57	8.74	8.96	8.83
Merged-chr22-39101665-8	chr22	39101188	39102188	+	Fresh.1K|Fresh.5K|Fresh.20K|Fresh.50K|Frozen.1K|Frozen.5K|Frozen.20K|Frozen.50K	promoter-TSS (NM_004286)	promoter-TSS (NM_004286)	-119	NM_004286	GTPBP1	9.92	9.85	9.69	9.68	9.18	8.97	9.18	8.82
Merged-chr4-9154831-6	chr4	9154332	9155332	+	Fresh.1K|Fresh.5K|Fresh.20K|Fresh.50K|Frozen.1K|Frozen.20K	Intergenic	CpG	-57551	NM_001256852	USP17L10	9.57	9.79	9.88	9.82	9.7	9.49	9.54	9.45
Merged-chr7-41921485-8	chr7	41920986	41921986	+	Fresh.1K|Fresh.5K|Fresh.20K|Fresh.50K|Frozen.1K|Frozen.5K|Frozen.20K|Frozen.50K	Intergenic	Arthur1B|DNA|hAT-Tip100	-178780	NM_002192	INHBA	9.12	9.44	9.47	9.42	8.98	8.71	8.99	8.65
Merged-chr3-141457032-8	chr3	141456523	141457523	+	Fresh.1K|Fresh.5K|Fresh.20K|Fresh.50K|Frozen.1K|Frozen.5K|Frozen.20K|Frozen.50K	promoter-TSS (NM_183237)	promoter-TSS (NM_183237)	-28	NM_014245	RNF7	9.01	8.95	9.01	9.3	8.67	8.58	8.6	8.53
Merged-chr19-797273-1	chr19	796773	797773	+	Fresh.5K	promoter-TSS (NM_031991)	promoter-TSS (NM_031991)	-119	NM_002819	PTBP1	9.32	9.4	9.18	8.94	9.1	8.79	8.68	8.39
Merged-chr12-57039862-8	chr12	57039371	57040371	+	Fresh.1K|Fresh.5K|Fresh.20K|Fresh.50K|Frozen.1K|Frozen.5K|Frozen.20K|Frozen.50K	promoter-TSS (NR_002737)	promoter-TSS (NR_002737)	-19	NM_001686	ATP5B	9.2	9.29	9.32	9.32	8.65	8.34	8.66	8.34
Merged-chr8-42010430-8	chr8	42009949	42010949	+	Fresh.1K|Fresh.5K|Fresh.20K|Fresh.50K|Frozen.1K|Frozen.5K|Frozen.20K|Frozen.50K	promoter-TSS (NM_001134296)	promoter-TSS (NM_001134296)	-15	NM_006803	AP3M2	9.63	9.75	9.88	9.81	9.26	9.13	9.22	9.1
Merged-chr1-55230328-7	chr1	55229828	55230828	+	Fresh.1K|Fresh.5K|Fresh.20K|Fresh.50K|Frozen.1K|Frozen.20K|Frozen.50K	promoter-TSS (NM_152268)	promoter-TSS (NM_152268)	-102	NM_152268	PARS2	8.93	9.34	9.22	8.96	8.78	8.55	8.67	8.24
Merged-chr14-45431249-8	chr14	45430741	45431741	+	Fresh.1K|Fresh.5K|Fresh.20K|Fresh.50K|Frozen.1K|Frozen.5K|Frozen.20K|Frozen.50K	promoter-TSS (NM_017658)	promoter-TSS (NM_017658)	-62	NM_017658	KLHL28	9.18	9.52	9.52	9.54	9.15	9.18	9.33	9.12
Merged-chr2-26568805-8	chr2	26568307	26569307	+	Fresh.1K|Fresh.5K|Fresh.20K|Fresh.50K|Frozen.1K|Frozen.5K|Frozen.20K|Frozen.50K	promoter-TSS (NM_033505)	promoter-TSS (NM_033505)	-147	NM_033505	EPT1	9.43	9.27	9.13	8.88	9.14	8.98	8.85	8.6
Merged-chr5-149792551-8	chr5	149792030	149793030	+	Fresh.1K|Fresh.5K|Fresh.20K|Fresh.50K|Frozen.1K|Frozen.5K|Frozen.20K|Frozen.50K	promoter-TSS (NM_004355)	promoter-TSS (NM_004355)	-31	NM_004355	CD74	10.06	10.2	10.12	10.07	9.42	9.46	9.46	9.18
Merged-chr5-10922-8	chr5	10420	11420	+	Fresh.1K|Fresh.5K|Fresh.20K|Fresh.50K|Frozen.1K|Frozen.5K|Frozen.20K|Frozen.50K	Intergenic	(CCCTAA)n|Simple_repeat|Simple_repeat	-129453	NM_052909	PLEKHG4B	9.81	9.62	9.51	9.74	10.49	10.92	10.15	10.36
Merged-chr1-236260637-6	chr1	236260137	236261137	+	Fresh.1K|Fresh.5K|Fresh.50K|Frozen.5K|Frozen.20K|Frozen.50K	Intergenic	LTR10A|LTR|ERV1	-32156	NM_002508	NID1	8.54	8.7	8.54	8.59	9.2	9.31	9.17	8.97
Merged-chr9-82186697-8	chr9	82186186	82187186	+	Fresh.1K|Fresh.5K|Fresh.20K|Fresh.50K|Frozen.1K|Frozen.5K|Frozen.20K|Frozen.50K	promoter-TSS (NM_001282760)	promoter-TSS (NM_001282760)	-2	NM_007005	TLE4	9.92	10.1	9.87	9.9	9.16	9.3	9.33	9.13
Merged-chr11-102188153-8	chr11	102187668	102188668	+	Fresh.1K|Fresh.5K|Fresh.20K|Fresh.50K|Frozen.1K|Frozen.5K|Frozen.20K|Frozen.50K	promoter-TSS (NM_001165)	promoter-TSS (NM_001165)	-13	NM_001165	BIRC3	9.46	9.63	9.5	9.51	9.27	9.12	9.14	8.97
Merged-chr3-125634970-8	chr3	125634468	125635468	+	Fresh.1K|Fresh.5K|Fresh.20K|Fresh.50K|Frozen.1K|Frozen.5K|Frozen.20K|Frozen.50K	promoter-TSS (NR_024250)	promoter-TSS (NR_024250)	-476	NR_024250	FAM86JP	9.55	9.5	9.59	9.54	9.41	9.35	9.24	9.07
Merged-chr3-57583372-8	chr3	57582905	57583905	+	Fresh.1K|Fresh.5K|Fresh.20K|Fresh.50K|Frozen.1K|Frozen.5K|Frozen.20K|Frozen.50K	promoter-TSS (NM_001660)	promoter-TSS (NM_001660)	-190	NM_001660	ARF4	9.51	9.61	9.55	9.46	9.21	9.23	9.2	9.07
Merged-chr16-27215199-4	chr16	27214699	27215699	+	Fresh.1K|Fresh.5K|Fresh.20K|Fresh.50K	promoter-TSS (NM_001145348)	promoter-TSS (NM_001145348)	-97	NM_024773	KDM8	8.94	8.95	8.61	8.64	8.57	8.6	8.48	8.09
Merged-chrUn_gl000220-7711-8	chrUn_gl000220	7218	8218	+	Fresh.1K|Fresh.5K|Fresh.20K|Fresh.50K|Frozen.1K|Frozen.5K|Frozen.20K|Frozen.50K	Intergenic	Intergenic	-89411	NR_038958	LOC100507412	9.85	9.76	9.81	9.78	9.77	9.67	9.72	9.52
Merged-chr14-39644267-8	chr14	39643763	39644763	+	Fresh.1K|Fresh.5K|Fresh.20K|Fresh.50K|Frozen.1K|Frozen.5K|Frozen.20K|Frozen.50K	promoter-TSS (NM_002687)	promoter-TSS (NM_002687)	-124	NM_002687	PNN	9.26	9.28	9.47	9.4	8.86	8.84	9.05	8.69
Merged-chr7-7680314-8	chr7	7679821	7680821	+	Fresh.1K|Fresh.5K|Fresh.20K|Fresh.50K|Frozen.1K|Frozen.5K|Frozen.20K|Frozen.50K	promoter-TSS (NR_034084)	promoter-TSS (NR_034084)	-21	NR_034084	RPA3OS	9.28	9.35	9.43	9.34	9.11	9.05	9.08	8.89
Merged-chr15-93425754-8	chr15	93425255	93426255	+	Fresh.1K|Fresh.5K|Fresh.20K|Fresh.50K|Frozen.1K|Frozen.5K|Frozen.20K|Frozen.50K	promoter-TSS (NR_037602)	promoter-TSS (NR_037602)	-318	NR_037600	LOC100507217	9.39	9.34	9.27	9.24	9.03	8.82	8.9	8.49
Merged-chr4-120988106-8	chr4	120987607	120988607	+	Fresh.1K|Fresh.5K|Fresh.20K|Fresh.50K|Frozen.1K|Frozen.5K|Frozen.20K|Frozen.50K	promoter-TSS (NM_002358)	promoter-TSS (NM_002358)	-94	NM_002358	MAD2L1	8.95	8.92	8.88	9	8.8	8.83	8.92	8.86
Merged-chr12-49110589-8	chr12	49110077	49111077	+	Fresh.1K|Fresh.5K|Fresh.20K|Fresh.50K|Frozen.1K|Frozen.5K|Frozen.20K|Frozen.50K	5' UTR (NM_001277842, exon 1 of 8)	5' UTR (NM_001277842, exon 1 of 8)	204	NM_001240	CCNT1	9.61	9.49	9.47	9.37	9.02	8.97	9.03	8.61
Merged-chr6-91085658-8	chr6	91085156	91086156	+	Fresh.1K|Fresh.5K|Fresh.20K|Fresh.50K|Frozen.1K|Frozen.5K|Frozen.20K|Frozen.50K	Intergenic	Intergenic	63195	NR_039671	MIR4464	9.32	9.33	9.42	9.15	9.01	8.68	8.95	8.62
Merged-chr7-134331516-8	chr7	134331034	134332034	+	Fresh.1K|Fresh.5K|Fresh.20K|Fresh.50K|Frozen.1K|Frozen.5K|Frozen.20K|Frozen.50K	promoter-TSS (NM_001724)	promoter-TSS (NM_001724)	3	NM_001724	BPGM	9.09	9.31	9.42	9.42	8.75	8.77	8.8	8.46
Merged-chr12-58087804-8	chr12	58087283	58088283	+	Fresh.1K|Fresh.5K|Fresh.20K|Fresh.50K|Frozen.1K|Frozen.5K|Frozen.20K|Frozen.50K	promoter-TSS (NM_001261422)	promoter-TSS (NM_001261422)	45	NM_006812	OS9	9.39	9.55	9.37	9.39	8.86	8.91	8.87	8.57
Merged-chr8-110346494-8	chr8	110346000	110347000	+	Fresh.1K|Fresh.5K|Fresh.20K|Fresh.50K|Frozen.1K|Frozen.5K|Frozen.20K|Frozen.50K	promoter-TSS (NM_032869)	promoter-TSS (NM_032869)	-52	NM_020189	ENY2	9.01	9.14	9.31	9.53	9.05	8.92	9.13	9.08
Merged-chr6-58776678-1	chr6	58776178	58777178	+	Frozen.1K	Intergenic	ALR/Alpha|Satellite|centr	-488954	NM_206908	GUSBP4	9.37	9.55	9.66	9.69	9.72	9.36	9.63	9.91
Merged-chr3-150983903-8	chr3	150983389	150984389	+	Fresh.1K|Fresh.5K|Fresh.20K|Fresh.50K|Frozen.1K|Frozen.5K|Frozen.20K|Frozen.50K	intron (NM_014879, intron 1 of 2)	intron (NM_014879, intron 1 of 2)	12341	NM_014879	P2RY14	9.02	9.13	9.18	9.25	8.4	8.65	8.69	8.48
Merged-chr7-137687078-8	chr7	137686597	137687597	+	Fresh.1K|Fresh.5K|Fresh.20K|Fresh.50K|Frozen.1K|Frozen.5K|Frozen.20K|Frozen.50K	promoter-TSS (NM_001253775)	promoter-TSS (NM_001253775)	-250	NM_194071	CREB3L2	9.15	9.18	9.24	9.4	8.63	8.67	8.79	8.53
Merged-chr19-54640944-4	chr19	54640439	54641439	+	Fresh.5K|Fresh.20K|Frozen.5K|Frozen.20K	promoter-TSS (NM_014516)	promoter-TSS (NM_014516)	-497	NM_014516	CNOT3	10.16	10.25	10.01	9.91	9.54	9.28	9.57	9
Merged-chr21-35014137-4	chr21	35013637	35014637	+	Fresh.1K|Fresh.5K|Fresh.20K|Fresh.50K	promoter-TSS (NM_001001132)	promoter-TSS (NM_001001132)	23	NM_145311	CRYZL1	9.37	9.45	9.41	9.38	9.26	9.34	9.45	9.02
Merged-chr11-124981670-8	chr11	124981169	124982169	+	Fresh.1K|Fresh.5K|Fresh.20K|Fresh.50K|Frozen.1K|Frozen.5K|Frozen.20K|Frozen.50K	promoter-TSS (NR_047592)	promoter-TSS (NR_047592)	-10	NM_001080546	TMEM218	9.21	9.47	9.48	9.49	8.84	8.61	8.85	8.65
Merged-chr12-12510082-8	chr12	12509586	12510586	+	Fresh.1K|Fresh.5K|Fresh.20K|Fresh.50K|Frozen.1K|Frozen.5K|Frozen.20K|Frozen.50K	promoter-TSS (NR_024061)	promoter-TSS (NR_024061)	73	NM_058169	LOH12CR1	9.41	9.52	9.46	9.24	8.97	9.05	9.12	8.78
Merged-chr6-58779143-7	chr6	58778660	58779660	+	Fresh.5K|Fresh.20K|Fresh.50K|Frozen.1K|Frozen.5K|Frozen.20K|Frozen.50K	Intergenic	ALR/Alpha|Satellite|centr	-491436	NM_206908	GUSBP4	9.45	9.59	9.82	10.03	10.02	9.58	9.87	10.15
Merged-chr3-113415710-8	chr3	113415220	113416220	+	Fresh.1K|Fresh.5K|Fresh.20K|Fresh.50K|Frozen.1K|Frozen.5K|Frozen.20K|Frozen.50K	promoter-TSS (NR_111981)	promoter-TSS (NR_111981)	-227	NM_001009899	KIAA2018	9.09	9.3	9.29	9.32	8.68	8.62	8.69	8.6
Merged-chr11-95449124-8	chr11	95448624	95449624	+	Fresh.1K|Fresh.5K|Fresh.20K|Fresh.50K|Frozen.1K|Frozen.5K|Frozen.20K|Frozen.50K	Intergenic	Intergenic	73830	NM_144664	FAM76B	9.26	9.7	9.68	9.42	8.98	9.01	9.16	9.05
Merged-chr3-150264326-4	chr3	150263825	150264825	+	Fresh.5K|Fresh.20K|Frozen.1K|Frozen.5K	promoter-TSS (NM_032025)	promoter-TSS (NM_032025)	103	NM_014445	SERP1	9.32	9.46	9.27	9.06	9.11	9.06	9.1	8.95
Merged-chr17-1619712-8	chr17	1619212	1620212	+	Fresh.1K|Fresh.5K|Fresh.20K|Fresh.50K|Frozen.1K|Frozen.5K|Frozen.20K|Frozen.50K	promoter-TSS (NR_028504)	promoter-TSS (NR_028504)	-105	NM_152348	WDR81	9.5	9.52	9.31	9.46	8.86	8.72	8.75	8.29
Merged-chr6-32146032-8	chr6	32145530	32146530	+	Fresh.1K|Fresh.5K|Fresh.20K|Fresh.50K|Frozen.1K|Frozen.5K|Frozen.20K|Frozen.50K	promoter-TSS (NM_032741).3	promoter-TSS (NM_032741).3	-132	NM_006913	RNF5	9.52	9.8	9.63	9.8	9.15	9.17	9.1	8.82
Merged-chr1-31769808-8	chr1	31769308	31770308	+	Fresh.1K|Fresh.5K|Fresh.20K|Fresh.50K|Frozen.1K|Frozen.5K|Frozen.20K|Frozen.50K	promoter-TSS (NM_001282569)	promoter-TSS (NM_001282569)	-21	NM_016505	ZCCHC17	9.42	9.37	9.3	9.3	8.66	8.69	8.73	8.38
Merged-chr10-97453818-8	chr10	97453318	97454318	+	Fresh.1K|Fresh.5K|Fresh.20K|Fresh.50K|Frozen.1K|Frozen.5K|Frozen.20K|Frozen.50K	promoter-TSS (NM_001143973)	promoter-TSS (NM_001143973)	82	NM_015631	TCTN3	9.2	9.13	9.28	9.31	8.55	8.39	8.67	8.22
Merged-chr12-49504654-8	chr12	49504166	49505166	+	Fresh.1K|Fresh.5K|Fresh.20K|Fresh.50K|Frozen.1K|Frozen.5K|Frozen.20K|Frozen.50K	promoter-TSS (NM_001300750)	promoter-TSS (NM_001300750)	17	NM_018113	LMBR1L	9.14	9.27	9.32	9.44	8.73	8.49	8.71	8.37
Merged-chr4-83956116-7	chr4	83955609	83956609	+	Fresh.1K|Fresh.5K|Fresh.20K|Fresh.50K|Frozen.1K|Frozen.5K|Frozen.20K	promoter-TSS (NM_001258006)	promoter-TSS (NM_001258006)	-130	NM_016129	COPS4	9.1	9.28	9.49	9.39	8.62	8.65	8.97	8.67
Merged-chr7-108166767-8	chr7	108166250	108167250	+	Fresh.1K|Fresh.5K|Fresh.20K|Fresh.50K|Frozen.1K|Frozen.5K|Frozen.20K|Frozen.50K	promoter-TSS (NM_015723)	promoter-TSS (NM_015723)	12	NM_015723	PNPLA8	9.23	9.42	9.49	9.38	8.98	9.09	9.17	9.1
Merged-chr19-6425144-8	chr19	6424625	6425625	+	Fresh.1K|Fresh.5K|Fresh.20K|Fresh.50K|Frozen.1K|Frozen.5K|Frozen.20K|Frozen.50K	promoter-TSS (NM_003685)	promoter-TSS (NM_003685)	-303	NM_003685	KHSRP	9.99	10.04	9.98	9.99	9.27	9.24	9.39	8.78
Merged-chr12-92987833-8	chr12	92987343	92988343	+	Fresh.1K|Fresh.5K|Fresh.20K|Fresh.50K|Frozen.1K|Frozen.5K|Frozen.20K|Frozen.50K	Intergenic	L2c|LINE|L2	-108776	NM_001037671	C12orf74	9.15	9.49	9.55	9.44	8.8	8.44	8.9	8.7
Merged-chr1-179851770-5	chr1	179851271	179852271	+	Fresh.1K|Fresh.5K|Fresh.20K|Fresh.50K|Frozen.1K	exon (NM_015602, exon 1 of 10)	exon (NM_015602, exon 1 of 10)	594	NM_015602	TOR1AIP1	9.26	9.41	9.28	9.21	9.02	9.11	9.16	8.86
Merged-chr19-5904501-7	chr19	5904009	5905009	+	Fresh.5K|Fresh.20K|Fresh.50K|Frozen.1K|Frozen.5K|Frozen.20K|Frozen.50K	promoter-TSS (NM_175614)	promoter-TSS (NM_175614)	-343	NM_001017921	VMAC	9.96	10.22	10.05	10	9.41	9.3	9.55	9.03
Merged-chr5-74632862-8	chr5	74632360	74633360	+	Fresh.1K|Fresh.5K|Fresh.20K|Fresh.50K|Frozen.1K|Frozen.5K|Frozen.20K|Frozen.50K	promoter-TSS (NM_000859)	promoter-TSS (NM_000859)	-133	NM_000859	HMGCR	9.08	9.29	9.44	9.61	8.83	8.67	9	8.83
Merged-chr3-119813644-5	chr3	119813099	119814099	+	Fresh.1K|Fresh.20K|Frozen.5K|Frozen.20K|Frozen.50K	promoter-TSS (NM_002093)	promoter-TSS (NM_002093)	-335	NM_002093	GSK3B	10.12	10.28	10.15	10.12	9.72	9.69	9.74	9.53
Merged-chr15-98503692-8	chr15	98503203	98504203	+	Fresh.1K|Fresh.5K|Fresh.20K|Fresh.50K|Frozen.1K|Frozen.5K|Frozen.20K|Frozen.50K	promoter-TSS (NM_183376)	promoter-TSS (NM_183376)	-230	NM_183376	ARRDC4	9.48	9.71	9.73	9.75	8.98	8.82	9.03	8.73
Merged-chr11-62521693-8	chr11	62521217	62522217	+	Fresh.1K|Fresh.5K|Fresh.20K|Fresh.50K|Frozen.1K|Frozen.5K|Frozen.20K|Frozen.50K	promoter-TSS (NM_024784)	promoter-TSS (NM_024784)	-61	NM_024784	ZBTB3	9.39	9.16	9.13	9.14	9.03	8.77	8.95	8.51
Merged-chr6-136611087-8	chr6	136610559	136611559	+	Fresh.1K|Fresh.5K|Fresh.20K|Fresh.50K|Frozen.1K|Frozen.5K|Frozen.20K|Frozen.50K	promoter-TSS (NM_014739)	promoter-TSS (NM_014739)	-70	NM_014739	BCLAF1	9.19	9.27	9.22	9.15	8.92	9.13	9.04	8.82
Merged-chr1-172502051-8	chr1	172501545	172502545	+	Fresh.1K|Fresh.5K|Fresh.20K|Fresh.50K|Frozen.1K|Frozen.5K|Frozen.20K|Frozen.50K	promoter-TSS (NM_001282751)	promoter-TSS (NM_001282751)	-213	NM_014283	SUCO	9.44	9.67	9.68	9.58	9.47	9.4	9.43	9.32
Merged-chr1-17231412-8	chr1	17230902	17231902	+	Fresh.1K|Fresh.5K|Fresh.20K|Fresh.50K|Frozen.1K|Frozen.5K|Frozen.20K|Frozen.50K	Intergenic	CpG	-17043	NM_014675	CROCC	8.92	9.08	8.68	8.71	9.32	9.39	9.14	8.88
Merged-chr17-19093442-8	chr17	19092949	19093949	+	Fresh.1K|Fresh.5K|Fresh.20K|Fresh.50K|Frozen.1K|Frozen.5K|Frozen.20K|Frozen.50K	Intergenic	U3|snRNA|snRNA	-29246	NM_024934	LOC79999	9.43	9.2	9.28	9.01	9.2	9.06	8.86	8.69
Merged-chr7-92157958-8	chr7	92157491	92158491	+	Fresh.1K|Fresh.5K|Fresh.20K|Fresh.50K|Frozen.1K|Frozen.5K|Frozen.20K|Frozen.50K	promoter-TSS (NM_032120)	promoter-TSS (NM_032120)	-96	NM_032120	RBM48	9.25	9.39	9.46	9.39	8.71	8.77	8.97	8.79
Merged-chr1-212458551-8	chr1	212458054	212459054	+	Fresh.1K|Fresh.5K|Fresh.20K|Fresh.50K|Frozen.1K|Frozen.5K|Frozen.20K|Frozen.50K	promoter-TSS (NM_006243)	promoter-TSS (NM_006243)	-325	NM_006243	PPP2R5A	9.46	9.62	9.68	9.39	9.37	9.16	9.41	9.01
Merged-chr9-70856754-8	chr9	70856291	70857291	+	Fresh.1K|Fresh.5K|Fresh.20K|Fresh.50K|Frozen.1K|Frozen.5K|Frozen.20K|Frozen.50K	promoter-TSS (NM_201453)	promoter-TSS (NM_201453)	-14	NM_001024916	CBWD5	8.89	8.89	8.88	8.71	8.7	8.72	8.86	8.64
Merged-chr16-50775803-7	chr16	50775273	50776273	+	Fresh.1K|Fresh.5K|Fresh.20K|Fresh.50K|Frozen.1K|Frozen.20K|Frozen.50K	promoter-TSS (NM_015247)	promoter-TSS (NM_015247)	-188	NM_015247	CYLD	9.36	9.45	9.56	9.26	9.06	8.89	9.11	8.75
Merged-chr2-136889872-8	chr2	136889395	136890395	+	Fresh.1K|Fresh.5K|Fresh.20K|Fresh.50K|Frozen.1K|Frozen.5K|Frozen.20K|Frozen.50K	Intergenic	MIRb|SINE|MIR	-14170	NM_003467	CXCR4	9.6	9.61	9.62	9.42	9.16	9.17	9.25	8.93
Merged-chr12-50505682-8	chr12	50505188	50506188	+	Fresh.1K|Fresh.5K|Fresh.20K|Fresh.50K|Frozen.1K|Frozen.5K|Frozen.20K|Frozen.50K	promoter-TSS (NM_032901)	promoter-TSS (NM_032901)	-76	NM_032901	COX14	9.68	9.86	9.87	9.68	9.18	9.1	9.28	8.83
Merged-chr6-144416852-8	chr6	144416350	144417350	+	Fresh.1K|Fresh.5K|Fresh.20K|Fresh.50K|Frozen.1K|Frozen.5K|Frozen.20K|Frozen.50K	promoter-TSS (NM_031287)	promoter-TSS (NM_031287)	-96	NM_031287	SF3B5	8.99	9.08	9.16	8.97	8.92	8.75	8.96	8.66
Merged-chr1-185126270-8	chr1	185125731	185126731	+	Fresh.1K|Fresh.5K|Fresh.20K|Fresh.50K|Frozen.1K|Frozen.5K|Frozen.20K|Frozen.50K	promoter-TSS (NM_001202423)	promoter-TSS (NM_001202423)	-1	NM_030934	TRMT1L	9.21	9.37	9.47	9.58	9.23	9.18	9.19	9.12
Merged-chr19-15529948-8	chr19	15529422	15530422	+	Fresh.1K|Fresh.5K|Fresh.20K|Fresh.50K|Frozen.1K|Frozen.5K|Frozen.20K|Frozen.50K	promoter-TSS (NM_001291478)	promoter-TSS (NM_001291478)	10	NM_014371	AKAP8L	9.44	9.35	9.18	9.33	8.93	8.71	8.85	8.44
Merged-chr5-145562301-8	chr5	145561810	145562810	+	Fresh.1K|Fresh.5K|Fresh.20K|Fresh.50K|Frozen.1K|Frozen.5K|Frozen.20K|Frozen.50K	promoter-TSS (NM_020117)	promoter-TSS (NM_020117)	-16	NM_020117	LARS	9.14	9.2	9.2	9.12	8.67	8.74	8.85	8.69
Merged-chr3-186288388-8	chr3	186287892	186288892	+	Fresh.1K|Fresh.5K|Fresh.20K|Fresh.50K|Frozen.1K|Frozen.5K|Frozen.20K|Frozen.50K	promoter-TSS (NM_016306)	promoter-TSS (NM_016306)	-60	NM_018138	TBCCD1	8.95	9.41	9.49	9.51	8.92	8.73	9.06	8.9
Merged-chr11-63953452-8	chr11	63952917	63953917	+	Fresh.1K|Fresh.5K|Fresh.20K|Fresh.50K|Frozen.1K|Frozen.5K|Frozen.20K|Frozen.50K	promoter-TSS (NM_001282653)	promoter-TSS (NM_001282653)	-170	NM_006819	STIP1	9.76	9.83	9.62	9.67	9.17	8.98	8.99	8.69
Merged-chr19-54663637-8	chr19	54663158	54664158	+	Fresh.1K|Fresh.5K|Fresh.20K|Fresh.50K|Frozen.1K|Frozen.5K|Frozen.20K|Frozen.50K	promoter-TSS (NM_024316)	promoter-TSS (NM_024316)	-177	NM_024316	LENG1	9.41	9.44	9.36	9.4	8.88	8.45	8.78	8.19
Merged-chr5-114545119-8	chr5	114544603	114545603	+	Fresh.1K|Fresh.5K|Fresh.20K|Fresh.50K|Frozen.1K|Frozen.5K|Frozen.20K|Frozen.50K	Intergenic	Intergenic	-28860	NM_018700	TRIM36	8.95	9.24	9.3	9.18	8.26	8.32	8.46	8.25
Merged-chr1-59249901-8	chr1	59249395	59250395	+	Fresh.1K|Fresh.5K|Fresh.20K|Fresh.50K|Frozen.1K|Frozen.5K|Frozen.20K|Frozen.50K	promoter-TSS (NM_002228)	promoter-TSS (NM_002228)	-110	NM_002228	JUN	9.65	9.61	9.59	9.66	9.15	9.35	9.19	9.07
Merged-chr4-174255654-8	chr4	174255176	174256176	+	Fresh.1K|Fresh.5K|Fresh.20K|Fresh.50K|Frozen.1K|Frozen.5K|Frozen.20K|Frozen.50K	promoter-TSS (NM_001130689)	promoter-TSS (NM_001130689)	-81	NM_002129	HMGB2	9.3	9.26	9.47	9.44	8.78	8.76	8.82	8.78
Merged-chr2-9771269-8	chr2	9770771	9771771	+	Fresh.1K|Fresh.5K|Fresh.20K|Fresh.50K|Frozen.1K|Frozen.5K|Frozen.20K|Frozen.50K	promoter-TSS (NM_006826)	promoter-TSS (NM_006826)	-87	NM_006826	YWHAQ	9.27	9.37	9.49	9.29	9.06	8.93	9.11	8.96
Merged-chr14-91527163-8	chr14	91526663	91527663	+	Fresh.1K|Fresh.5K|Fresh.20K|Fresh.50K|Frozen.1K|Frozen.5K|Frozen.20K|Frozen.50K	promoter-TSS (NM_004755)	promoter-TSS (NM_004755)	-170	NM_004755	RPS6KA5	9.66	9.87	9.75	9.65	9.22	9.2	9.31	9
Merged-chr14-74551319-8	chr14	74550825	74551825	+	Fresh.1K|Fresh.5K|Fresh.20K|Fresh.50K|Frozen.1K|Frozen.5K|Frozen.20K|Frozen.50K	promoter-TSS (NM_001278594)	promoter-TSS (NM_001278594)	-129	NM_005589	ALDH6A1	9.78	9.88	9.75	9.69	9.2	8.99	9.15	8.9
Merged-chr12-92566594-8	chr12	92566078	92567078	+	Fresh.1K|Fresh.5K|Fresh.20K|Fresh.50K|Frozen.1K|Frozen.5K|Frozen.20K|Frozen.50K	Intergenic	Intergenic	-26905	NM_001731	BTG1	9.28	9.5	9.62	9.47	8.74	8.69	9.11	8.8
Merged-chr1-151319842-8	chr1	151319340	151320340	+	Fresh.1K|Fresh.5K|Fresh.20K|Fresh.50K|Frozen.1K|Frozen.5K|Frozen.20K|Frozen.50K	promoter-TSS (NM_000449)	promoter-TSS (NM_000449)	-71	NM_000449	RFX5	9.47	9.3	9.28	9.4	8.94	8.9	8.93	8.51
Merged-chr16-53537431-8	chr16	53536944	53537944	+	Fresh.1K|Fresh.5K|Fresh.20K|Fresh.50K|Frozen.1K|Frozen.5K|Frozen.20K|Frozen.50K	promoter-TSS (NM_022476)	promoter-TSS (NM_022476)	-274	NM_022476	AKTIP	9.23	9.28	9.63	9.5	9.08	8.86	9.04	8.89
Merged-chrX-155260339-1	chrX	155259839	155260839	+	Fresh.50K	Intergenic	(TTAGGG)n|Simple_repeat|Simple_repeat	-2491	NR_110561	DDX11L16	8.72	8.62	8.61	8.62	9.39	9.73	9.03	9.29
Merged-chr6-25962817-8	chr6	25962321	25963321	+	Fresh.1K|Fresh.5K|Fresh.20K|Fresh.50K|Frozen.1K|Frozen.5K|Frozen.20K|Frozen.50K	promoter-TSS (NM_006355)	promoter-TSS (NM_006355)	-96	NM_006355	TRIM38	9.39	9.62	9.49	9.32	8.82	8.97	8.96	8.64
Merged-chr11-65382988-8	chr11	65382485	65383485	+	Fresh.1K|Fresh.5K|Fresh.20K|Fresh.50K|Frozen.1K|Frozen.5K|Frozen.20K|Frozen.50K	promoter-TSS (NM_032223)	promoter-TSS (NM_032223)	-798	NM_032223	PCNXL3	9.77	9.68	9.29	9.24	8.84	8.74	8.74	8.38
Merged-chr2-198318104-8	chr2	198317604	198318604	+	Fresh.1K|Fresh.5K|Fresh.20K|Fresh.50K|Frozen.1K|Frozen.5K|Frozen.20K|Frozen.50K	promoter-TSS (NM_025147)	promoter-TSS (NM_025147)	-127	NM_025147	COQ10B	9.13	9.36	9.52	9.33	9.22	9.23	9.39	9.18
Merged-chr2-44395735-8	chr2	44395255	44396255	+	Fresh.1K|Fresh.5K|Fresh.20K|Fresh.50K|Frozen.1K|Frozen.5K|Frozen.20K|Frozen.50K	promoter-TSS (NM_177968)	promoter-TSS (NM_177968)	-187	NM_002706	PPM1B	9.64	9.75	9.69	9.67	9.05	9.06	9.21	8.87
Merged-chr12-95611405-8	chr12	95610905	95611905	+	Fresh.1K|Fresh.5K|Fresh.20K|Fresh.50K|Frozen.1K|Frozen.5K|Frozen.20K|Frozen.50K	promoter-TSS (NM_018351)	promoter-TSS (NM_018351)	-117	NM_017599	VEZT	9.09	9.34	9.52	9.3	9.13	8.89	9.15	8.85
Merged-chr19-5904784-1	chr19	5904284	5905284	+	Fresh.1K	promoter-TSS (NM_175614)	promoter-TSS (NM_175614)	-68	NM_001017921	VMAC	9.87	10.12	9.96	9.93	9.1	9.03	9.34	8.77
Merged-chr19-10828468-8	chr19	10827973	10828973	+	Fresh.1K|Fresh.5K|Fresh.20K|Fresh.50K|Frozen.1K|Frozen.5K|Frozen.20K|Frozen.50K	promoter-TSS (NM_004945)	promoter-TSS (NM_004945)	-256	NM_004945	DNM2	9.81	9.9	9.69	9.74	9.12	8.98	9.05	8.64
Merged-chr5-108084594-8	chr5	108084087	108085087	+	Fresh.1K|Fresh.5K|Fresh.20K|Fresh.50K|Frozen.1K|Frozen.5K|Frozen.20K|Frozen.50K	intron (NM_005246, intron 1 of 19)	CpG	1064	NM_005246	FER	9.11	9.39	9.53	9.61	8.66	8.76	9.01	8.83
Merged-chr1-153643588-8	chr1	153643092	153644092	+	Fresh.1K|Fresh.5K|Fresh.20K|Fresh.50K|Frozen.1K|Frozen.5K|Frozen.20K|Frozen.50K	promoter-TSS (NM_004515)	promoter-TSS (NM_004515)	-88	NM_004515	ILF2	9.22	9.25	9.14	9.13	8.8	8.72	8.65	8.11
Merged-chr2-232573101-6	chr2	232572604	232573604	+	Fresh.1K|Fresh.5K|Fresh.20K|Fresh.50K|Frozen.1K|Frozen.50K	promoter-TSS (NM_001099285)	promoter-TSS (NM_001099285)	-131	NM_002823	PTMA	9.37	9.43	9.23	9.24	8.99	8.95	8.79	8.41
Merged-chr3-156392054-7	chr3	156391528	156392528	+	Fresh.1K|Fresh.5K|Fresh.20K|Fresh.50K|Frozen.5K|Frozen.20K|Frozen.50K	promoter-TSS (NM_001184717)	promoter-TSS (NM_001184717)	-177	NM_015508	TIPARP	9.54	9.82	9.72	9.58	9.36	9.18	9.35	9.14
Merged-chr3-107844617-8	chr3	107844100	107845100	+	Fresh.1K|Fresh.5K|Fresh.20K|Fresh.50K|Frozen.1K|Frozen.5K|Frozen.20K|Frozen.50K	promoter-TSS (NR_110028)	promoter-TSS (NR_110028)	-68	NR_110028	LINC01215	8.99	9.15	9.34	9.19	8.8	8.73	8.88	8.71
Merged-chr5-159546525-8	chr5	159546034	159547034	+	Fresh.1K|Fresh.5K|Fresh.20K|Fresh.50K|Frozen.1K|Frozen.5K|Frozen.20K|Frozen.50K	promoter-TSS (NM_001267035)	promoter-TSS (NM_001267035)	-82	NM_052927	PWWP2A	9.39	9.38	9.51	9.58	9	8.98	9.1	8.87
Merged-chr19-4471881-8	chr19	4471391	4472391	+	Fresh.1K|Fresh.5K|Fresh.20K|Fresh.50K|Frozen.1K|Frozen.5K|Frozen.20K|Frozen.50K	promoter-TSS (NM_032631)	promoter-TSS (NM_032631)	-302	NM_032631	HDGFRP2	9.97	10.09	9.96	9.85	9.27	9.31	9.35	8.85
Merged-chr19-48972392-8	chr19	48971868	48972868	+	Fresh.1K|Fresh.5K|Fresh.20K|Fresh.50K|Frozen.1K|Frozen.5K|Frozen.20K|Frozen.50K	promoter-TSS (NM_004228)	promoter-TSS (NM_004228)	-97	NM_004228	CYTH2	9.57	9.71	9.37	9.41	9.16	8.9	9.01	8.44
Merged-chr11-60223153-8	chr11	60222646	60223646	+	Fresh.1K|Fresh.5K|Fresh.20K|Fresh.50K|Frozen.1K|Frozen.5K|Frozen.20K|Frozen.50K	promoter-TSS (NM_021950)	promoter-TSS (NM_021950)	-136	NM_021950	MS4A1	9.03	9.37	9.28	9.1	8.68	8.56	8.64	8.34
Merged-chr10-104005135-8	chr10	104004668	104005668	+	Fresh.1K|Fresh.5K|Fresh.20K|Fresh.50K|Frozen.1K|Frozen.5K|Frozen.20K|Frozen.50K	promoter-TSS (NM_001199378)	promoter-TSS (NM_001199378)	-87	NM_004193	GBF1	9.12	9.29	9.22	9.28	8.52	8.62	8.48	8.42
Merged-chr16-30382225-8	chr16	30381745	30382745	+	Fresh.1K|Fresh.5K|Fresh.20K|Fresh.50K|Frozen.1K|Frozen.5K|Frozen.20K|Frozen.50K	promoter-TSS (NM_015527)	promoter-TSS (NM_015527)	-723	NM_015527	TBC1D10B	10.12	10	9.86	9.98	9.31	9.28	9.25	8.97
Merged-chr12-46384439-8	chr12	46383938	46384938	+	Fresh.1K|Fresh.5K|Fresh.20K|Fresh.50K|Frozen.1K|Frozen.5K|Frozen.20K|Frozen.50K	promoter-TSS (NM_004719)	promoter-TSS (NM_004719)	-37	NM_004719	SCAF11	9.3	9.22	9.28	9.04	8.96	8.76	8.76	8.65
Merged-chr3-42632280-8	chr3	42631780	42632780	+	Fresh.1K|Fresh.5K|Fresh.20K|Fresh.50K|Frozen.1K|Frozen.5K|Frozen.20K|Frozen.50K	promoter-TSS (NM_016305)	promoter-TSS (NM_016305)	-18	NM_016305	SS18L2	9.03	9.11	9.18	9.25	8.75	8.6	8.77	8.45
Merged-chr3-167452860-8	chr3	167452365	167453365	+	Fresh.1K|Fresh.5K|Fresh.20K|Fresh.50K|Frozen.1K|Frozen.5K|Frozen.20K|Frozen.50K	promoter-TSS (NM_005025)	promoter-TSS (NM_005025)	-214	NM_007217	PDCD10	9.4	9.53	9.67	9.72	9.55	9.43	9.61	9.6
Merged-chr2-198364935-8	chr2	198364434	198365434	+	Fresh.1K|Fresh.5K|Fresh.20K|Fresh.50K|Frozen.1K|Frozen.5K|Frozen.20K|Frozen.50K	promoter-TSS (NM_199440)	promoter-TSS (NM_199440)	64	NM_002156	HSPD1	9.63	9.41	9.48	9.43	9.33	9.31	9.39	8.97
Merged-chr5-41904408-3	chr5	41903906	41904906	+	Fresh.1K|Fresh.20K|Fresh.50K	promoter-TSS (NM_175921)	promoter-TSS (NM_175921)	-64	NM_175921	C5orf51	9.16	8.89	8.96	9.02	8.99	8.8	8.85	8.85
Merged-chr4-84139018-8	chr4	84138501	84139501	+	Fresh.1K|Fresh.5K|Fresh.20K|Fresh.50K|Frozen.1K|Frozen.5K|Frozen.20K|Frozen.50K	Intergenic	Intergenic	67066	NM_015697	COQ2	8.89	8.98	9.25	8.9	8.32	8.16	8.53	8.49
Merged-chr19-45681780-8	chr19	45681322	45682322	+	Fresh.1K|Fresh.5K|Fresh.20K|Fresh.50K|Frozen.1K|Frozen.5K|Frozen.20K|Frozen.50K	promoter-TSS (NM_024108)	promoter-TSS (NM_024108)	-181	NM_212550	BLOC1S3	9.71	9.91	9.76	9.86	9.52	9.22	9.27	8.99
Merged-chr5-176853388-8	chr5	176852928	176853928	+	Fresh.1K|Fresh.5K|Fresh.20K|Fresh.50K|Frozen.1K|Frozen.5K|Frozen.20K|Frozen.50K	promoter-TSS (NM_002082)	promoter-TSS (NM_002082)	-259	NM_002082	GRK6	9.6	9.57	9.42	9.4	9.3	9.34	9.24	8.93
Merged-chr8-92082467-8	chr8	92081934	92082934	+	Fresh.1K|Fresh.5K|Fresh.20K|Fresh.50K|Frozen.1K|Frozen.5K|Frozen.20K|Frozen.50K	promoter-TSS (NM_016023)	promoter-TSS (NM_016023)	10	NM_016023	OTUD6B	9.16	9.11	9.23	9.37	8.94	8.89	8.99	8.98
Merged-chr3-155572376-8	chr3	155571867	155572867	+	Fresh.1K|Fresh.5K|Fresh.20K|Fresh.50K|Frozen.1K|Frozen.5K|Frozen.20K|Frozen.50K	promoter-TSS (NM_004733)	promoter-TSS (NM_004733)	-119	NM_004733	SLC33A1	9.35	9.24	9.37	9.18	9.03	8.99	9.06	8.83
Merged-chr7-44887914-7	chr7	44887415	44888415	+	Fresh.1K|Fresh.5K|Fresh.20K|Fresh.50K|Frozen.5K|Frozen.20K|Frozen.50K	promoter-TSS (NM_201516)	promoter-TSS (NM_201516)	-190	NM_012412	H2AFV	9.33	9.38	9.06	9.28	9	8.98	8.81	8.77
Merged-chr4-129209160-8	chr4	129208647	129209647	+	Fresh.1K|Fresh.5K|Fresh.20K|Fresh.50K|Frozen.1K|Frozen.5K|Frozen.20K|Frozen.50K	5' UTR (NM_006320, exon 1 of 3)	5' UTR (NM_006320, exon 1 of 3)	837	NM_006320	PGRMC2	9.48	9.59	9.52	9.46	9.13	8.99	9.11	8.84
Merged-chr2-176033073-8	chr2	176032552	176033552	+	Fresh.1K|Fresh.5K|Fresh.20K|Fresh.50K|Frozen.1K|Frozen.5K|Frozen.20K|Frozen.50K	promoter-TSS (NM_001256094)	promoter-TSS (NM_001256094)	-118	NM_001880	ATF2	9.15	9.34	9.55	9.48	9.03	9.04	9.23	8.91
Merged-chr7-23053792-8	chr7	23053288	23054288	+	Fresh.1K|Fresh.5K|Fresh.20K|Fresh.50K|Frozen.1K|Frozen.5K|Frozen.20K|Frozen.50K	promoter-TSS (NM_032581)	promoter-TSS (NM_032581)	-18	NM_032581	FAM126A	9.1	9.37	9.37	9.32	8.69	8.48	8.76	8.41
Merged-chr20-18488465-1	chr20	18487965	18488965	+	Fresh.5K	promoter-TSS (NM_001172745)	promoter-TSS (NM_001172745)	-142	NM_006363	SEC23B	9.27	9.58	9.61	9.5	9.24	9.05	9.27	8.95
Merged-chr19-17378126-5	chr19	17377624	17378624	+	Fresh.1K|Fresh.5K|Fresh.20K|Fresh.50K|Frozen.20K	promoter-TSS (NM_001288757)	promoter-TSS (NM_001288757)	-61	NM_014173	BABAM1	9.06	9.26	9	9.01	8.72	8.64	8.67	8.14
Merged-chr9-77643346-8	chr9	77642853	77643853	+	Fresh.1K|Fresh.5K|Fresh.20K|Fresh.50K|Frozen.1K|Frozen.5K|Frozen.20K|Frozen.50K	promoter-TSS (NM_152420)	promoter-TSS (NM_152420)	-43	NM_152420	C9orf41	9.18	9.3	9.5	9.48	8.96	8.82	9.02	8.89
Merged-chr7-108210168-8	chr7	108209661	108210661	+	Fresh.1K|Fresh.5K|Fresh.20K|Fresh.50K|Frozen.1K|Frozen.5K|Frozen.20K|Frozen.50K	promoter-TSS (NM_001130475)	promoter-TSS (NM_001130475)	-28	NM_012328	DNAJB9	9.25	9.41	9.49	9.3	9.05	8.99	9.15	8.95
Merged-chr19-46498534-8	chr19	46498024	46499024	+	Fresh.1K|Fresh.5K|Fresh.20K|Fresh.50K|Frozen.1K|Frozen.5K|Frozen.20K|Frozen.50K	promoter-TSS (NM_001267723)	promoter-TSS (NM_001267723)	-195	NM_001080402	CCDC61	9.37	9.52	9.33	9.2	8.46	8.64	8.5	8.04
Merged-chr5-130506533-8	chr5	130505998	130506998	+	Fresh.1K|Fresh.5K|Fresh.20K|Fresh.50K|Frozen.1K|Frozen.5K|Frozen.20K|Frozen.50K	promoter-TSS (NM_001293735)	promoter-TSS (NM_001293735)	-109	NM_181705	LYRM7	9.07	9.22	9.32	9.23	8.56	8.49	8.74	8.15
Merged-chr17-43394650-7	chr17	43394150	43395150	+	Fresh.1K|Fresh.5K|Fresh.20K|Fresh.50K|Frozen.1K|Frozen.5K|Frozen.20K	promoter-TSS (NM_003954)	promoter-TSS (NM_003954)	-220	NM_003954	MAP3K14	9.58	9.6	9.4	9.38	9.18	9.07	8.96	8.56
Merged-chr11-6256080-8	chr11	6255568	6256568	+	Fresh.1K|Fresh.5K|Fresh.20K|Fresh.50K|Frozen.1K|Frozen.5K|Frozen.20K|Frozen.50K	promoter-TSS (NM_001098794)	promoter-TSS (NM_001098794)	-127	NM_032127	FAM160A2	9.25	9.39	9.35	9.41	8.83	8.95	9.03	8.87
Merged-chr21-45663973-8	chr21	45663472	45664472	+	Fresh.1K|Fresh.5K|Fresh.20K|Fresh.50K|Frozen.1K|Frozen.5K|Frozen.20K|Frozen.50K	Intergenic	Tigger3a|DNA|TcMar-Tigger	-3085	NM_015259	ICOSLG	9.11	9.39	9.24	9.26	8.58	8.61	8.48	8.26
Merged-chr2-240322945-8	chr2	240322458	240323458	+	Fresh.1K|Fresh.5K|Fresh.20K|Fresh.50K|Frozen.1K|Frozen.5K|Frozen.20K|Frozen.50K	promoter-TSS (NM_006037)	promoter-TSS (NM_006037)	-315	NM_006037	HDAC4	9.72	9.84	9.81	9.79	9.32	9.34	9.42	9.06
Merged-chr11-82612669-7	chr11	82612169	82613169	+	Fresh.1K|Fresh.5K|Fresh.20K|Fresh.50K|Frozen.1K|Frozen.20K|Frozen.50K	promoter-TSS (NM_145018)	promoter-TSS (NM_145018)	-68	NM_145018	DDIAS	8.85	8.79	8.84	8.67	8.85	8.69	8.78	8.5
Merged-chr12-50135186-8	chr12	50134694	50135694	+	Fresh.1K|Fresh.5K|Fresh.20K|Fresh.50K|Frozen.1K|Frozen.5K|Frozen.20K|Frozen.50K	promoter-TSS (NM_003217)	promoter-TSS (NM_003217)	-99	NM_003217	TMBIM6	9.19	9.33	9.28	9.16	8.7	8.63	8.82	8.34
Merged-chr14-99947579-8	chr14	99947010	99948010	+	Fresh.1K|Fresh.5K|Fresh.20K|Fresh.50K|Frozen.1K|Frozen.5K|Frozen.20K|Frozen.50K	promoter-TSS (NM_199123)	promoter-TSS (NM_199123)	-229	NM_003858	CCNK	9.82	9.86	9.8	9.73	9.21	9.14	9.19	8.88
Merged-chr8-67579605-8	chr8	67579127	67580127	+	Fresh.1K|Fresh.5K|Fresh.20K|Fresh.50K|Frozen.1K|Frozen.5K|Frozen.20K|Frozen.50K	promoter-TSS (NM_001204173)	promoter-TSS (NM_001204173)	-160	NM_019607	C8orf44	9.11	9.32	9.41	9.22	8.87	8.95	9.06	8.85
Merged-chr1-205257539-8	chr1	205257017	205258017	+	Fresh.1K|Fresh.5K|Fresh.20K|Fresh.50K|Frozen.1K|Frozen.5K|Frozen.20K|Frozen.50K	Intergenic	Intergenic	32188	NM_014858	TMCC2	9.24	9.39	9.47	9.25	8.52	8.54	8.75	8.37
Merged-chr7-99942798-8	chr7	99942280	99943280	+	Fresh.1K|Fresh.5K|Fresh.20K|Fresh.50K|Frozen.1K|Frozen.5K|Frozen.20K|Frozen.50K	intron (NR_036569, intron 3 of 17)	LTR13|LTR|ERVK	-7161	NR_103728	PVRIG2P	9.19	9.44	9.34	9.28	9.06	9.11	9.21	8.83
Merged-chr3-37034664-4	chr3	37034170	37035170	+	Fresh.20K|Frozen.5K|Frozen.20K|Frozen.50K	promoter-TSS (NM_000249)	promoter-TSS (NM_000249)	125	NM_014805	EPM2AIP1	9.78	10.05	9.96	9.96	9.58	9.48	9.52	9.38
Merged-chr21-27107355-7	chr21	27106855	27107855	+	Fresh.1K|Fresh.5K|Fresh.20K|Fresh.50K|Frozen.1K|Frozen.20K|Frozen.50K	promoter-TSS (NM_001197297)	promoter-TSS (NM_001197297)	26	NM_002040	GABPA	8.98	9.1	9.16	8.97	9.06	9.13	9.23	9.06
Merged-chr7-77427873-8	chr7	77427400	77428400	+	Fresh.1K|Fresh.5K|Fresh.20K|Fresh.50K|Frozen.1K|Frozen.5K|Frozen.20K|Frozen.50K	promoter-TSS (NM_032936)	promoter-TSS (NM_032936)	-153	NM_032936	TMEM60	9.25	9.32	9.23	9.37	9.09	9.2	9.17	9.01
Merged-chr9-140135499-8	chr9	140135018	140136018	+	Fresh.1K|Fresh.5K|Fresh.20K|Fresh.50K|Frozen.1K|Frozen.5K|Frozen.20K|Frozen.50K	promoter-TSS (NM_006088)	promoter-TSS (NM_006088)	-193	NM_006088	TUBB4B	9.38	9.65	9.43	9.42	9.02	8.92	8.95	8.68
Merged-chr6-151773449-8	chr6	151772949	151773949	+	Fresh.1K|Fresh.5K|Fresh.20K|Fresh.50K|Frozen.1K|Frozen.5K|Frozen.20K|Frozen.50K	promoter-TSS (NM_017909)	promoter-TSS (NM_017909)	56	NM_024573	C6orf211	9.28	9.18	9.06	9.01	9.13	9.07	9.05	8.81
Merged-chr4-103749148-8	chr4	103748685	103749685	+	Fresh.1K|Fresh.5K|Fresh.20K|Fresh.50K|Frozen.1K|Frozen.5K|Frozen.20K|Frozen.50K	promoter-TSS (NM_181886)	promoter-TSS (NM_181886)	-80	NM_003340	UBE2D3	9.75	9.93	9.98	9.9	9.45	9.51	9.52	9.36
Merged-chr16-57220042-8	chr16	57219542	57220542	+	Fresh.1K|Fresh.5K|Fresh.20K|Fresh.50K|Frozen.1K|Frozen.5K|Frozen.20K|Frozen.50K	promoter-TSS (NM_133368)	promoter-TSS (NM_133368)	-66	NM_024946	FAM192A	9.11	9.15	9.18	9.13	8.75	8.7	8.91	8.5
Merged-chr5-130971069-8	chr5	130970577	130971577	+	Fresh.1K|Fresh.5K|Fresh.20K|Fresh.50K|Frozen.1K|Frozen.5K|Frozen.20K|Frozen.50K	promoter-TSS (NM_016340)	promoter-TSS (NM_016340)	-148	NM_016340	RAPGEF6	9.13	9.6	9.57	9.34	9.29	9.25	9.21	8.96
Merged-chr17-44657171-8	chr17	44656673	44657673	+	Fresh.1K|Fresh.5K|Fresh.20K|Fresh.50K|Frozen.1K|Frozen.5K|Frozen.20K|Frozen.50K	promoter-TSS (NM_001288813)	promoter-TSS (NM_001288813)	-85	NM_016632	ARL17A	9.24	9.29	9.29	9.17	8.76	8.63	8.74	8.34
Merged-chr7-74572780-6	chr7	74572283	74573283	+	Fresh.1K|Fresh.5K|Fresh.20K|Fresh.50K|Frozen.5K|Frozen.20K	intron (NR_003187, intron 10 of 10)	CpG	15019	NR_003187	NCF1C	9.39	9.31	9.15	9.09	9.26	9.22	9.09	8.77
Merged-chr11-57435306-8	chr11	57434822	57435822	+	Fresh.1K|Fresh.5K|Fresh.20K|Fresh.50K|Frozen.1K|Frozen.5K|Frozen.20K|Frozen.50K	promoter-TSS (NM_015457)	promoter-TSS (NM_015457)	-152	NM_015457	ZDHHC5	9.57	9.46	9.5	9.35	9.27	9.37	9.35	9.07
Merged-chr19-18315134-8	chr19	18314635	18315635	+	Fresh.1K|Fresh.5K|Fresh.20K|Fresh.50K|Frozen.1K|Frozen.5K|Frozen.20K|Frozen.50K	promoter-TSS (NM_002866)	promoter-TSS (NM_002866)	-261	NM_002866	RAB3A	9.54	9.75	9.4	9.3	9.1	9.19	9.11	8.88
Merged-chr1-114355005-7	chr1	114354483	114355483	+	Fresh.1K|Fresh.5K|Fresh.20K|Fresh.50K|Frozen.1K|Frozen.20K|Frozen.50K	promoter-TSS (NM_018364)	promoter-TSS (NM_018364)	87	NM_018364	RSBN1	9.18	9.32	9.18	9.21	9.06	8.9	8.91	8.66
Merged-chr5-32313276-7	chr5	32312776	32313776	+	Fresh.1K|Fresh.5K|Fresh.20K|Fresh.50K|Frozen.5K|Frozen.20K|Frozen.50K	promoter-TSS (NM_001294344)	promoter-TSS (NM_001294344)	-162	NM_019061	MTMR12	9.25	9.3	9.52	9.41	8.89	9.06	9.08	8.98
Merged-chr14-20929860-8	chr14	20929320	20930320	+	Fresh.1K|Fresh.5K|Fresh.20K|Fresh.50K|Frozen.1K|Frozen.5K|Frozen.20K|Frozen.50K	promoter-TSS (NM_144568)	promoter-TSS (NM_144568)	-49	NM_144568	TMEM55B	9.66	9.6	9.69	9.56	9.12	8.91	9.14	8.74
Merged-chr12-6961634-8	chr12	6961136	6962136	+	Fresh.1K|Fresh.5K|Fresh.20K|Fresh.50K|Frozen.1K|Frozen.5K|Frozen.20K|Frozen.50K	promoter-TSS (NM_001297603)	promoter-TSS (NM_001297603)	345	NM_003481	USP5	9.67	9.62	9.6	9.49	9.31	9.23	9.15	8.87
Merged-chr22-37172358-8	chr22	37171864	37172864	+	Fresh.1K|Fresh.5K|Fresh.20K|Fresh.50K|Frozen.1K|Frozen.5K|Frozen.20K|Frozen.50K	promoter-TSS (NM_001177701)	promoter-TSS (NM_001177701)	-187	NM_006860	IFT27	9.47	9.69	9.48	9.49	8.97	8.78	8.86	8.39
Merged-chrUn_gl000220-7371-1	chrUn_gl000220	6871	7871	+	Fresh.50K	Intergenic	Intergenic	-89758	NR_038958	LOC100507412	9.71	9.68	9.75	9.7	9.53	9.42	9.54	9.28
Merged-chr20-23338923-4	chr20	23338405	23339405	+	Fresh.1K|Fresh.5K|Fresh.20K|Fresh.50K	promoter-TSS (NR_109884)	promoter-TSS (NR_109884)	-141	NR_109884	LINC01431	9	9.08	9.1	9.08	8.9	8.8	8.76	8.63
Merged-chr1-78444912-8	chr1	78444392	78445392	+	Fresh.1K|Fresh.5K|Fresh.20K|Fresh.50K|Frozen.1K|Frozen.5K|Frozen.20K|Frozen.50K	promoter-TSS (NM_003902)	promoter-TSS (NM_003902)	-115	NM_003902	FUBP1	9.04	9.11	9.14	9.05	8.94	9.02	9.02	8.77
Merged-chr8-38854137-8	chr8	38853641	38854641	+	Fresh.1K|Fresh.5K|Fresh.20K|Fresh.50K|Frozen.1K|Frozen.5K|Frozen.20K|Frozen.50K	promoter-TSS (NM_031940)	promoter-TSS (NM_031940)	-100	NM_031940	TM2D2	9.22	9.07	9.09	8.97	8.83	8.79	8.83	8.62
Merged-chr2-190525998-8	chr2	190525498	190526498	+	Fresh.1K|Fresh.5K|Fresh.20K|Fresh.50K|Frozen.1K|Frozen.5K|Frozen.20K|Frozen.50K	promoter-TSS (NM_019048)	promoter-TSS (NM_019048)	-127	NM_019048	ASNSD1	9.02	9.22	9.33	9.38	8.59	8.55	8.6	8.48
Merged-chr3-13152409-8	chr3	13151906	13152906	+	Fresh.1K|Fresh.5K|Fresh.20K|Fresh.50K|Frozen.1K|Frozen.5K|Frozen.20K|Frozen.50K	Intergenic	Intergenic	-37789	NM_014869	IQSEC1	9.45	9.48	9.48	9.44	8.93	8.86	8.94	8.8
Merged-chr17-62982173-8	chr17	62981656	62982656	+	Fresh.1K|Fresh.5K|Fresh.20K|Fresh.50K|Frozen.1K|Frozen.5K|Frozen.20K|Frozen.50K	Intergenic	Intergenic	-10453	NM_153032	AMZ2P1	9.33	9.45	9.28	9.14	9.09	9.05	9.01	8.93
Merged-chr14-21924352-8	chr14	21923848	21924848	+	Fresh.1K|Fresh.5K|Fresh.20K|Fresh.50K|Frozen.1K|Frozen.5K|Frozen.20K|Frozen.50K	Intergenic	CpG	-18891	NM_020920	CHD8	9.35	9.43	9.29	9.37	8.89	8.91	8.98	8.75
Merged-chr12-25205490-8	chr12	25204992	25205992	+	Fresh.1K|Fresh.5K|Fresh.20K|Fresh.50K|Frozen.1K|Frozen.5K|Frozen.20K|Frozen.50K	5' UTR (NM_006152, exon 1 of 21)	5' UTR (NM_006152, exon 1 of 21)	311	NM_006152	LRMP	9.15	9.1	9.33	9.07	8.95	8.79	8.89	8.7
Merged-chr8-25316140-8	chr8	25315647	25316647	+	Fresh.1K|Fresh.5K|Fresh.20K|Fresh.50K|Frozen.1K|Frozen.5K|Frozen.20K|Frozen.50K	promoter-TSS (NM_152562)	promoter-TSS (NM_152562)	-163	NM_017634	KCTD9	9.49	9.64	9.8	9.76	9.22	9.11	9.33	9.15
Merged-chr16-57769450-8	chr16	57768967	57769967	+	Fresh.1K|Fresh.5K|Fresh.20K|Fresh.50K|Frozen.1K|Frozen.5K|Frozen.20K|Frozen.50K	promoter-TSS (NM_005886)	promoter-TSS (NM_005886)	-193	NM_005886	KATNB1	9.61	9.46	9.29	9.39	9.19	9.03	9.09	8.77
Merged-chr7-155090815-8	chr7	155090322	155091322	+	Fresh.1K|Fresh.5K|Fresh.20K|Fresh.50K|Frozen.1K|Frozen.5K|Frozen.20K|Frozen.50K	intron (NM_198337, intron 2 of 3)	intron (NM_198337, intron 2 of 3)	1336	NM_005542	INSIG1	9.26	9.24	9.44	9.39	8.53	8.6	8.82	8.43
Merged-chr8-81397719-8	chr8	81397215	81398215	+	Fresh.1K|Fresh.5K|Fresh.20K|Fresh.50K|Frozen.1K|Frozen.5K|Frozen.20K|Frozen.50K	promoter-TSS (NM_001277145)	promoter-TSS (NM_001277145)	-139	NM_023929	ZBTB10	9.06	9.16	9.31	9.12	8.57	8.63	8.76	8.49
Merged-chr11-105948169-8	chr11	105947682	105948682	+	Fresh.1K|Fresh.5K|Fresh.20K|Fresh.50K|Frozen.1K|Frozen.5K|Frozen.20K|Frozen.50K	promoter-TSS (NM_015423)	promoter-TSS (NM_015423)	-110	NM_015423	AASDHPPT	9.17	9.24	9.54	9.5	9.23	9.08	9.37	9.23
Merged-chr8-70602384-8	chr8	70601891	70602891	+	Fresh.1K|Fresh.5K|Fresh.20K|Fresh.50K|Frozen.1K|Frozen.5K|Frozen.20K|Frozen.50K	intron (NM_001146008, intron 5 of 7)	LSU-rRNA_Hsa|rRNA|rRNA	143013	NM_030958	SLCO5A1	9.13	9.24	8.52	8.79	8.09	7.84	7.83	7.47
Merged-chr9-4792812-8	chr9	4792299	4793299	+	Fresh.1K|Fresh.5K|Fresh.20K|Fresh.50K|Frozen.1K|Frozen.5K|Frozen.20K|Frozen.50K	promoter-TSS (NM_001286700)	promoter-TSS (NM_001286700)	-35	NM_005772	RCL1	9.07	9.3	9.29	9.47	8.89	9.01	9.16	9.07
Merged-chr19-19174624-8	chr19	19174102	19175102	+	Fresh.1K|Fresh.5K|Fresh.20K|Fresh.50K|Frozen.1K|Frozen.5K|Frozen.20K|Frozen.50K	promoter-TSS (NM_178526)	promoter-TSS (NM_178526)	-201	NM_178526	SLC25A42	9.49	9.51	9.46	9.38	8.98	8.96	9.06	8.66
Merged-chr13-111368012-8	chr13	111367528	111368528	+	Fresh.1K|Fresh.5K|Fresh.20K|Fresh.50K|Frozen.1K|Frozen.5K|Frozen.20K|Frozen.50K	exon (NM_005537, exon 1 of 2)	intron (NM_001267728, intron 1 of 1)	244	NM_005537	ING1	9.3	9.5	9.56	9.46	8.82	8.63	8.96	8.59
Merged-chr3-119813928-5	chr3	119813452	119814452	+	Fresh.1K|Fresh.5K|Fresh.50K|Frozen.1K|Frozen.5K	promoter-TSS (NM_002093)	promoter-TSS (NM_002093)	-688	NM_002093	GSK3B	9.91	10.02	9.9	9.89	9.71	9.66	9.67	9.56
Merged-chr4-9154402-6	chr4	9153899	9154899	+	Fresh.1K|Fresh.5K|Fresh.20K|Fresh.50K|Frozen.5K|Frozen.20K	Intergenic	CpG	-57984	NM_001256852	USP17L10	9.38	9.54	9.73	9.76	9.73	9.5	9.56	9.5
Merged-chr6-170863324-8	chr6	170862828	170863828	+	Fresh.1K|Fresh.5K|Fresh.20K|Fresh.50K|Frozen.1K|Frozen.5K|Frozen.20K|Frozen.50K	promoter-TSS (NM_001172085)	promoter-TSS (NM_001172085)	-93	NM_003194	TBP	8.98	8.91	8.84	8.78	8.86	8.98	8.83	8.62
Merged-chr17-41438502-7	chr17	41438015	41439015	+	Fresh.1K|Fresh.5K|Fresh.20K|Fresh.50K|Frozen.1K|Frozen.20K|Frozen.50K	Intergenic	CpG	27751	NR_027412	LINC00910	9.45	9.33	9.32	9.13	9.09	9.13	8.88	8.52
Merged-chr1-21621192-8	chr1	21620678	21621678	+	Fresh.1K|Fresh.5K|Fresh.20K|Fresh.50K|Frozen.1K|Frozen.5K|Frozen.20K|Frozen.50K	intron (NR_038404, intron 2 of 2)	intron (NR_038404, intron 2 of 2)	1395	NR_038404	LOC100506801	9.51	9.48	9.53	9.43	9.2	8.98	9	8.82
Merged-chr5-11424-7	chr5	10896	11896	+	Fresh.1K|Fresh.20K|Fresh.50K|Frozen.1K|Frozen.5K|Frozen.20K|Frozen.50K	Intergenic	(CCCTAA)n|Simple_repeat|Simple_repeat	-128977	NM_052909	PLEKHG4B	10.11	9.95	9.88	10.03	10.81	11.27	10.51	10.68
Merged-chr13-73301879-8	chr13	73301381	73302381	+	Fresh.1K|Fresh.5K|Fresh.20K|Fresh.50K|Frozen.1K|Frozen.5K|Frozen.20K|Frozen.50K	promoter-TSS (NM_001286746)	promoter-TSS (NM_001286746)	-6	NM_024808	BORA	9.02	9.14	9.24	9.25	8.58	8.58	8.77	8.48
Merged-chr11-47789085-8	chr11	47788564	47789564	+	Fresh.1K|Fresh.5K|Fresh.20K|Fresh.50K|Frozen.1K|Frozen.5K|Frozen.20K|Frozen.50K	promoter-TSS (NM_015308)	promoter-TSS (NM_015308)	-71	NM_015308	FNBP4	9.38	9.31	9.19	9.12	8.95	8.9	8.85	8.42
Merged-chr1-150601781-7	chr1	150601282	150602282	+	Fresh.1K|Fresh.5K|Fresh.20K|Fresh.50K|Frozen.5K|Frozen.20K|Frozen.50K	promoter-TSS (NM_207045)	promoter-TSS (NM_207045)	-173	NM_004436	ENSA	9.53	9.58	9.49	9.38	9	8.87	8.83	8.79
Merged-chr4-2264092-8	chr4	2263579	2264579	+	Fresh.1K|Fresh.5K|Fresh.20K|Fresh.50K|Frozen.1K|Frozen.5K|Frozen.20K|Frozen.50K	promoter-TSS (NM_006454)	promoter-TSS (NM_006454)	-340	NM_006454	MXD4	9.43	9.72	9.65	9.59	8.95	8.76	9.04	8.56
Merged-chr10-38265682-4	chr10	38265184	38266184	+	Fresh.5K|Fresh.50K|Frozen.1K|Frozen.5K	promoter-TSS (NM_145011)	promoter-TSS (NM_145011)	-231	NM_145011	ZNF25	9.23	9.39	9.39	9.45	9.01	8.89	9.06	8.87
Merged-chr1-167905506-8	chr1	167904987	167905987	+	Fresh.1K|Fresh.5K|Fresh.20K|Fresh.50K|Frozen.1K|Frozen.5K|Frozen.20K|Frozen.50K	promoter-TSS (NM_018442)	promoter-TSS (NM_018442)	-48	NM_015415	MPC2	9.48	9.53	9.49	9.34	9.26	9.33	9.25	9.14
Merged-chr11-28129774-8	chr11	28129280	28130280	+	Fresh.1K|Fresh.5K|Fresh.20K|Fresh.50K|Frozen.1K|Frozen.5K|Frozen.20K|Frozen.50K	promoter-TSS (NM_031217)	promoter-TSS (NM_031217)	-18	NM_152636	METTL15	8.99	9.09	9.22	9.15	8.73	8.65	8.87	8.72
Merged-chr16-2205568-8	chr16	2205061	2206061	+	Fresh.1K|Fresh.5K|Fresh.20K|Fresh.50K|Frozen.1K|Frozen.5K|Frozen.20K|Frozen.50K	promoter-TSS (NR_002736)	promoter-TSS (NR_002736)	-238	NM_032271	TRAF7	9.45	9.48	9.19	9.15	8.62	8.41	8.52	7.94
Merged-chr5-102455996-8	chr5	102455488	102456488	+	Fresh.1K|Fresh.5K|Fresh.20K|Fresh.50K|Frozen.1K|Frozen.5K|Frozen.20K|Frozen.50K	promoter-TSS (NM_017676)	promoter-TSS (NM_017676)	30	NM_015216	PPIP5K2	8.98	9.21	9.25	9.19	9.02	9.1	9.24	9.3
Merged-chr4-76649696-8	chr4	76649195	76650195	+	Fresh.1K|Fresh.5K|Fresh.20K|Fresh.50K|Frozen.1K|Frozen.5K|Frozen.20K|Frozen.50K	promoter-TSS (NM_001290049)	promoter-TSS (NM_001290049)	-11	NM_003715	USO1	9.01	9.27	9.18	9.17	8.76	8.91	9	9.04
Merged-chr19-10679820-5	chr19	10679321	10680321	+	Fresh.1K|Fresh.5K|Fresh.20K|Fresh.50K|Frozen.20K	promoter-TSS (NM_079421)	promoter-TSS (NM_079421)	-166	NM_001800	CDKN2D	8.94	8.95	8.9	8.58	8.64	8.45	8.31	8.12
Merged-chr8-141607102-8	chr8	141606592	141607592	+	Fresh.1K|Fresh.5K|Fresh.20K|Fresh.50K|Frozen.1K|Frozen.5K|Frozen.20K|Frozen.50K	intron (NM_012154, intron 1 of 18)	intron (NM_012154, intron 1 of 18)	38554	NM_012154	AGO2	9.18	9.32	9.18	9.12	9	8.83	8.95	8.71
Merged-chr11-73882222-8	chr11	73881736	73882736	+	Fresh.1K|Fresh.5K|Fresh.20K|Fresh.50K|Frozen.1K|Frozen.5K|Frozen.20K|Frozen.50K	promoter-TSS (NM_015531)	promoter-TSS (NM_015531)	128	NM_016147	PPME1	9.25	9.16	9.1	9.18	8.75	8.57	8.63	8.28
Merged-chr5-108745862-8	chr5	108745386	108746386	+	Fresh.1K|Fresh.5K|Fresh.20K|Fresh.50K|Frozen.1K|Frozen.5K|Frozen.20K|Frozen.50K	promoter-TSS (NM_014819)	promoter-TSS (NM_014819)	-211	NM_014819	PJA2	9.29	9.48	9.61	9.52	9.04	9.02	9.11	8.95
Merged-chr1-244816176-8	chr1	244815677	244816677	+	Fresh.1K|Fresh.5K|Fresh.20K|Fresh.50K|Frozen.1K|Frozen.5K|Frozen.20K|Frozen.50K	promoter-TSS (NM_016076)	promoter-TSS (NM_016076)	-173	NM_016076	DESI2	9.42	9.49	9.64	9.67	9.09	9.04	9.26	9.08
Merged-chr5-137879085-8	chr5	137878560	137879560	+	Fresh.1K|Fresh.5K|Fresh.20K|Fresh.50K|Frozen.1K|Frozen.5K|Frozen.20K|Frozen.50K	promoter-TSS (NM_004730)	promoter-TSS (NM_004730)	-71	NM_004730	ETF1	9.46	9.53	9.54	9.42	9.27	9.22	9.21	8.88
Merged-chr7-138144761-8	chr7	138144272	138145272	+	Fresh.1K|Fresh.5K|Fresh.20K|Fresh.50K|Frozen.1K|Frozen.5K|Frozen.20K|Frozen.50K	promoter-TSS (NM_015905)	promoter-TSS (NM_015905)	-307	NM_003852	TRIM24	9.16	9.4	9.59	9.36	8.85	8.85	9.17	8.87
Merged-chr18-77439455-8	chr18	77438954	77439954	+	Fresh.1K|Fresh.5K|Fresh.20K|Fresh.50K|Frozen.1K|Frozen.5K|Frozen.20K|Frozen.50K	promoter-TSS (NM_004715)	promoter-TSS (NM_004715)	-347	NM_004715	CTDP1	9.63	9.65	9.53	9.49	9.18	9.3	9.34	9.06
Merged-chr8-8086102-2	chr8	8085602	8086602	+	Fresh.5K|Fresh.20K	promoter-TSS (NR_024361)	promoter-TSS (NR_024361)	10	NR_024361	FAM86B3P	9.19	9.32	9.59	9.39	9.32	9.2	9.29	9.17
Merged-chr7-74508882-8	chr7	74508396	74509396	+	Fresh.1K|Fresh.5K|Fresh.20K|Fresh.50K|Frozen.1K|Frozen.5K|Frozen.20K|Frozen.50K	intron (NM_001003795, intron 1 of 15)	CpG	549	NM_001003795	GTF2IRD2B	8.97	9.18	8.92	8.58	8.74	8.67	8.51	8.17
Merged-chr12-51762885-8	chr12	51762403	51763403	+	Fresh.1K|Fresh.5K|Fresh.20K|Fresh.50K|Frozen.1K|Frozen.5K|Frozen.20K|Frozen.50K	intron (NM_007210, intron 4 of 11)	intron (NM_007210, intron 4 of 11)	-22198	NM_004858	SLC4A8	9.24	9.19	9.19	9.28	8.75	8.65	8.91	8.5
Merged-chr12-117175958-8	chr12	117175438	117176438	+	Fresh.1K|Fresh.5K|Fresh.20K|Fresh.50K|Frozen.1K|Frozen.5K|Frozen.20K|Frozen.50K	promoter-TSS (NM_032814)	promoter-TSS (NM_032814)	-95	NM_024738	C12orf49	8.98	9.05	9.28	9.26	8.82	8.48	8.78	8.48
Merged-chr15-34394227-8	chr15	34393728	34394728	+	Fresh.1K|Fresh.5K|Fresh.20K|Fresh.50K|Frozen.1K|Frozen.5K|Frozen.20K|Frozen.50K	promoter-TSS (NM_020154)	promoter-TSS (NM_020154)	-46	NM_152595	PGBD4	9.02	8.82	8.97	8.79	8.36	8.52	8.54	8.27
Merged-chr2-238596497-8	chr2	238595996	238596996	+	Fresh.1K|Fresh.5K|Fresh.20K|Fresh.50K|Frozen.1K|Frozen.5K|Frozen.20K|Frozen.50K	intron (NM_001137550, intron 1 of 23)	intron (NM_001137550, intron 1 of 23)	-4311	NM_004735	LRRFIP1	8.8	9.17	9.05	9.1	8.64	8.56	8.81	8.27
Merged-chr3-38206998-1	chr3	38206498	38207498	+	Frozen.5K	promoter-TSS (NM_005109)	promoter-TSS (NM_005109)	-28	NM_005109	OXSR1	9.47	9.56	9.66	9.53	9.31	9.3	9.37	9.13
Merged-chr20-56882064-8	chr20	56881550	56882550	+	Fresh.1K|Fresh.5K|Fresh.20K|Fresh.50K|Frozen.1K|Frozen.5K|Frozen.20K|Frozen.50K	intron (NR_003505, intron 2 of 16)	MLT1H2|LTR|ERVL-MaLR	2445	NM_018498	PPP4R1L	9.39	9.27	9.29	9.27	9.08	9.18	9.23	8.87
Merged-chr17-46969879-5	chr17	46969378	46970378	+	Fresh.1K|Fresh.5K|Fresh.20K|Fresh.50K|Frozen.20K	promoter-TSS (NM_005175)	promoter-TSS (NM_005175)	-270	NM_005175	ATP5G1	9.01	9.05	8.9	8.87	8.61	8.64	8.62	8.11
Merged-chr2-178077258-8	chr2	178076769	178077769	+	Fresh.1K|Fresh.5K|Fresh.20K|Fresh.50K|Frozen.1K|Frozen.5K|Frozen.20K|Frozen.50K	promoter-TSS (NM_194247)	promoter-TSS (NM_194247)	-153	NM_194247	HNRNPA3	9.21	9.33	9.22	8.87	9.16	9.03	9.06	8.89
Merged-chr18-61089803-8	chr18	61089311	61090311	+	Fresh.1K|Fresh.5K|Fresh.20K|Fresh.50K|Frozen.1K|Frozen.5K|Frozen.20K|Frozen.50K	promoter-TSS (NM_004869)	promoter-TSS (NM_004869)	-59	NM_004869	VPS4B	9.14	9.14	9.06	9.03	8.81	8.67	8.76	8.53
Merged-chr3-51976140-8	chr3	51975641	51976641	+	Fresh.1K|Fresh.5K|Fresh.20K|Fresh.50K|Frozen.1K|Frozen.5K|Frozen.20K|Frozen.50K	promoter-TSS (NM_004704)	promoter-TSS (NM_004704)	-184	NM_004704	RRP9	9.43	9.18	9.21	9.08	8.77	8.57	8.6	8.22
Merged-chr4-80980025-8	chr4	80979526	80980526	+	Fresh.1K|Fresh.5K|Fresh.20K|Fresh.50K|Frozen.1K|Frozen.5K|Frozen.20K|Frozen.50K	intron (NM_001286781, intron 3 of 16)	L4|LINE|RTE	14451	NM_058172	ANTXR2	9	9.07	9.11	9.01	8.27	8.52	8.66	8.44
Merged-chr14-71865935-8	chr14	71865461	71866461	+	Fresh.1K|Fresh.5K|Fresh.20K|Fresh.50K|Frozen.1K|Frozen.5K|Frozen.20K|Frozen.50K	TTS (NR_001276)	TTS (NR_001276)	907	NR_001276	SNORD56B	9.26	9.12	9.19	9.04	8.58	8.65	8.55	8.45
Merged-chr16-71598770-8	chr16	71598271	71599271	+	Fresh.1K|Fresh.5K|Fresh.20K|Fresh.50K|Frozen.1K|Frozen.5K|Frozen.20K|Frozen.50K	promoter-TSS (NR_103851)	promoter-TSS (NR_103851)	-148	NR_103851	LOC100132529	9.18	9.26	9.06	9.03	8.86	8.72	8.79	8.4
Merged-chr1-179923729-8	chr1	179923246	179924246	+	Fresh.1K|Fresh.5K|Fresh.20K|Fresh.50K|Frozen.1K|Frozen.5K|Frozen.20K|Frozen.50K	promoter-TSS (NM_014810)	promoter-TSS (NM_014810)	-162	NM_014810	CEP350	9.11	9.28	9.21	9.11	8.92	8.96	8.86	8.87
Merged-chr10-3215079-7	chr10	3214587	3215587	+	Fresh.1K|Fresh.5K|Fresh.20K|Fresh.50K|Frozen.1K|Frozen.5K|Frozen.50K	promoter-TSS (NM_001242307)	promoter-TSS (NM_001242307)	-54	NM_014889	PITRM1	9.34	9.32	9.4	9.34	8.94	8.88	8.9	8.73
Merged-chr6-167526574-8	chr6	167526070	167527070	+	Fresh.1K|Fresh.5K|Fresh.20K|Fresh.50K|Frozen.1K|Frozen.5K|Frozen.20K|Frozen.50K	intron (NM_004367, intron 1 of 2)	intron (NM_004367, intron 1 of 2)	1275	NM_004367	CCR6	9.16	9.22	9.38	9.04	8.77	8.76	8.7	8.46
Merged-chr21-15755659-8	chr21	15755159	15756159	+	Fresh.1K|Fresh.5K|Fresh.20K|Fresh.50K|Frozen.1K|Frozen.5K|Frozen.20K|Frozen.50K	promoter-TSS (NM_006948)	promoter-TSS (NM_006948)	-150	NM_006948	HSPA13	9.15	9.35	9.41	9.55	9.19	9.02	9.49	9.37
Merged-chr5-147763470-8	chr5	147762968	147763968	+	Fresh.1K|Fresh.5K|Fresh.20K|Fresh.50K|Frozen.1K|Frozen.5K|Frozen.20K|Frozen.50K	promoter-TSS (NM_030793)	promoter-TSS (NM_030793)	-30	NM_030793	FBXO38	8.95	9	9.03	9.1	8.6	8.56	8.71	8.37
Merged-chr16-30669454-7	chr16	30668958	30669958	+	Fresh.1K|Fresh.5K|Fresh.20K|Fresh.50K|Frozen.1K|Frozen.5K|Frozen.50K	Intergenic	CpG	-6320	NM_022452	FBRS	9.68	9.64	9.55	9.46	9.39	9.1	9.18	8.75
Merged-chr2-208576238-8	chr2	208575737	208576737	+	Fresh.1K|Fresh.5K|Fresh.20K|Fresh.50K|Frozen.1K|Frozen.5K|Frozen.20K|Frozen.50K	promoter-TSS (NM_152523)	promoter-TSS (NM_152523)	-27	NM_152523	CCNYL1	8.97	9.05	9.35	9.28	8.67	8.81	8.81	8.74
Merged-chr6-58777707-2	chr6	58777207	58778207	+	Fresh.5K|Frozen.1K	Intergenic	ALR/Alpha|Satellite|centr	-489983	NM_206908	GUSBP4	9.42	9.72	9.83	10.02	9.87	9.61	9.87	10.07
Merged-chr18-20811509-8	chr18	20811011	20812011	+	Fresh.1K|Fresh.5K|Fresh.20K|Fresh.50K|Frozen.1K|Frozen.5K|Frozen.20K|Frozen.50K	intron (NR_023359, intron 4 of 6)	intron (NR_023359, intron 4 of 6)	75722	NM_138375	CABLES1	8.86	9.2	9.23	9.22	8.68	8.87	8.85	8.57
Merged-chr11-22647423-8	chr11	22646923	22647923	+	Fresh.1K|Fresh.5K|Fresh.20K|Fresh.50K|Frozen.1K|Frozen.5K|Frozen.20K|Frozen.50K	promoter-TSS (NM_022725)	promoter-TSS (NM_022725)	-36	NM_022725	FANCF	8.85	9.04	9.13	9.15	8.91	8.78	8.86	8.78
Merged-chr2-64978423-8	chr2	64977914	64978914	+	Fresh.1K|Fresh.5K|Fresh.20K|Fresh.50K|Frozen.1K|Frozen.5K|Frozen.20K|Frozen.50K	Intergenic	CpG	-97368	NM_014755	SERTAD2	9.72	9.81	9.95	9.84	9.12	9.25	9.4	9.16
Merged-chr6-64282328-8	chr6	64281829	64282829	+	Fresh.1K|Fresh.5K|Fresh.20K|Fresh.50K|Frozen.1K|Frozen.5K|Frozen.20K|Frozen.50K	5' UTR (NM_003463, exon 1 of 6)	5' UTR (NM_003463, exon 1 of 6)	412	NM_003463	PTP4A1	8.93	9.02	9.12	9.15	8.91	8.79	8.87	8.79
Merged-chr2-27712731-8	chr2	27712232	27713232	+	Fresh.1K|Fresh.5K|Fresh.20K|Fresh.50K|Frozen.1K|Frozen.5K|Frozen.20K|Frozen.50K	promoter-TSS (NM_015662)	promoter-TSS (NM_015662)	-54	NM_015662	IFT172	8.91	9.13	8.89	8.88	8.8	8.68	8.78	8.35
Merged-chr4-39184003-8	chr4	39183515	39184515	+	Fresh.1K|Fresh.5K|Fresh.20K|Fresh.50K|Frozen.1K|Frozen.5K|Frozen.20K|Frozen.50K	promoter-TSS (NM_025132)	promoter-TSS (NM_025132)	-9	NM_025132	WDR19	9.14	9.21	9.2	9.25	8.76	8.49	8.77	8.47
Merged-chr14-82000336-8	chr14	81999816	82000816	+	Fresh.1K|Fresh.5K|Fresh.20K|Fresh.50K|Frozen.1K|Frozen.5K|Frozen.20K|Frozen.50K	promoter-TSS (NM_005065)	promoter-TSS (NM_005065)	-111	NM_005065	SEL1L	9.29	9.26	9.35	9.39	8.72	8.62	8.68	8.41
Merged-chr19-54641220-4	chr19	54640734	54641734	+	Fresh.1K|Fresh.50K|Frozen.1K|Frozen.50K	promoter-TSS (NM_014516)	promoter-TSS (NM_014516)	-202	NM_014516	CNOT3	10.17	10.27	10	9.91	9.49	9.23	9.54	8.95
Merged-chr18-56807018-8	chr18	56806529	56807529	+	Fresh.1K|Fresh.5K|Fresh.20K|Fresh.50K|Frozen.1K|Frozen.5K|Frozen.20K|Frozen.50K	promoter-TSS (NM_033280)	promoter-TSS (NM_033280)	-96	NM_033280	SEC11C	9.01	9.2	9.11	9.3	9.13	9.12	9.12	8.96
Merged-chr7-139025308-8	chr7	139024808	139025808	+	Fresh.1K|Fresh.5K|Fresh.20K|Fresh.50K|Frozen.1K|Frozen.5K|Frozen.20K|Frozen.50K	promoter-TSS (NM_001244584)	promoter-TSS (NM_001244584)	112	NM_197964	C7orf55	9.18	9.19	9.08	9.08	9.18	8.99	9.01	8.68
Merged-chr12-54718755-8	chr12	54718262	54719262	+	Fresh.1K|Fresh.5K|Fresh.20K|Fresh.50K|Frozen.1K|Frozen.5K|Frozen.20K|Frozen.50K	promoter-TSS (NM_001271735)	promoter-TSS (NM_001271735)	-112	NM_016057	COPZ1	9.06	9.22	9.39	9.19	8.69	8.68	8.75	8.49
Merged-chr7-16685744-1	chr7	16685244	16686244	+	Frozen.5K	promoter-TSS (NM_001159767)	promoter-TSS (NM_001159767)	-15	NM_014038	BZW2	8.76	8.8	8.97	8.71	9.2	9.13	9.15	8.92
Merged-chr1-153895565-8	chr1	153895072	153896072	+	Fresh.1K|Fresh.5K|Fresh.20K|Fresh.50K|Frozen.1K|Frozen.5K|Frozen.20K|Frozen.50K	promoter-TSS (NM_020699)	promoter-TSS (NM_020699)	-121	NM_020699	GATAD2B	9.25	9.61	9.34	9.39	8.82	8.82	8.71	8.3
Merged-chr1-110881459-4	chr1	110880960	110881960	+	Fresh.20K|Frozen.1K|Frozen.5K|Frozen.20K	promoter-TSS (NM_022768)	promoter-TSS (NM_022768)	333	NR_036595	LOC440600	9.79	9.99	9.93	9.9	9.77	9.67	9.68	9.41
Merged-chr17-18965367-8	chr17	18964842	18965842	+	Fresh.1K|Fresh.5K|Fresh.20K|Fresh.50K|Frozen.1K|Frozen.5K|Frozen.20K|Frozen.50K	Intergenic	U3|snRNA|snRNA	-15006	NM_006613	GRAP	9.36	9.42	9.19	9.07	9.16	9.38	9.17	8.9
Merged-chr1-227127806-8	chr1	227127310	227128310	+	Fresh.1K|Fresh.5K|Fresh.20K|Fresh.50K|Frozen.1K|Frozen.5K|Frozen.20K|Frozen.50K	promoter-TSS (NM_020247)	promoter-TSS (NM_020247)	-128	NM_020247	ADCK3	9.46	9.33	9.47	9.46	9.02	8.96	9.18	8.83
Merged-chr1-85742346-6	chr1	85741847	85742847	+	Fresh.1K|Fresh.5K|Fresh.20K|Fresh.50K|Frozen.1K|Frozen.20K	non-coding (NR_045484, exon 1 of 2)	non-coding (NR_045484, exon 1 of 2)	240	NM_003921	BCL10	8.92	8.96	9.2	9.22	8.86	8.92	8.93	8.68
Merged-chr15-49103453-8	chr15	49102967	49103967	+	Fresh.1K|Fresh.5K|Fresh.20K|Fresh.50K|Frozen.1K|Frozen.5K|Frozen.20K|Frozen.50K	promoter-TSS (NM_014985)	promoter-TSS (NM_014985)	-124	NM_014985	CEP152	8.88	9.07	9.13	9.17	8.7	8.41	8.53	8.43
Merged-chr6-27100689-8	chr6	27100190	27101190	+	Fresh.1K|Fresh.5K|Fresh.20K|Fresh.50K|Frozen.1K|Frozen.5K|Frozen.20K|Frozen.50K	promoter-TSS (NM_021058)	promoter-TSS (NM_021058)	-115	NM_021058	HIST1H2BJ	9.25	9.26	9.21	8.94	8.79	8.71	8.74	8.27
Merged-chr13-25861470-8	chr13	25860969	25861969	+	Fresh.1K|Fresh.5K|Fresh.20K|Fresh.50K|Frozen.1K|Frozen.5K|Frozen.20K|Frozen.50K	5' UTR (NM_004685, exon 1 of 14)	5' UTR (NM_004685, exon 1 of 14)	235	NM_004685	MTMR6	9.24	9.38	9.48	9.4	9.05	8.91	9.03	8.82
Merged-chr7-7222063-8	chr7	7221572	7222572	+	Fresh.1K|Fresh.5K|Fresh.20K|Fresh.50K|Frozen.1K|Frozen.5K|Frozen.20K|Frozen.50K	promoter-TSS (NM_020156)	promoter-TSS (NM_020156)	-174	NM_020156	C1GALT1	9.22	9.21	9.29	9.23	9.27	9.29	9.29	9.17
Merged-chr4-89205930-8	chr4	89205451	89206451	+	Fresh.1K|Fresh.5K|Fresh.20K|Fresh.50K|Frozen.1K|Frozen.5K|Frozen.20K|Frozen.50K	promoter-TSS (NM_152542)	promoter-TSS (NM_152542)	32	NM_152542	PPM1K	9.07	9.15	9.28	9.18	9.14	9.07	9.11	9.06
Merged-chr2-20251540-8	chr2	20251049	20252049	+	Fresh.1K|Fresh.5K|Fresh.20K|Fresh.50K|Frozen.1K|Frozen.5K|Frozen.20K|Frozen.50K	5' UTR (NM_014713, exon 1 of 7)	5' UTR (NM_014713, exon 1 of 7)	240	NM_014713	LAPTM4A	8.61	8.98	9.05	9.06	8.83	9.02	8.99	8.82
Merged-chr16-29465778-8	chr16	29465301	29466301	+	Fresh.1K|Fresh.5K|Fresh.20K|Fresh.50K|Frozen.1K|Frozen.5K|Frozen.20K|Frozen.50K	promoter-TSS (NM_024044)	promoter-TSS (NM_024044)	-21	NM_001014999	SLX1A	9.05	9.22	9.02	9.05	8.96	8.91	8.72	8.32
Merged-chr10-112679110-8	chr10	112678604	112679604	+	Fresh.1K|Fresh.5K|Fresh.20K|Fresh.50K|Frozen.1K|Frozen.5K|Frozen.20K|Frozen.50K	promoter-TSS (NM_007373)	promoter-TSS (NM_007373)	20	NM_001195304	BBIP1	8.88	9.15	8.98	8.98	8.67	8.48	8.66	8.42
Merged-chr1-8021560-8	chr1	8021056	8022056	+	Fresh.1K|Fresh.5K|Fresh.20K|Fresh.50K|Frozen.1K|Frozen.5K|Frozen.20K|Frozen.50K	promoter-TSS (NM_007262)	promoter-TSS (NM_007262)	-158	NM_007262	PARK7	8.75	8.91	9.01	8.97	8.57	8.44	8.28	8.28
Merged-chr9-2015236-8	chr9	2014758	2015758	+	Fresh.1K|Fresh.5K|Fresh.20K|Fresh.50K|Frozen.1K|Frozen.5K|Frozen.20K|Frozen.50K	promoter-TSS (NM_003070)	promoter-TSS (NM_003070)	39	NM_003070	SMARCA2	8.95	9.13	9.14	9.18	8.66	8.69	8.82	8.58
Merged-chr17-38136886-8	chr17	38136365	38137365	+	Fresh.1K|Fresh.5K|Fresh.20K|Fresh.50K|Frozen.1K|Frozen.5K|Frozen.20K|Frozen.50K	promoter-TSS (NM_002809)	promoter-TSS (NM_002809)	-156	NM_002809	PSMD3	9.22	9.4	9.13	9.15	8.93	8.79	8.73	8.58
Merged-chr9-6413165-8	chr9	6412684	6413684	+	Fresh.1K|Fresh.5K|Fresh.20K|Fresh.50K|Frozen.1K|Frozen.5K|Frozen.20K|Frozen.50K	promoter-TSS (NM_152896)	promoter-TSS (NM_152896)	33	NM_152896	UHRF2	9.12	9.19	9.02	9.09	8.78	8.76	8.74	8.66
Merged-chr16-30205157-8	chr16	30204652	30205652	+	Fresh.1K|Fresh.5K|Fresh.20K|Fresh.50K|Frozen.1K|Frozen.5K|Frozen.20K|Frozen.50K	promoter-TSS (NM_024044).2	promoter-TSS (NM_024044).2	-12	NM_001014999	SLX1A	9.17	9.15	9.15	8.93	8.88	8.98	8.84	8.48
Merged-chr16-14013865-8	chr16	14013369	14014369	+	Fresh.1K|Fresh.5K|Fresh.20K|Fresh.50K|Frozen.1K|Frozen.5K|Frozen.20K|Frozen.50K	promoter-TSS (NM_005236)	promoter-TSS (NM_005236)	-145	NM_005236	ERCC4	9.22	9.25	9.15	9.3	8.72	8.54	8.69	8.43
Merged-chr11-66406018-8	chr11	66405518	66406518	+	Fresh.1K|Fresh.5K|Fresh.20K|Fresh.50K|Frozen.1K|Frozen.5K|Frozen.20K|Frozen.50K	promoter-TSS (NM_001198844)	promoter-TSS (NM_001198844)	-70	NM_002896	RBM4	9.43	9.18	9.02	8.99	8.37	8.4	8.35	8
Merged-chr10-70660943-8	chr10	70660453	70661453	+	Fresh.1K|Fresh.5K|Fresh.20K|Fresh.50K|Frozen.1K|Frozen.5K|Frozen.20K|Frozen.50K	promoter-TSS (NM_024045)	promoter-TSS (NM_024045)	-81	NM_024045	DDX50	8.8	8.86	9.09	9.06	8.95	9.02	8.94	8.88
Merged-chr7-27702623-8	chr7	27702122	27703122	+	Fresh.1K|Fresh.5K|Fresh.20K|Fresh.50K|Frozen.1K|Frozen.5K|Frozen.20K|Frozen.50K	promoter-TSS (NM_152740)	promoter-TSS (NM_152740)	-2	NM_152740	HIBADH	8.99	9.08	9.36	9.11	8.53	8.5	8.53	8.35
Merged-chr7-25165111-8	chr7	25164605	25165605	+	Fresh.1K|Fresh.5K|Fresh.20K|Fresh.50K|Frozen.1K|Frozen.5K|Frozen.20K|Frozen.50K	promoter-TSS (NM_018947)	promoter-TSS (NM_018947)	-125	NM_018947	CYCS	9.34	9.4	9.43	9.38	9.13	9.04	9.22	8.94
Merged-chr13-30946116-8	chr13	30945621	30946621	+	Fresh.1K|Fresh.5K|Fresh.20K|Fresh.50K|Frozen.1K|Frozen.5K|Frozen.20K|Frozen.50K	intron (NR_024464, intron 2 of 4)	intron (NR_024464, intron 2 of 4)	1930	NR_024464	LINC00426	9.28	9.47	9.46	9.24	9.04	8.92	8.91	8.7
Merged-chr19-41769806-8	chr19	41769335	41770335	+	Fresh.1K|Fresh.5K|Fresh.20K|Fresh.50K|Frozen.1K|Frozen.5K|Frozen.20K|Frozen.50K	promoter-TSS (NM_007040)	promoter-TSS (NM_007040)	-392	NM_007040	HNRNPUL1	9.75	9.8	9.64	9.46	9.12	9.03	9.14	8.58
Merged-chr3-133292276-7	chr3	133291788	133292788	+	Fresh.1K|Fresh.5K|Fresh.20K|Fresh.50K|Frozen.5K|Frozen.20K|Frozen.50K	promoter-TSS (NM_001282765)	promoter-TSS (NM_001282765)	-146	NM_017548	CDV3	9.43	9.58	9.49	9.3	9.28	9.26	9.32	9.09
Merged-chr15-89878152-8	chr15	89877657	89878657	+	Fresh.1K|Fresh.5K|Fresh.20K|Fresh.50K|Frozen.1K|Frozen.5K|Frozen.20K|Frozen.50K	promoter-TSS (NM_001126131)	promoter-TSS (NM_001126131)	-131	NM_002693	POLG	9.35	9.4	9.2	9.26	9.06	9.02	8.95	8.59
Merged-chr17-7475898-8	chr17	7475397	7476397	+	Fresh.1K|Fresh.5K|Fresh.20K|Fresh.50K|Frozen.1K|Frozen.5K|Frozen.20K|Frozen.50K	promoter-TSS (NM_001416)	promoter-TSS (NM_001416)	-127	NM_001416	EIF4A1	9.02	9.33	9.18	9.14	8.68	8.65	8.61	8.02
Merged-chr11-3915560-8	chr11	3915056	3916056	+	Fresh.1K|Fresh.5K|Fresh.20K|Fresh.50K|Frozen.1K|Frozen.5K|Frozen.20K|Frozen.50K	intron (NM_001277962, intron 1 of 12)	intron (NM_001277962, intron 1 of 12)	38264	NR_039835	MIR4687	8.85	9.04	9.13	9.19	8.23	8.37	8.47	8.4
Merged-chr7-150725458-8	chr7	150724951	150725951	+	Fresh.1K|Fresh.5K|Fresh.20K|Fresh.50K|Frozen.1K|Frozen.5K|Frozen.20K|Frozen.50K	promoter-TSS (NM_007188)	promoter-TSS (NM_007188)	-58	NM_007188	ABCB8	9.14	9.14	9.19	9.07	9.19	8.96	8.95	8.8
Merged-chr6-111580502-8	chr6	111580034	111581034	+	Fresh.1K|Fresh.5K|Fresh.20K|Fresh.50K|Frozen.1K|Frozen.5K|Frozen.20K|Frozen.50K	promoter-TSS (NM_153369)	promoter-TSS (NM_153369)	52	NM_153369	KIAA1919	9	9.24	9.26	9.16	8.71	8.63	8.71	8.58
Merged-chr12-82752317-4	chr12	82751819	82752819	+	Frozen.1K|Frozen.5K|Frozen.20K|Frozen.50K	promoter-TSS (NM_032230)	promoter-TSS (NM_032230)	43	NM_032230	METTL25	9.25	9.2	9.2	9.17	9.34	9.16	9.18	9.14
Merged-chr11-108093464-8	chr11	108092954	108093954	+	Fresh.1K|Fresh.5K|Fresh.20K|Fresh.50K|Frozen.1K|Frozen.5K|Frozen.20K|Frozen.50K	promoter-TSS (NM_002519)	promoter-TSS (NM_002519)	-89	NM_002519	NPAT	9.65	9.63	9.6	9.56	9.22	9.4	9.4	9.16
Merged-chr11-18656068-8	chr11	18655562	18656562	+	Fresh.1K|Fresh.5K|Fresh.20K|Fresh.50K|Frozen.1K|Frozen.5K|Frozen.20K|Frozen.50K	promoter-TSS (NM_194285)	promoter-TSS (NM_194285)	-42	NM_194285	SPTY2D1	8.87	8.79	8.95	8.93	8.85	8.62	8.6	8.29
Merged-chr7-30324163-7	chr7	30323667	30324667	+	Fresh.1K|Fresh.5K|Fresh.20K|Fresh.50K|Frozen.1K|Frozen.20K|Frozen.50K	5' UTR (NM_147128, exon 1 of 5)	5' UTR (NM_147128, exon 1 of 5)	244	NM_147128	ZNRF2	9.32	9.48	9.67	9.62	9.13	8.97	9.03	8.85
Merged-chr12-32049732-8	chr12	32049227	32050227	+	Fresh.1K|Fresh.5K|Fresh.20K|Fresh.50K|Frozen.1K|Frozen.5K|Frozen.20K|Frozen.50K	Intergenic	Intergenic	-62626	NM_018169	KIAA1551	8.88	9.21	9.18	9.05	8.26	8.35	8.46	8.19
Merged-chr10-38265474-4	chr10	38264976	38265976	+	Fresh.1K|Fresh.20K|Frozen.20K|Frozen.50K	promoter-TSS (NM_145011)	promoter-TSS (NM_145011)	-23	NM_145011	ZNF25	9.27	9.4	9.41	9.46	9.05	8.92	9.1	8.93
Merged-chr2-113403339-8	chr2	113402840	113403840	+	Fresh.1K|Fresh.5K|Fresh.20K|Fresh.50K|Frozen.1K|Frozen.5K|Frozen.20K|Frozen.50K	promoter-TSS (NM_005415)	promoter-TSS (NM_005415)	-94	NM_005415	SLC20A1	8.83	9.06	9.03	8.81	8.7	8.77	8.86	8.55
Merged-chr7-127292062-8	chr7	127291553	127292553	+	Fresh.1K|Fresh.5K|Fresh.20K|Fresh.50K|Frozen.1K|Frozen.5K|Frozen.20K|Frozen.50K	promoter-TSS (NM_014390)	promoter-TSS (NM_014390)	-149	NM_014390	SND1	9.02	9.02	9.32	9.36	8.72	8.7	8.9	8.57
Merged-chr2-197041081-8	chr2	197040609	197041609	+	Fresh.1K|Fresh.5K|Fresh.20K|Fresh.50K|Frozen.1K|Frozen.5K|Frozen.20K|Frozen.50K	Intergenic	X3_LINE|LINE|RTE-BovB	-4773	NM_004226	STK17B	9.15	9.19	9.41	9.24	8.68	8.74	8.8	8.66
Merged-chr9-27573821-8	chr9	27573344	27574344	+	Fresh.1K|Fresh.5K|Fresh.20K|Fresh.50K|Frozen.1K|Frozen.5K|Frozen.20K|Frozen.50K	promoter-TSS (NM_018325)	promoter-TSS (NM_018325)	20	NM_018325	C9orf72	9.14	9.35	9.21	9.18	9.35	9.12	9.24	9.08
Merged-chr2-136288516-7	chr2	136288002	136289002	+	Fresh.1K|Fresh.5K|Fresh.20K|Fresh.50K|Frozen.1K|Frozen.5K|Frozen.20K	promoter-TSS (NM_001282799)	promoter-TSS (NM_001282799)	-202	NM_032143	ZRANB3	9.65	9.73	9.66	9.77	9.48	9.55	9.58	9.32
Merged-chr1-66801801-8	chr1	66801301	66802301	+	Fresh.1K|Fresh.5K|Fresh.20K|Fresh.50K|Frozen.1K|Frozen.5K|Frozen.20K|Frozen.50K	intron (NM_001297440, intron 7 of 15)	intron (NM_001297440, intron 7 of 15)	4010	NM_002600	PDE4B	9.42	9.47	9.41	9.18	8.96	8.82	9.02	8.81
Merged-chr3-67048618-8	chr3	67048098	67049098	+	Fresh.1K|Fresh.5K|Fresh.20K|Fresh.50K|Frozen.1K|Frozen.5K|Frozen.20K|Frozen.50K	promoter-TSS (NM_032505)	promoter-TSS (NM_032505)	-129	NM_032505	KBTBD8	8.99	9.1	9.17	9.08	8.71	8.75	8.79	8.55
Merged-chr2-136499231-8	chr2	136498731	136499731	+	Fresh.1K|Fresh.5K|Fresh.20K|Fresh.50K|Frozen.1K|Frozen.5K|Frozen.20K|Frozen.50K	promoter-TSS (NM_014607)	promoter-TSS (NM_014607)	42	NM_014607	UBXN4	8.89	8.98	9.03	9.12	8.88	8.52	8.58	8.45
Merged-chr4-159593238-8	chr4	159592760	159593760	+	Fresh.1K|Fresh.5K|Fresh.20K|Fresh.50K|Frozen.1K|Frozen.5K|Frozen.20K|Frozen.50K	promoter-TSS (NM_004453)	promoter-TSS (NM_004453)	7	NM_004453	ETFDH	9.46	9.51	9.47	9.39	9.37	9.12	9.25	8.95
Merged-chr10-14880189-8	chr10	14879656	14880656	+	Fresh.1K|Fresh.5K|Fresh.20K|Fresh.50K|Frozen.1K|Frozen.5K|Frozen.20K|Frozen.50K	promoter-TSS (NM_001278205)	promoter-TSS (NM_001278205)	-3	NM_016299	HSPA14	9.02	9.06	9.06	9.11	8.79	8.69	8.7	8.39
Merged-chr16-21371652-8	chr16	21371119	21372119	+	Fresh.1K|Fresh.5K|Fresh.20K|Fresh.50K|Frozen.1K|Frozen.5K|Frozen.20K|Frozen.50K	intron (NR_045011, intron 2 of 5)	intron (NR_045011, intron 2 of 5)	10935	NM_001012391	SNX29P1	9.32	9.37	9.37	9.17	8.62	8.68	8.72	8.53
Merged-chr19-19496482-8	chr19	19495921	19496921	+	Fresh.1K|Fresh.5K|Fresh.20K|Fresh.50K|Frozen.1K|Frozen.5K|Frozen.20K|Frozen.50K	promoter-TSS (NM_017660)	promoter-TSS (NM_017660)	-221	NM_017660	GATAD2A	9.58	9.5	9.48	9.47	9.02	8.89	9.12	8.64
Merged-chr17-58755097-8	chr17	58754605	58755605	+	Fresh.1K|Fresh.5K|Fresh.20K|Fresh.50K|Frozen.1K|Frozen.5K|Frozen.20K|Frozen.50K	promoter-TSS (NM_001099432)	promoter-TSS (NM_001099432)	-67	NM_017679	BCAS3	9.08	9.11	9.09	9.15	8.81	8.76	8.89	8.59
Merged-chr1-171750608-8	chr1	171750112	171751112	+	Fresh.1K|Fresh.5K|Fresh.20K|Fresh.50K|Frozen.1K|Frozen.5K|Frozen.20K|Frozen.50K	promoter-TSS (NM_015935)	promoter-TSS (NM_015935)	-149	NM_014955	METTL13	9.23	9.37	9.42	9.43	8.81	8.73	8.88	8.66
Merged-chr11-9482392-8	chr11	9481926	9482926	+	Fresh.1K|Fresh.5K|Fresh.20K|Fresh.50K|Frozen.1K|Frozen.5K|Frozen.20K|Frozen.50K	promoter-TSS (NM_003442)	promoter-TSS (NM_003442)	-86	NM_003442	ZNF143	9.5	9.7	9.42	9.42	9.14	8.98	9.11	8.71
Merged-chr3-114866599-6	chr3	114866098	114867098	+	Fresh.1K|Fresh.5K|Frozen.1K|Frozen.5K|Frozen.20K|Frozen.50K	promoter-TSS (NM_015642)	promoter-TSS (NM_015642)	-471	NM_015642	ZBTB20	10.08	10.19	10.27	10.13	9.52	9.33	9.68	9.39
Merged-chr3-148863909-8	chr3	148863403	148864403	+	Fresh.1K|Fresh.5K|Fresh.20K|Fresh.50K|Frozen.1K|Frozen.5K|Frozen.20K|Frozen.50K	intron (NM_032383, intron 5 of 16)	intron (NM_032383, intron 5 of 16)	16532	NM_032383	HPS3	8.77	8.85	9.17	8.99	8.62	8.32	8.45	8.43
Merged-chr5-55884876-8	chr5	55884366	55885366	+	Fresh.1K|Fresh.5K|Fresh.20K|Fresh.50K|Frozen.1K|Frozen.5K|Frozen.20K|Frozen.50K	intron (NM_001287053, intron 1 of 5)	intron (NM_001287053, intron 1 of 5)	17193	NM_001287053	LOC101928448	8.93	9.12	9.35	9.21	8.69	8.75	8.75	8.55
Merged-chr14-64702852-6	chr14	64702357	64703357	+	Fresh.1K|Fresh.5K|Fresh.20K|Fresh.50K|Frozen.1K|Frozen.20K	intron (NR_106755, intron 1 of 2)	intron (NR_106755, intron 1 of 2)	20185	NM_015180	SYNE2	9.13	9.48	9.53	9.48	9.28	9.1	9.33	8.97
Merged-chr1-192578458-8	chr1	192577954	192578954	+	Fresh.1K|Fresh.5K|Fresh.20K|Fresh.50K|Frozen.1K|Frozen.5K|Frozen.20K|Frozen.50K	Intergenic	MLT1N2|LTR|ERVL-MaLR	-26814	NM_002927	RGS13	8.46	8.63	8.91	8.71	7.88	8.19	8.43	8.22
Merged-chr5-98363259-8	chr5	98362773	98363773	+	Fresh.1K|Fresh.5K|Fresh.20K|Fresh.50K|Frozen.1K|Frozen.5K|Frozen.20K|Frozen.50K	Intergenic	Intergenic	98435	NR_036530	LOC100289230	8.78	8.93	8.99	8.66	8.28	8.14	8.41	8.21
Merged-chr10-6390170-8	chr10	6389694	6390694	+	Fresh.1K|Fresh.5K|Fresh.20K|Fresh.50K|Frozen.1K|Frozen.5K|Frozen.20K|Frozen.50K	Intergenic	Intergenic	21687	NR_040079	LOC399715	8.84	8.93	8.87	8.9	8.76	8.89	8.83	8.79
Merged-chr14-54863610-8	chr14	54863087	54864087	+	Fresh.1K|Fresh.5K|Fresh.20K|Fresh.50K|Frozen.1K|Frozen.5K|Frozen.20K|Frozen.50K	promoter-TSS (NM_001130851)	promoter-TSS (NM_001130851)	-86	NM_005192	CDKN3	8.81	9.04	9.1	9.07	8.53	8.37	8.54	8.42
Merged-chr8-29940618-8	chr8	29940112	29941112	+	Fresh.1K|Fresh.5K|Fresh.20K|Fresh.50K|Frozen.1K|Frozen.5K|Frozen.20K|Frozen.50K	5' UTR (NM_016127, exon 1 of 6)	5' UTR (NM_016127, exon 1 of 6)	112	NM_016127	SARAF	9.59	9.5	9.5	9.41	9.26	9.39	9.29	9.11
Merged-chr2-208394668-2	chr2	208394168	208395168	+	Fresh.50K|Frozen.50K	promoter-TSS (NM_134442)	promoter-TSS (NM_134442)	52	NM_004379	CREB1	9.87	9.81	9.92	9.7	9.39	9.23	9.42	9.13
Merged-chr1-174968863-8	chr1	174968374	174969374	+	Fresh.1K|Fresh.5K|Fresh.20K|Fresh.50K|Frozen.1K|Frozen.5K|Frozen.20K|Frozen.50K	promoter-TSS (NM_014412)	promoter-TSS (NM_014412)	-18	NM_014412	CACYBP	9.58	9.51	9.49	9.35	9.09	9.16	9.23	9.02
Merged-chr14-73925358-8	chr14	73924848	73925848	+	Fresh.1K|Fresh.5K|Fresh.20K|Fresh.50K|Frozen.1K|Frozen.5K|Frozen.20K|Frozen.50K	promoter-TSS (NM_003744)	promoter-TSS (NM_003744)	-62	NM_003744	NUMB	8.92	9.03	9.2	9.1	8.43	8.49	8.56	8.21
Merged-chr5-95297706-8	chr5	95297240	95298240	+	Fresh.1K|Fresh.5K|Fresh.20K|Fresh.50K|Frozen.1K|Frozen.5K|Frozen.20K|Frozen.50K	promoter-TSS (NM_012081)	promoter-TSS (NM_012081)	35	NM_012081	ELL2	8.92	9.07	9.25	9.34	9.12	8.97	9.15	9.01
Merged-chr1-28052385-8	chr1	28051884	28052884	+	Fresh.1K|Fresh.5K|Fresh.20K|Fresh.50K|Frozen.1K|Frozen.5K|Frozen.20K|Frozen.50K	promoter-TSS (NM_001143914)	promoter-TSS (NM_001143914)	-106	NM_152660	FAM76A	9.19	9.44	9.42	9.21	8.92	8.67	8.87	8.5
Merged-chr20-34542380-7	chr20	34541881	34542881	+	Fresh.1K|Fresh.5K|Fresh.20K|Fresh.50K|Frozen.5K|Frozen.20K|Frozen.50K	exon (NM_033630, exon 1 of 2)	exon (NM_033630, exon 1 of 2)	167	NM_016558	SCAND1	9.2	9.35	9.1	9.04	8.66	8.77	8.81	8.36
Merged-chr2-65357426-8	chr2	65356924	65357924	+	Fresh.1K|Fresh.5K|Fresh.20K|Fresh.50K|Frozen.1K|Frozen.5K|Frozen.20K|Frozen.50K	promoter-TSS (NM_015543)	promoter-TSS (NM_015543)	11	NM_004161	RAB1A	9.26	9.36	9.38	9.26	8.86	8.65	8.75	8.6
Merged-chr1-91852960-8	chr1	91852470	91853470	+	Fresh.1K|Fresh.5K|Fresh.20K|Fresh.50K|Frozen.1K|Frozen.5K|Frozen.20K|Frozen.50K	intron (NM_001017975, intron 4 of 38)	LSU-rRNA_Hsa|rRNA|rRNA	17456	NM_001017975	HFM1	9.36	9.41	8.73	8.5	8.33	8.42	8.3	7.92
Merged-chr1-87170166-1	chr1	87169666	87170666	+	Frozen.50K	promoter-TSS (NM_001206653)	promoter-TSS (NM_001206653)	-87	NM_016009	SH3GLB1	8.42	8.82	8.86	8.77	9.26	9.1	9.16	9.15
Merged-chr7-75544409-8	chr7	75543907	75544907	+	Fresh.1K|Fresh.5K|Fresh.20K|Fresh.50K|Frozen.1K|Frozen.5K|Frozen.20K|Frozen.50K	promoter-TSS (NR_039795)	promoter-TSS (NR_039795)	-13	NM_000941	POR	8.89	8.88	8.59	8.6	8.28	8.22	8.26	7.92
Merged-chr1-151763100-8	chr1	151762604	151763604	+	Fresh.1K|Fresh.5K|Fresh.20K|Fresh.50K|Frozen.1K|Frozen.5K|Frozen.20K|Frozen.50K	promoter-TSS (NM_006862)	promoter-TSS (NM_006862)	-94	NM_006862	TDRKH	8.97	9.24	9.2	9.15	8.77	8.58	8.64	8.17
Merged-chr7-21466967-8	chr7	21466455	21467455	+	Fresh.1K|Fresh.5K|Fresh.20K|Fresh.50K|Frozen.1K|Frozen.5K|Frozen.20K|Frozen.50K	promoter-TSS (NM_003112)	promoter-TSS (NM_003112)	-734	NM_003112	SP4	9.31	9.08	9.37	9.41	8.97	9.17	9.15	9.01
Merged-chr2-197107148-8	chr2	197106631	197107631	+	Fresh.1K|Fresh.5K|Fresh.20K|Fresh.50K|Frozen.1K|Frozen.5K|Frozen.20K|Frozen.50K	intron (NM_020760, intron 19 of 28)	intron (NM_020760, intron 19 of 28)	-17617	NR_110225	LOC101927482	9.01	9.16	9.07	9.1	8.39	8.21	8.62	8.3
Merged-chr6-52149687-8	chr6	52149195	52150195	+	Fresh.1K|Fresh.5K|Fresh.20K|Fresh.50K|Frozen.1K|Frozen.5K|Frozen.20K|Frozen.50K	promoter-TSS (NM_001270472)	promoter-TSS (NM_001270472)	-16	NM_002388	MCM3	8.76	8.97	9.18	9.08	8.71	8.73	8.76	8.66
Merged-chr10-65029047-8	chr10	65028537	65029537	+	Fresh.1K|Fresh.5K|Fresh.20K|Fresh.50K|Frozen.1K|Frozen.5K|Frozen.20K|Frozen.50K	promoter-TSS (NM_001282948)	promoter-TSS (NM_001282948)	-54	NM_004241	JMJD1C	8.7	9.01	9.01	8.93	8.41	8.26	8.47	8.21
Merged-chr1-149577091-1	chr1	149576591	149577591	+	Frozen.1K	intron (NR_111955, intron 1 of 1)	CpG	624	NR_024510	LINC00623	9.11	9.19	9.12	8.92	9.73	9.81	9.53	9.33
Merged-chr2-71454526-1	chr2	71454026	71455026	+	Fresh.1K	promoter-TSS (NM_020459)	promoter-TSS (NM_020459)	-293	NM_020459	PAIP2B	9.3	9.3	9.23	9.32	8.77	8.86	8.78	8.43
Merged-chr11-95523014-8	chr11	95522516	95523516	+	Fresh.1K|Fresh.5K|Fresh.20K|Fresh.50K|Frozen.1K|Frozen.5K|Frozen.20K|Frozen.50K	promoter-TSS (NM_144664)	promoter-TSS (NM_144664)	-62	NM_144664	FAM76B	9.5	9.58	9.7	9.59	9.4	9.45	9.51	9.31
Merged-chr4-83821794-8	chr4	83821333	83822333	+	Fresh.1K|Fresh.5K|Fresh.20K|Fresh.50K|Frozen.1K|Frozen.5K|Frozen.20K|Frozen.50K	promoter-TSS (NM_024672)	promoter-TSS (NM_024672)	-4	NM_024672	THAP9	9.32	9.4	9.44	9.49	9.15	9.14	9.27	8.89
Merged-chr8-38815167-8	chr8	38814667	38815667	+	Fresh.1K|Fresh.5K|Fresh.20K|Fresh.50K|Frozen.1K|Frozen.5K|Frozen.20K|Frozen.50K	intron (NM_021623, intron 10 of 12)	intron (NM_021623, intron 10 of 12)	-16501	NM_153692	HTRA4	9.07	9.23	9.17	9	8.56	8.6	8.66	8.37
Merged-chr19-42580178-8	chr19	42579693	42580693	+	Fresh.1K|Fresh.5K|Fresh.20K|Fresh.50K|Frozen.1K|Frozen.5K|Frozen.20K|Frozen.50K	promoter-TSS (NM_022752)	promoter-TSS (NM_022752)	-97	NM_022752	ZNF574	9.39	9.29	9.09	9.12	8.96	8.62	8.67	8.37
Merged-chr15-93352638-8	chr15	93352167	93353167	+	Fresh.1K|Fresh.5K|Fresh.20K|Fresh.50K|Frozen.1K|Frozen.5K|Frozen.20K|Frozen.50K	Intergenic	CpG	13953	NR_033769	ASB9P1	9.39	9.45	9.37	9.36	9.04	8.96	8.98	8.65
Merged-chr8-8085571-6	chr8	8085063	8086063	+	Fresh.5K|Fresh.20K|Fresh.50K|Frozen.1K|Frozen.5K|Frozen.20K	promoter-TSS (NR_024361)	promoter-TSS (NR_024361)	-529	NR_024361	FAM86B3P	9.37	9.51	9.88	9.63	9.62	9.56	9.69	9.51
Merged-chr9-37409350-8	chr9	37408834	37409834	+	Fresh.1K|Fresh.5K|Fresh.20K|Fresh.50K|Frozen.1K|Frozen.5K|Frozen.20K|Frozen.50K	Intergenic	MIRb|SINE|MIR	-13373	NM_012203	GRHPR	9.1	9.4	9.38	9.27	8.76	8.58	8.83	8.6
Merged-chr14-75725893-8	chr14	75725415	75726415	+	Fresh.1K|Fresh.5K|Fresh.20K|Fresh.50K|Frozen.1K|Frozen.5K|Frozen.20K|Frozen.50K	Intergenic	CpG	-19566	NM_005252	FOS	9.26	9.35	9.26	9.04	9.06	9.1	9.01	8.79
Merged-chr12-82752598-4	chr12	82752115	82753115	+	Fresh.1K|Fresh.5K|Fresh.20K|Fresh.50K	promoter-TSS (NM_014167)	promoter-TSS (NM_014167)	-31	NM_014167	CCDC59	9.2	9.12	9.14	9.11	9.23	9.04	9.09	9.02
Merged-chr1-24969546-8	chr1	24969046	24970046	+	Fresh.1K|Fresh.5K|Fresh.20K|Fresh.50K|Frozen.1K|Frozen.5K|Frozen.20K|Frozen.50K	promoter-TSS (NM_005839)	promoter-TSS (NM_005839)	-48	NM_005839	SRRM1	9.32	9.26	9.04	8.93	8.94	8.93	9.01	8.42
Merged-chr5-179159736-8	chr5	179159235	179160235	+	Fresh.1K|Fresh.5K|Fresh.20K|Fresh.50K|Frozen.1K|Frozen.5K|Frozen.20K|Frozen.50K	promoter-TSS (NM_014757)	promoter-TSS (NM_014757)	-116	NM_014757	MAML1	9.01	8.97	8.95	8.95	8.5	8.56	8.51	8.21
Merged-chr12-53773728-8	chr12	53773221	53774221	+	Fresh.1K|Fresh.5K|Fresh.20K|Fresh.50K|Frozen.1K|Frozen.5K|Frozen.20K|Frozen.50K	promoter-TSS (NM_003109)	promoter-TSS (NM_003109)	-258	NM_003109	SP1	9.96	9.86	9.58	9.55	9.56	9.35	9.35	9.05
Merged-chr13-45915521-8	chr13	45915034	45916034	+	Fresh.1K|Fresh.5K|Fresh.20K|Fresh.50K|Frozen.1K|Frozen.5K|Frozen.20K|Frozen.50K	promoter-TSS (NM_003295)	promoter-TSS (NM_003295)	54	NR_024458	TPT1-AS1	9.2	9.28	9.19	9.09	9	8.89	8.98	8.74
Merged-chr12-120525003-8	chr12	120524522	120525522	+	Fresh.1K|Fresh.5K|Fresh.20K|Fresh.50K|Frozen.1K|Frozen.5K|Frozen.20K|Frozen.50K	intron (NM_207311, intron 7 of 8)	CpG	29621	NM_006861	RAB35	9.01	9.02	8.97	9.04	8.52	8.54	8.55	8.22
Merged-chr5-68389747-8	chr5	68389246	68390246	+	Fresh.1K|Fresh.5K|Fresh.20K|Fresh.50K|Frozen.1K|Frozen.5K|Frozen.20K|Frozen.50K	promoter-TSS (NM_022902)	promoter-TSS (NM_022902)	-30	NM_022902	SLC30A5	8.75	8.91	8.94	8.91	8.57	8.49	8.67	8.52
Merged-chr3-42642101-8	chr3	42641561	42642561	+	Fresh.1K|Fresh.5K|Fresh.20K|Fresh.50K|Frozen.1K|Frozen.5K|Frozen.20K|Frozen.50K	promoter-TSS (NM_005385)	promoter-TSS (NM_005385)	-86	NM_005385	NKTR	9.32	9.29	9.2	9.22	8.9	8.8	8.99	8.56
Merged-chr11-75526021-8	chr11	75525514	75526514	+	Fresh.1K|Fresh.5K|Fresh.20K|Fresh.50K|Frozen.1K|Frozen.5K|Frozen.20K|Frozen.50K	promoter-TSS (NM_003369)	promoter-TSS (NM_003369)	-198	NM_003369	UVRAG	9.56	9.64	9.61	9.58	9.18	9.16	9.28	9.04
Merged-chr18-9136662-8	chr18	9136140	9137140	+	Fresh.1K|Fresh.5K|Fresh.20K|Fresh.50K|Frozen.1K|Frozen.5K|Frozen.20K|Frozen.50K	promoter-TSS (NM_001204056)	promoter-TSS (NM_001204056)	78	NR_110771	NDUFV2-AS1	9.32	9.34	9.28	9.25	9.31	9.1	9.32	9.08
Merged-chr17-34136319-8	chr17	34135819	34136819	+	Fresh.1K|Fresh.5K|Fresh.20K|Fresh.50K|Frozen.1K|Frozen.5K|Frozen.20K|Frozen.50K	promoter-TSS (NM_139215)	promoter-TSS (NM_139215)	-140	NM_003487	TAF15	8.87	8.95	9.05	9.12	8.81	8.8	8.81	8.48
Merged-chr3-15643249-8	chr3	15642747	15643747	+	Fresh.1K|Fresh.5K|Fresh.20K|Fresh.50K|Frozen.1K|Frozen.5K|Frozen.20K|Frozen.50K	promoter-TSS (NM_001281726)	promoter-TSS (NM_001281726)	-5	NM_000060	BTD	9.36	9.46	9.44	9.48	9.12	9.08	9.09	8.78
Merged-chr5-145583054-8	chr5	145582557	145583557	+	Fresh.1K|Fresh.5K|Fresh.20K|Fresh.50K|Frozen.1K|Frozen.5K|Frozen.20K|Frozen.50K	promoter-TSS (NM_018989)	promoter-TSS (NM_018989)	-106	NM_018989	RBM27	8.96	8.94	9.07	9.11	8.44	8.41	8.61	8.28
Merged-chr7-12726542-1	chr7	12726042	12727042	+	Frozen.1K	promoter-TSS (NM_001195396)	promoter-TSS (NM_001195396)	90	NM_005738	ARL4A	9.49	9.57	9.81	9.73	9.41	9.22	9.4	9.25
Merged-chr22-40440613-8	chr22	40440132	40441132	+	Fresh.1K|Fresh.5K|Fresh.20K|Fresh.50K|Frozen.1K|Frozen.5K|Frozen.20K|Frozen.50K	promoter-TSS (NM_001024843)	promoter-TSS (NM_001024843)	-189	NM_015088	TNRC6B	9.23	9.32	9.15	9.13	9.1	9.04	8.9	8.64
Merged-chr3-150264507-4	chr3	150264007	150265007	+	Fresh.1K|Fresh.50K|Frozen.20K|Frozen.50K	promoter-TSS (NM_032025)	promoter-TSS (NM_032025)	-67	NM_032025	EIF2A	9.31	9.44	9.26	9.06	9.13	8.99	9.1	8.91
Merged-chr6-167040980-8	chr6	167040515	167041515	+	Fresh.1K|Fresh.5K|Fresh.20K|Fresh.50K|Frozen.1K|Frozen.5K|Frozen.20K|Frozen.50K	promoter-TSS (NM_021135)	promoter-TSS (NM_021135)	-289	NM_021135	RPS6KA2	9.1	9.39	9.29	9.24	8.92	8.88	9	8.73
Merged-chr2-239197574-8	chr2	239197096	239198096	+	Fresh.1K|Fresh.5K|Fresh.20K|Fresh.50K|Frozen.1K|Frozen.5K|Frozen.20K|Frozen.50K	promoter-TSS (NM_022817)	promoter-TSS (NM_022817)	-389	NM_003894	PER2	9.15	9.12	9.19	9.15	8.75	8.85	8.78	8.59
Merged-chr1-45957048-8	chr1	45956549	45957549	+	Fresh.1K|Fresh.5K|Fresh.20K|Fresh.50K|Frozen.1K|Frozen.5K|Frozen.20K|Frozen.50K	promoter-TSS (NM_007170)	promoter-TSS (NM_007170)	-209	NM_007170	TESK2	9.52	9.45	9.28	9.11	9.01	8.91	8.94	8.61
Merged-chr19-39390362-8	chr19	39389861	39390861	+	Fresh.1K|Fresh.5K|Fresh.20K|Fresh.50K|Frozen.1K|Frozen.5K|Frozen.20K|Frozen.50K	promoter-TSS (NM_001243116)	promoter-TSS (NM_001243116)	21	NM_002503	NFKBIB	9.31	9.33	9.21	9.27	8.91	8.84	8.87	8.26
Merged-chr3-136471475-8	chr3	136470975	136471975	+	Fresh.1K|Fresh.5K|Fresh.20K|Fresh.50K|Frozen.1K|Frozen.5K|Frozen.20K|Frozen.50K	promoter-TSS (NM_005862)	promoter-TSS (NM_005862)	-230	NM_005862	STAG1	9.19	9.17	9.35	9.19	9.03	9.09	9.14	8.91
Merged-chr17-61627705-8	chr17	61627209	61628209	+	Fresh.1K|Fresh.5K|Fresh.20K|Fresh.50K|Frozen.1K|Frozen.5K|Frozen.20K|Frozen.50K	promoter-TSS (NM_005828)	promoter-TSS (NM_005828)	-87	NM_005828	DCAF7	9.29	9.36	9.35	9.38	8.68	8.72	8.68	8.48
Merged-chr17-36908841-8	chr17	36908359	36909359	+	Fresh.1K|Fresh.5K|Fresh.20K|Fresh.50K|Frozen.1K|Frozen.5K|Frozen.20K|Frozen.50K	promoter-TSS (NM_002795)	promoter-TSS (NM_002795)	-107	NM_002795	PSMB3	9.15	9.03	8.92	8.79	8.82	8.65	8.51	8.03
Merged-chr3-53925919-8	chr3	53925451	53926451	+	Fresh.1K|Fresh.5K|Fresh.20K|Fresh.50K|Frozen.1K|Frozen.5K|Frozen.20K|Frozen.50K	promoter-TSS (NM_021237)	promoter-TSS (NM_021237)	38	NM_021237	SELK	9.07	9.23	9.15	8.98	8.59	8.61	8.67	8.41
Merged-chr12-16035317-8	chr12	16034819	16035819	+	Fresh.1K|Fresh.5K|Fresh.20K|Fresh.50K|Frozen.1K|Frozen.5K|Frozen.20K|Frozen.50K	promoter-TSS (NM_007178)	promoter-TSS (NM_007178)	31	NM_007178	STRAP	8.9	8.89	9	8.96	8.92	9.06	9.12	8.98
Merged-chr14-24583875-8	chr14	24583377	24584377	+	Fresh.1K|Fresh.5K|Fresh.20K|Fresh.50K|Frozen.1K|Frozen.5K|Frozen.20K|Frozen.50K	promoter-TSS (NM_181357)	promoter-TSS (NM_181357)	-29	NM_025230	DCAF11	9.67	9.79	9.66	9.72	9.39	9.38	9.37	9.2
Merged-chr20-18488171-8	chr20	18487671	18488671	+	Fresh.1K|Fresh.5K|Fresh.20K|Fresh.50K|Frozen.1K|Frozen.5K|Frozen.20K|Frozen.50K	promoter-TSS (NM_032986)	promoter-TSS (NM_032986)	-17	NM_006363	SEC23B	9.32	9.57	9.6	9.51	9.27	9.13	9.3	9.01
Merged-chr6-108886556-8	chr6	108886085	108887085	+	Fresh.1K|Fresh.5K|Fresh.20K|Fresh.50K|Frozen.1K|Frozen.5K|Frozen.20K|Frozen.50K	intron (NM_201559, intron 2 of 3)	intron (NM_201559, intron 2 of 3)	4516	NM_001455	FOXO3	8.87	9.08	8.98	8.9	8.5	8.52	8.49	8.41
Merged-chr4-184425766-8	chr4	184425292	184426292	+	Fresh.1K|Fresh.5K|Fresh.20K|Fresh.50K|Frozen.1K|Frozen.5K|Frozen.20K|Frozen.50K	promoter-TSS (NR_033995)	promoter-TSS (NR_033995)	-124	NR_033995	LOC389247	9.31	9.2	9.21	9.13	9.41	9.27	9.38	9.08
Merged-chr19-12904435-3	chr19	12903944	12904944	+	Fresh.1K|Fresh.5K|Fresh.20K	TTS (NM_002229)	TTS (NM_002229)	2134	NM_002229	JUNB	9.25	9.28	9.15	8.86	9.16	9.15	9.01	8.68
Merged-chr6-151711691-8	chr6	151711171	151712171	+	Fresh.1K|Fresh.5K|Fresh.20K|Fresh.50K|Frozen.1K|Frozen.5K|Frozen.20K|Frozen.50K	intron (NM_020861, intron 1 of 2)	CpG	1006	NM_020861	ZBTB2	9.53	9.54	9.65	9.48	9.13	9.23	9.23	8.88
Merged-chr19-4968860-8	chr19	4968362	4969362	+	Fresh.1K|Fresh.5K|Fresh.20K|Fresh.50K|Frozen.1K|Frozen.5K|Frozen.20K|Frozen.50K	promoter-TSS (NM_015015)	promoter-TSS (NM_015015)	-262	NM_015015	KDM4B	9.42	9.49	9.33	9.34	8.65	8.62	8.67	8.18
Merged-chr12-49716930-8	chr12	49716408	49717408	+	Fresh.1K|Fresh.5K|Fresh.20K|Fresh.50K|Frozen.1K|Frozen.5K|Frozen.20K|Frozen.50K	promoter-TSS (NM_005480)	promoter-TSS (NM_005480)	-63	NM_005480	TROAP	8.91	8.89	8.92	8.72	8.15	8.31	8.28	8.03
Merged-chr15-89631497-8	chr15	89630999	89631999	+	Fresh.1K|Fresh.5K|Fresh.20K|Fresh.50K|Frozen.1K|Frozen.5K|Frozen.20K|Frozen.50K	5' UTR (NM_152924, exon 1 of 11)	5' UTR (NM_152924, exon 1 of 11)	118	NM_007011	ABHD2	8.92	9.06	9.17	9	8.54	8.43	8.64	8.2
Merged-chr4-9154581-1	chr4	9154081	9155081	+	Frozen.50K	Intergenic	CpG	-57802	NM_001256852	USP17L10	9.62	9.82	9.95	9.9	9.76	9.53	9.61	9.5
Merged-chr5-126366354-8	chr5	126365872	126366872	+	Fresh.1K|Fresh.5K|Fresh.20K|Fresh.50K|Frozen.1K|Frozen.5K|Frozen.20K|Frozen.50K	5' UTR (NM_178450, exon 1 of 5)	5' UTR (NM_178450, exon 1 of 5)	128	NM_178450	2015-03-03	9.03	9.05	9.3	9.18	8.87	8.76	8.98	8.78
Merged-chr9-104160996-8	chr9	104160524	104161524	+	Fresh.1K|Fresh.5K|Fresh.20K|Fresh.50K|Frozen.1K|Frozen.5K|Frozen.20K|Frozen.50K	promoter-TSS (NM_019051)	promoter-TSS (NM_019051)	-105	NM_019051	MRPL50	8.86	9.06	9.25	9.32	8.75	8.68	8.84	8.8
Merged-chr12-53894673-8	chr12	53894168	53895168	+	Fresh.1K|Fresh.5K|Fresh.20K|Fresh.50K|Frozen.1K|Frozen.5K|Frozen.20K|Frozen.50K	promoter-TSS (NM_004178)	promoter-TSS (NM_004178)	-37	NM_004178	TARBP2	9.25	9.44	9.39	9.3	9.16	9.13	9.15	8.86
Merged-chr20-54967518-8	chr20	54967022	54968022	+	Fresh.1K|Fresh.5K|Fresh.20K|Fresh.50K|Frozen.1K|Frozen.5K|Frozen.20K|Frozen.50K	promoter-TSS (NM_198436)	promoter-TSS (NM_198436)	-52	NM_001324	CSTF1	9.06	9.22	9.2	9.15	8.62	8.62	8.84	8.51
Merged-chr22-42486958-8	chr22	42486437	42487437	+	Fresh.1K|Fresh.5K|Fresh.20K|Fresh.50K|Frozen.1K|Frozen.5K|Frozen.20K|Frozen.50K	promoter-TSS (NM_002490)	promoter-TSS (NM_002490)	0	NR_034118	NDUFA6-AS1	9.02	9.06	9.07	8.78	8.53	8.44	8.41	8.35
Merged-chr17-79818768-8	chr17	79818288	79819288	+	Fresh.1K|Fresh.5K|Fresh.20K|Fresh.50K|Frozen.1K|Frozen.5K|Frozen.20K|Frozen.50K	promoter-TSS (NM_000918)	promoter-TSS (NM_000918)	-244	NM_000918	P4HB	9.63	9.57	9.41	9.3	9.23	9.04	9.02	8.67
Merged-chr17-26662625-8	chr17	26662143	26663143	+	Fresh.1K|Fresh.5K|Fresh.20K|Fresh.50K|Frozen.1K|Frozen.5K|Frozen.20K|Frozen.50K	promoter-TSS (NM_021137)	promoter-TSS (NM_021137)	95	NM_021137	TNFAIP1	9.18	9.21	8.94	9.04	8.68	8.61	8.55	8.01
Merged-chr1-207494851-8	chr1	207494313	207495313	+	Fresh.1K|Fresh.5K|Fresh.20K|Fresh.50K|Frozen.1K|Frozen.5K|Frozen.20K|Frozen.50K	promoter-TSS (NM_000574)	promoter-TSS (NM_000574)	-4	NM_000574	CD55	9.71	9.9	9.91	9.77	9.22	9.22	9.4	9.1
Merged-chr2-114647547-5	chr2	114647044	114648044	+	Fresh.1K|Fresh.5K|Fresh.20K|Fresh.50K|Frozen.1K	promoter-TSS (NR_102318)	promoter-TSS (NR_102318)	33	NM_005721	ACTR3	8.84	8.86	8.91	8.57	8.74	8.8	8.81	8.66
Merged-chr1-231114745-8	chr1	231114229	231115229	+	Fresh.1K|Fresh.5K|Fresh.20K|Fresh.50K|Frozen.1K|Frozen.5K|Frozen.20K|Frozen.50K	promoter-TSS (NM_001122835)	promoter-TSS (NM_001122835)	-94	NM_022786	ARV1	9.15	9.27	9.32	9.25	8.86	8.78	8.66	8.47
Merged-chr4-3049501-8	chr4	3048997	3049997	+	Fresh.1K|Fresh.5K|Fresh.20K|Fresh.50K|Frozen.1K|Frozen.5K|Frozen.20K|Frozen.50K	Intergenic	LTR13_|LTR|ERVK	-26740	NM_002111	HTT	8.83	9.27	9.1	8.93	8.61	8.69	8.63	8.34
Merged-chr14-59655326-8	chr14	59654807	59655807	+	Fresh.1K|Fresh.5K|Fresh.20K|Fresh.50K|Frozen.1K|Frozen.5K|Frozen.20K|Frozen.50K	promoter-TSS (NM_001270520)	promoter-TSS (NM_001270520)	-74	NM_014992	DAAM1	9.08	9.11	9.05	9.08	9.04	8.98	8.94	8.92
Merged-chr14-45603806-8	chr14	45603273	45604273	+	Fresh.1K|Fresh.5K|Fresh.20K|Fresh.50K|Frozen.1K|Frozen.5K|Frozen.20K|Frozen.50K	promoter-TSS (NM_002013)	promoter-TSS (NM_002013)	-41	NM_002013	FKBP3	8.76	8.87	8.92	9.15	8.3	8.67	8.69	8.42
Merged-chr1-43147953-8	chr1	43147432	43148432	+	Fresh.1K|Fresh.5K|Fresh.20K|Fresh.50K|Frozen.1K|Frozen.5K|Frozen.20K|Frozen.50K	promoter-TSS (NM_004559)	promoter-TSS (NM_004559)	-134	NM_004559	YBX1	8.88	9	8.93	8.89	8.36	8.27	8.32	8.22
Merged-chr7-142506676-8	chr7	142506161	142507161	+	Fresh.1K|Fresh.5K|Fresh.20K|Fresh.50K|Frozen.1K|Frozen.5K|Frozen.20K|Frozen.50K	Intergenic	Intergenic	26753	NM_002770	PRSS2	8.91	9.18	9.24	9.06	8.95	8.83	8.86	8.69
Merged-chr1-45965871-8	chr1	45965362	45966362	+	Fresh.1K|Fresh.5K|Fresh.20K|Fresh.50K|Frozen.1K|Frozen.5K|Frozen.20K|Frozen.50K	promoter-TSS (NM_015506)	promoter-TSS (NM_015506)	6	NM_015506	MMACHC	9.04	9.16	8.9	8.9	8.39	8.31	8.53	8.09
Merged-chr6-42952130-8	chr6	42951647	42952647	+	Fresh.1K|Fresh.5K|Fresh.20K|Fresh.50K|Frozen.1K|Frozen.5K|Frozen.20K|Frozen.50K	promoter-TSS (NM_180976)	promoter-TSS (NM_180976)	-90	NM_006245	PPP2R5D	8.95	8.95	8.79	8.93	8.52	8.33	8.42	8.15
Merged-chr6-30685238-8	chr6	30684713	30685713	+	Fresh.1K|Fresh.5K|Fresh.20K|Fresh.50K|Frozen.1K|Frozen.5K|Frozen.20K|Frozen.50K	5' UTR (NM_014641, exon 1 of 15).4	5' UTR (NM_014641, exon 1 of 15).4	245	NM_014641	MDC1	9.44	9.46	9.32	9.24	8.79	8.79	8.84	8.15
Merged-chrX-3733048-8	chrX	3732527	3733527	+	Fresh.1K|Fresh.5K|Fresh.20K|Fresh.50K|Frozen.1K|Frozen.5K|Frozen.20K|Frozen.50K	Intergenic	CpG	28908	NR_034031	LOC389906	8.9	9.29	9.16	9.23	8.85	8.7	8.82	8.52
Merged-chr4-83206199-8	chr4	83205697	83206697	+	Fresh.1K|Fresh.5K|Fresh.20K|Fresh.50K|Frozen.1K|Frozen.5K|Frozen.20K|Frozen.50K	Intergenic	CpG	88952	NM_002138	HNRNPD	8.99	9.2	9.27	9.24	8.24	8.26	8.61	8.18
Merged-chr14-23938831-7	chr14	23938334	23939334	+	Fresh.1K|Fresh.5K|Fresh.50K|Frozen.1K|Frozen.5K|Frozen.20K|Frozen.50K	promoter-TSS (NM_015514)	promoter-TSS (NM_015514)	-64	NM_015514	NGDN	9.38	9.66	9.41	9.53	9.04	8.8	9.02	8.53
Merged-chr16-89557188-8	chr16	89556705	89557705	+	Fresh.1K|Fresh.5K|Fresh.20K|Fresh.50K|Frozen.1K|Frozen.5K|Frozen.20K|Frozen.50K	promoter-TSS (NM_013275)	promoter-TSS (NM_013275)	-236	NM_013275	ANKRD11	9.4	9.27	9.03	8.96	9	8.77	8.69	8.34
Merged-chr12-67662640-7	chr12	67662125	67663125	+	Fresh.1K|Fresh.5K|Fresh.20K|Fresh.50K|Frozen.1K|Frozen.20K|Frozen.50K	promoter-TSS (NM_018448)	promoter-TSS (NM_018448)	-436	NM_018448	CAND1	9.31	9.28	9.29	9.31	9.32	9.16	9.25	9.17
Merged-chr7-39989209-8	chr7	39988700	39989700	+	Fresh.1K|Fresh.5K|Fresh.20K|Fresh.50K|Frozen.1K|Frozen.5K|Frozen.20K|Frozen.50K	promoter-TSS (NM_003718)	promoter-TSS (NM_003718)	-759	NM_003718	CDK13	9.25	9.3	9.22	9.09	9.09	9.15	9.15	8.95
Merged-chr22-46431793-8	chr22	46431291	46432291	+	Fresh.1K|Fresh.5K|Fresh.20K|Fresh.50K|Frozen.1K|Frozen.5K|Frozen.20K|Frozen.50K	Intergenic	CpG	8957	NR_027036	LINC00899	9.14	9.25	8.96	8.81	8.44	8.45	8.44	7.79
Merged-chr3-40665265-8	chr3	40664755	40665755	+	Fresh.1K|Fresh.5K|Fresh.20K|Fresh.50K|Frozen.1K|Frozen.5K|Frozen.20K|Frozen.50K	Intergenic	Intergenic	98886	NM_198484	ZNF621	8.84	9.09	9.16	8.81	8.58	8.58	8.59	8.39
Merged-chr11-66079811-8	chr11	66079307	66080307	+	Fresh.1K|Fresh.5K|Fresh.20K|Fresh.50K|Frozen.1K|Frozen.5K|Frozen.20K|Frozen.50K	Intergenic	CpG	4708	NM_020404	CD248	9.36	9.36	9.08	9.2	9.19	9.23	9.12	8.76
Merged-chr14-60558653-8	chr14	60558168	60559168	+	Fresh.1K|Fresh.5K|Fresh.20K|Fresh.50K|Frozen.1K|Frozen.5K|Frozen.20K|Frozen.50K	promoter-TSS (NM_022495)	promoter-TSS (NM_022495)	39	NM_022495	PCNXL4	8.95	8.99	9.12	9.12	8.8	9.02	8.92	8.79
Merged-chr2-68694617-8	chr2	68694118	68695118	+	Fresh.1K|Fresh.5K|Fresh.20K|Fresh.50K|Frozen.1K|Frozen.5K|Frozen.20K|Frozen.50K	promoter-TSS (NM_173545)	promoter-TSS (NM_173545)	-73	NM_173545	APLF	9.06	9.16	9.07	9.04	9	8.95	8.95	8.7
Merged-chr9-35604189-8	chr9	35603747	35604747	+	Fresh.1K|Fresh.5K|Fresh.20K|Fresh.50K|Frozen.1K|Frozen.5K|Frozen.20K|Frozen.50K	Intergenic	CpG	-1034	NM_006285	TESK1	8.92	9.17	9.19	9.09	8.79	8.64	8.78	8.43
Merged-chr12-54674375-8	chr12	54673887	54674887	+	Fresh.1K|Fresh.5K|Fresh.20K|Fresh.50K|Frozen.1K|Frozen.5K|Frozen.20K|Frozen.50K	promoter-TSS (NM_002136)	promoter-TSS (NM_002136)	-101	NM_002136	HNRNPA1	9.09	9.09	9.11	8.97	8.99	9.17	9.01	8.81
Merged-chr1-172788229-8	chr1	172787701	172788701	+	Fresh.1K|Fresh.5K|Fresh.20K|Fresh.50K|Frozen.1K|Frozen.5K|Frozen.20K|Frozen.50K	Intergenic	Intergenic	160016	NM_000639	FASLG	9.3	9.58	9.41	9.36	9.13	9.36	9.35	9.27
Merged-chr14-21945227-8	chr14	21944726	21945726	+	Fresh.1K|Fresh.5K|Fresh.20K|Fresh.50K|Frozen.1K|Frozen.5K|Frozen.20K|Frozen.50K	promoter-TSS (NM_014828)	promoter-TSS (NM_014828)	-94	NM_032846	RAB2B	8.87	8.8	9.04	8.98	8.81	8.68	8.7	8.49
Merged-chr7-44621987-6	chr7	44621512	44622512	+	Fresh.1K|Fresh.5K|Fresh.20K|Fresh.50K|Frozen.1K|Frozen.5K	promoter-TSS (NM_182547)	promoter-TSS (NM_182547)	-185	NM_182547	TMED4	9.02	9.05	9.02	8.86	8.74	8.73	8.79	8.38
Merged-chr14-104181934-8	chr14	104181401	104182401	+	Fresh.1K|Fresh.5K|Fresh.20K|Fresh.50K|Frozen.1K|Frozen.5K|Frozen.20K|Frozen.50K	promoter-TSS (NM_024071)	promoter-TSS (NM_024071)	-78	NM_005432	XRCC3	9	9.04	9.1	8.99	8.58	8.48	8.39	8.22
Merged-chr1-149858354-8	chr1	149857851	149858851	+	Fresh.1K|Fresh.5K|Fresh.20K|Fresh.50K|Frozen.1K|Frozen.5K|Frozen.20K|Frozen.50K	promoter-TSS (NM_003517)	promoter-TSS (NM_003517)	-119	NM_003528	HIST2H2BE	9.08	9.23	9.11	8.83	8.73	8.58	8.52	8.22
Merged-chr6-116601131-8	chr6	116600631	116601631	+	Fresh.1K|Fresh.5K|Fresh.20K|Fresh.50K|Frozen.1K|Frozen.5K|Frozen.20K|Frozen.50K	promoter-TSS (NM_001080976)	promoter-TSS (NM_001080976)	149	NM_003309	TSPYL1	8.6	8.81	8.86	8.86	9.07	8.95	8.81	8.67
Merged-chr5-96270862-6	chr5	96270363	96271363	+	Fresh.1K|Fresh.5K|Fresh.20K|Fresh.50K|Frozen.1K|Frozen.20K	promoter-TSS (NM_005575)	promoter-TSS (NM_005575)	-483	NM_005575	LNPEP	9.2	9.2	9.14	9.13	8.87	8.8	8.86	8.79
Merged-chr3-122295207-8	chr3	122294733	122295733	+	Fresh.1K|Fresh.5K|Fresh.20K|Fresh.50K|Frozen.1K|Frozen.5K|Frozen.20K|Frozen.50K	Intergenic	Intergenic	-1216	NM_152615	PARP15	8.89	8.85	8.89	8.63	8.63	8.46	8.65	8.22
Merged-chr16-57334629-7	chr16	57334132	57335132	+	Fresh.1K|Fresh.5K|Fresh.20K|Fresh.50K|Frozen.1K|Frozen.20K|Frozen.50K	Intergenic	Intergenic	-16048	NM_015993	PLLP	8.96	9.11	9	8.94	8.6	8.58	8.52	8.29
Merged-chr12-58146252-7	chr12	58145736	58146736	+	Fresh.1K|Fresh.5K|Fresh.20K|Fresh.50K|Frozen.1K|Frozen.5K|Frozen.20K	promoter-TSS (NM_000075)	promoter-TSS (NM_000075)	-6	NM_000075	CDK4	9.16	9.04	8.99	8.68	8.87	8.8	8.65	8.32
Merged-chr2-87303860-4	chr2	87303361	87304361	+	Fresh.20K|Fresh.50K|Frozen.20K|Frozen.50K	promoter-TSS (NR_026846)	promoter-TSS (NR_026846)	-325	NM_001012626	LOC285074	9.01	9.32	9.34	9.18	8.77	8.9	8.85	8.68
Merged-chr13-76123606-8	chr13	76123085	76124085	+	Fresh.1K|Fresh.5K|Fresh.20K|Fresh.50K|Frozen.1K|Frozen.5K|Frozen.20K|Frozen.50K	promoter-TSS (NM_006002)	promoter-TSS (NM_006002)	-10	NM_203495	COMMD6	8.73	8.61	8.7	8.72	8.86	8.86	8.95	8.67
Merged-chr16-22202088-7	chr16	22201586	22202586	+	Fresh.1K|Fresh.5K|Fresh.20K|Fresh.50K|Frozen.5K|Frozen.20K|Frozen.50K	Intergenic	CpG	-15506	NM_013302	EEF2K	9.33	9.42	9.44	9.19	9.08	9.15	9.12	8.86
Merged-chr14-77428394-8	chr14	77427865	77428865	+	Fresh.1K|Fresh.5K|Fresh.20K|Fresh.50K|Frozen.1K|Frozen.5K|Frozen.20K|Frozen.50K	Intergenic	Intergenic	66677	NM_024496	IRF2BPL	9.32	9.33	9.09	9.07	8.65	8.54	8.82	8.37
Merged-chr4-153457452-8	chr4	153456941	153457941	+	Fresh.1K|Fresh.5K|Fresh.20K|Fresh.50K|Frozen.1K|Frozen.5K|Frozen.20K|Frozen.50K	promoter-TSS (NR_033797)	promoter-TSS (NR_033797)	25	NR_033797	DKFZP434I0714	9.24	9.11	9.13	9.04	9.16	8.95	9.02	8.88
Merged-chr19-46195784-5	chr19	46195285	46196285	+	Fresh.1K|Fresh.5K|Fresh.20K|Fresh.50K|Frozen.1K	promoter-TSS (NM_001163377)	promoter-TSS (NM_001163377)	44	NM_017659	QPCTL	9.23	9.11	9.02	8.86	9.12	8.96	8.86	8.54
Merged-chr1-119682997-2	chr1	119682497	119683497	+	Fresh.1K|Frozen.1K	intron (NM_201263, intron 1 of 5)	CpG	298	NM_015836	WARS2	8.9	9.12	8.9	9.15	9.09	9.14	9.06	9.06
Merged-chr19-48018566-8	chr19	48018066	48019066	+	Fresh.1K|Fresh.5K|Fresh.20K|Fresh.50K|Frozen.1K|Frozen.5K|Frozen.20K|Frozen.50K	promoter-TSS (NM_003827)	promoter-TSS (NM_003827)	-51	NM_003827	NAPA	9.65	9.55	9.17	9.24	8.71	8.88	8.77	8.16
Merged-chr11-13690051-8	chr11	13689551	13690551	+	Fresh.1K|Fresh.5K|Fresh.20K|Fresh.50K|Frozen.1K|Frozen.5K|Frozen.20K|Frozen.50K	promoter-TSS (NM_032228)	promoter-TSS (NM_032228)	-155	NM_032228	FAR1	9.24	9.18	9.43	9.42	8.76	8.82	8.87	8.84
Merged-chr5-40033636-8	chr5	40033137	40034137	+	Fresh.1K|Fresh.5K|Fresh.20K|Fresh.50K|Frozen.1K|Frozen.5K|Frozen.20K|Frozen.50K	Intergenic	Intergenic	-18756	NR_104633	LINC00603	8.5	8.73	9.02	8.96	8.11	8.24	8.51	8.29
Merged-chr1-184724116-8	chr1	184723599	184724599	+	Fresh.1K|Fresh.5K|Fresh.20K|Fresh.50K|Frozen.1K|Frozen.5K|Frozen.20K|Frozen.50K	promoter-TSS (NM_025191)	promoter-TSS (NM_025191)	-58	NM_025191	EDEM3	8.89	9.1	9.22	9.3	8.75	8.73	8.87	8.75
Merged-chr3-50273401-8	chr3	50272930	50273930	+	Fresh.1K|Fresh.5K|Fresh.20K|Fresh.50K|Frozen.1K|Frozen.5K|Frozen.20K|Frozen.50K	promoter-TSS (NM_002070)	promoter-TSS (NM_002070)	-159	NM_002070	GNAI2	9.14	9.33	9.34	9.1	8.32	8.34	8.58	8.2
Merged-chr16-15068854-8	chr16	15068357	15069357	+	Fresh.1K|Fresh.5K|Fresh.20K|Fresh.50K|Frozen.1K|Frozen.5K|Frozen.20K|Frozen.50K	promoter-TSS (NM_001285449)	promoter-TSS (NM_001285449)	37	NM_015027	PDXDC1	8.63	8.85	8.8	8.43	8.9	8.74	8.76	8.56
Merged-chr1-44115681-6	chr1	44115203	44116203	+	Fresh.1K|Fresh.5K|Fresh.20K|Fresh.50K|Frozen.1K|Frozen.50K	promoter-TSS (NM_014663)	promoter-TSS (NM_014663)	-94	NM_014663	KDM4A	9.14	9.09	8.99	9.1	8.57	8.82	8.76	8.39
Merged-chr1-150602113-3	chr1	150601614	150602614	+	Fresh.5K|Fresh.50K|Frozen.1K	promoter-TSS (NM_207042)	promoter-TSS (NM_207042)	-16	NM_004436	ENSA	9.5	9.57	9.5	9.36	8.96	8.93	8.85	8.79
Merged-chr12-6961207-4	chr12	6960710	6961710	+	Fresh.1K|Fresh.5K|Fresh.20K|Fresh.50K	promoter-TSS (NM_001098536)	promoter-TSS (NM_001098536)	20	NM_031299	CDCA3	9.41	9.43	9.38	9.31	9.36	9.33	9.16	8.99
Merged-chr15-64455419-8	chr15	64454916	64455916	+	Fresh.1K|Fresh.5K|Fresh.20K|Fresh.50K|Frozen.1K|Frozen.5K|Frozen.20K|Frozen.50K	promoter-TSS (NM_000942)	promoter-TSS (NM_000942)	-62	NM_000942	PPIB	9.25	9.18	9.15	9.13	8.79	8.82	8.84	8.69
Merged-chr15-66084717-8	chr15	66084210	66085210	+	Fresh.1K|Fresh.5K|Fresh.20K|Fresh.50K|Frozen.1K|Frozen.5K|Frozen.20K|Frozen.50K	promoter-TSS (NM_005848)	promoter-TSS (NM_005848)	-79	NM_005848	DENND4A	9.49	9.56	9.38	9.28	9.3	9.19	9.26	8.98
Merged-chr8-6548109-8	chr8	6547619	6548619	+	Fresh.1K|Fresh.5K|Fresh.20K|Fresh.50K|Frozen.1K|Frozen.5K|Frozen.20K|Frozen.50K	intron (NR_125386, intron 1 of 4)	L1MEf|LINE|L1	17611	NR_125386	LOC100507530	8.53	8.95	9.03	8.84	8.59	8.53	8.7	8.47
Merged-chr3-31268835-8	chr3	31268358	31269358	+	Fresh.1K|Fresh.5K|Fresh.20K|Fresh.50K|Frozen.1K|Frozen.5K|Frozen.20K|Frozen.50K	Intergenic	Intergenic	-305135	NM_178862	STT3B	8.93	9.03	9.14	8.87	8.6	8.63	8.61	8.37
Merged-chr14-64010190-8	chr14	64009678	64010678	+	Fresh.1K|Fresh.5K|Fresh.20K|Fresh.50K|Frozen.1K|Frozen.5K|Frozen.20K|Frozen.50K	promoter-TSS (NM_001282179)	promoter-TSS (NM_001282179)	-99	NM_006246	PPP2R5E	8.8	9.12	9.1	9.05	8.63	8.52	8.8	8.47
Merged-chr12-94071251-8	chr12	94070767	94071767	+	Fresh.1K|Fresh.5K|Fresh.20K|Fresh.50K|Frozen.1K|Frozen.5K|Frozen.20K|Frozen.50K	intron (NM_003805, intron 1 of 2)	intron (NM_003805, intron 1 of 2)	116	NM_003805	CRADD	8.9	8.99	9.14	8.88	8.82	8.7	8.82	8.5
Merged-chr11-71497958-8	chr11	71497459	71498459	+	Fresh.1K|Fresh.5K|Fresh.20K|Fresh.50K|Frozen.1K|Frozen.5K|Frozen.20K|Frozen.50K	promoter-TSS (NM_018172)	promoter-TSS (NM_018172)	-598	NM_018172	FAM86C1	8.9	9	8.9	8.71	8.84	8.65	8.67	8.39
Merged-chr11-118966314-8	chr11	118965795	118966795	+	Fresh.1K|Fresh.5K|Fresh.20K|Fresh.50K|Frozen.1K|Frozen.5K|Frozen.20K|Frozen.50K	promoter-TSS (NM_002105)	promoter-TSS (NM_002105)	-118	NM_002105	H2AFX	9.09	9.26	8.99	8.93	8.83	8.61	8.66	8.26
Merged-chr1-194258929-8	chr1	194258389	194259389	+	Fresh.1K|Fresh.5K|Fresh.20K|Fresh.50K|Frozen.1K|Frozen.5K|Frozen.20K|Frozen.50K	Intergenic	LTR77|LTR|ERV1	985014	NR_125789	LINC01031	8.62	8.96	9.19	9.15	8.3	8.42	8.75	8.72
Merged-chr21-30365296-8	chr21	30364772	30365772	+	Fresh.1K|Fresh.5K|Fresh.20K|Fresh.50K|Frozen.1K|Frozen.5K|Frozen.20K|Frozen.50K	promoter-TSS (NM_015565)	promoter-TSS (NM_015565)	5	NM_015565	LTN1	9.05	9.03	9.21	9.31	8.83	8.7	8.75	8.62
Merged-chr12-14956591-8	chr12	14956080	14957080	+	Fresh.1K|Fresh.5K|Fresh.20K|Fresh.50K|Frozen.1K|Frozen.5K|Frozen.20K|Frozen.50K	promoter-TSS (NM_016312)	promoter-TSS (NM_016312)	74	NM_175874	C12orf60	8.79	9.1	9.03	8.98	8.89	8.8	8.98	8.79
Merged-chr12-110011468-8	chr12	110010957	110011957	+	Fresh.1K|Fresh.5K|Fresh.20K|Fresh.50K|Frozen.1K|Frozen.5K|Frozen.20K|Frozen.50K	promoter-TSS (NM_000431)	promoter-TSS (NM_000431)	-43	NM_000431	MVK	8.9	9.03	8.95	9.11	8.64	8.59	8.47	8.34
Merged-chr14-64970646-8	chr14	64970166	64971166	+	Fresh.1K|Fresh.5K|Fresh.20K|Fresh.50K|Frozen.1K|Frozen.5K|Frozen.20K|Frozen.50K	promoter-TSS (NM_014950)	promoter-TSS (NM_014950)	-112	NM_006977	ZBTB25	9.5	9.65	9.61	9.53	9.19	9.03	9.23	9.01
Merged-chr16-88079697-8	chr16	88079164	88080164	+	Fresh.1K|Fresh.5K|Fresh.20K|Fresh.50K|Frozen.1K|Frozen.5K|Frozen.20K|Frozen.50K	intron (NM_017869, intron 10 of 11)	intron (NM_017869, intron 10 of 11)	54927	NR_120310	LOC400553	9.29	9.29	9.26	9.12	8.75	8.73	8.81	8.29
Merged-chr17-46125575-8	chr17	46125072	46126072	+	Fresh.1K|Fresh.5K|Fresh.20K|Fresh.50K|Frozen.1K|Frozen.5K|Frozen.20K|Frozen.50K	promoter-TSS (NM_003204)	promoter-TSS (NM_003204)	-114	NM_003204	NFE2L1	9.09	9.23	9.16	9.19	8.87	8.87	8.79	8.63
Merged-chr12-90103397-8	chr12	90102895	90103895	+	Fresh.1K|Fresh.5K|Fresh.20K|Fresh.50K|Frozen.1K|Frozen.5K|Frozen.20K|Frozen.50K	non-coding (NR_028138, exon 1 of 1)	non-coding (NR_028138, exon 1 of 1)	663	NR_028138	LINC00936	9.53	9.36	9.52	9.39	9.08	8.97	9.13	8.93
Merged-chr11-59383598-6	chr11	59383104	59384104	+	Fresh.5K|Fresh.20K|Frozen.1K|Frozen.5K|Frozen.20K|Frozen.50K	promoter-TSS (NM_002556)	promoter-TSS (NM_002556)	13	NM_002556	OSBP	10.25	10.27	10.13	10.13	9.7	9.46	9.64	9.32
Merged-chr1-67896165-8	chr1	67895666	67896666	+	Fresh.1K|Fresh.5K|Fresh.20K|Fresh.50K|Frozen.1K|Frozen.5K|Frozen.20K|Frozen.50K	promoter-TSS (NM_015640)	promoter-TSS (NM_015640)	-43	NM_015640	SERBP1	8.97	8.98	9.03	8.89	8.9	8.79	8.86	8.59
Merged-chr2-70141975-8	chr2	70141459	70142459	+	Fresh.1K|Fresh.5K|Fresh.20K|Fresh.50K|Frozen.1K|Frozen.5K|Frozen.20K|Frozen.50K	promoter-TSS (NM_001202514)	promoter-TSS (NM_001202514)	-214	NM_002357	MXD1	9.35	9.42	9.31	9.38	8.9	8.81	8.83	8.69
Merged-chr7-6144381-8	chr7	6143867	6144867	+	Fresh.1K|Fresh.5K|Fresh.20K|Fresh.50K|Frozen.1K|Frozen.5K|Frozen.20K|Frozen.50K	promoter-TSS (NM_032172)	promoter-TSS (NM_032172)	-183	NM_032172	USP42	9.03	8.98	9.16	9.1	8.82	8.77	8.7	8.56
Merged-chr2-62932756-4	chr2	62932252	62933252	+	Fresh.1K|Fresh.5K|Fresh.20K|Fresh.50K	promoter-TSS (NM_001142616)	promoter-TSS (NM_001142616)	-249	NM_015252	EHBP1	8.73	8.99	9.03	9.16	8.88	8.81	8.98	8.89
Merged-chr3-143690579-8	chr3	143690083	143691083	+	Fresh.1K|Fresh.5K|Fresh.20K|Fresh.50K|Frozen.1K|Frozen.5K|Frozen.20K|Frozen.50K	promoter-TSS (NM_173552)	promoter-TSS (NM_173552)	-57	NM_173552	C3orf58	8.98	9.08	9.1	8.78	9.37	9.29	9.47	9.45
Merged-chr6-159527977-8	chr6	159527468	159528468	+	Fresh.1K|Fresh.5K|Fresh.20K|Fresh.50K|Frozen.1K|Frozen.5K|Frozen.20K|Frozen.50K	Intergenic	MER51E|LTR|ERV1	-61784	NM_054114	TAGAP	8.71	8.94	8.87	8.83	8.05	8.05	8.29	7.77
Merged-chr2-238583598-8	chr2	238583105	238584105	+	Fresh.1K|Fresh.5K|Fresh.20K|Fresh.50K|Frozen.1K|Frozen.5K|Frozen.20K|Frozen.50K	intron (NM_001137550, intron 1 of 23)	intron (NM_001137550, intron 1 of 23)	-17202	NM_004735	LRRFIP1	9.24	9.21	9.36	9.22	8.92	8.74	8.81	8.69
Merged-chr9-96928409-8	chr9	96927896	96928896	+	Fresh.1K|Fresh.5K|Fresh.20K|Fresh.50K|Frozen.1K|Frozen.5K|Frozen.20K|Frozen.50K	Intergenic	CpG	-9843	NR_029476	MIRLET7A1	9.08	9.05	9.08	9.18	8.52	8.49	8.56	8.24
Merged-chr9-131843287-8	chr9	131842783	131843783	+	Fresh.1K|Fresh.5K|Fresh.20K|Fresh.50K|Frozen.1K|Frozen.5K|Frozen.20K|Frozen.50K	promoter-TSS (NM_020438)	promoter-TSS (NM_020438)	-100	NM_020438	DOLPP1	9.25	9.28	9.3	9.21	8.79	8.76	8.77	8.32
Merged-chr12-49076093-8	chr12	49075615	49076615	+	Fresh.1K|Fresh.5K|Fresh.20K|Fresh.50K|Frozen.1K|Frozen.5K|Frozen.20K|Frozen.50K	promoter-TSS (NM_017822)	promoter-TSS (NM_017822)	-80	NM_017822	KANSL2	8.58	8.95	9	9.12	8.56	8.54	8.5	8.34
Merged-chr18-47808016-8	chr18	47807485	47808485	+	Fresh.1K|Fresh.5K|Fresh.20K|Fresh.50K|Frozen.1K|Frozen.5K|Frozen.20K|Frozen.50K	TTS (NM_001101654)	TTS (NM_001101654)	152	NM_002384	MBD1	9.23	9.05	9.12	9.16	8.7	8.61	8.68	8.44
Merged-chr12-68726221-8	chr12	68725719	68726719	+	Fresh.1K|Fresh.5K|Fresh.20K|Fresh.50K|Frozen.1K|Frozen.5K|Frozen.20K|Frozen.50K	promoter-TSS (NM_001205028)	promoter-TSS (NM_001205028)	-58	NM_017440	MDM1	8.91	8.87	9.23	9.05	8.67	8.71	8.92	8.58
Merged-chr12-25539182-8	chr12	25538679	25539679	+	Fresh.1K|Fresh.5K|Fresh.20K|Fresh.50K|Frozen.1K|Frozen.5K|Frozen.20K|Frozen.50K	Intergenic	CpG	-135314	NM_004985	KRAS	9.29	9.17	9.23	9.17	9.34	9.37	9.27	9.25
Merged-chr12-49582945-8	chr12	49582431	49583431	+	Fresh.1K|Fresh.5K|Fresh.20K|Fresh.50K|Frozen.1K|Frozen.5K|Frozen.20K|Frozen.50K	5' UTR (NM_001270399, exon 1 of 4)	5' UTR (NM_001270399, exon 1 of 4)	176	NM_006009	TUBA1A	9.11	9.18	9.25	9.09	8.67	8.76	8.78	8.45
Merged-chr9-33290365-8	chr9	33289857	33290857	+	Fresh.1K|Fresh.5K|Fresh.20K|Fresh.50K|Frozen.1K|Frozen.5K|Frozen.20K|Frozen.50K	promoter-TSS (NM_147133)	promoter-TSS (NM_147133)	-61	NM_002504	NFX1	9.28	9.33	9.24	9.12	8.96	8.88	8.82	8.72
Merged-chrX-47077348-6	chrX	47076846	47077846	+	Fresh.1K|Fresh.5K|Fresh.20K|Fresh.50K|Frozen.1K|Frozen.20K	promoter-TSS (NM_006201)	promoter-TSS (NM_006201)	-182	NM_006201	CDK16	9.34	9.27	9.45	9.3	9.06	8.71	8.94	8.44
Merged-chr5-82373320-8	chr5	82372823	82373823	+	Fresh.1K|Fresh.5K|Fresh.20K|Fresh.50K|Frozen.1K|Frozen.5K|Frozen.20K|Frozen.50K	promoter-TSS (NM_022550)	promoter-TSS (NM_022550)	6	NM_003401	XRCC4	8.49	8.9	9.03	9.12	8.72	8.48	8.69	8.59
Merged-chr16-28962161-8	chr16	28961666	28962666	+	Fresh.1K|Fresh.5K|Fresh.20K|Fresh.50K|Frozen.1K|Frozen.5K|Frozen.20K|Frozen.50K	promoter-TSS (NM_032815)	promoter-TSS (NM_032815)	-152	NM_032815	NFATC2IP	8.97	9.11	8.86	8.84	8.46	8.3	8.33	7.99
Merged-chr7-151217178-8	chr7	151216633	151217633	+	Fresh.1K|Fresh.5K|Fresh.20K|Fresh.50K|Frozen.1K|Frozen.5K|Frozen.20K|Frozen.50K	promoter-TSS (NM_005614)	promoter-TSS (NM_005614)	-123	NM_005614	RHEB	9.31	9.27	9.23	9.12	9	9.04	8.96	8.67
Merged-chr2-98280549-8	chr2	98280054	98281054	+	Fresh.1K|Fresh.5K|Fresh.20K|Fresh.50K|Frozen.1K|Frozen.5K|Frozen.20K|Frozen.50K	promoter-TSS (NM_005735)	promoter-TSS (NM_005735)	7	NM_005735	ACTR1B	8.76	8.98	8.89	8.99	8.94	8.76	8.78	8.57
Merged-chr12-88535992-8	chr12	88535463	88536463	+	Fresh.1K|Fresh.5K|Fresh.20K|Fresh.50K|Frozen.1K|Frozen.5K|Frozen.20K|Frozen.50K	promoter-TSS (NM_181783)	promoter-TSS (NM_181783)	30	NM_025114	CEP290	8.75	9.08	9.21	9.16	9.08	9.17	9.25	9.09
Merged-chr1-11322776-8	chr1	11322258	11323258	+	Fresh.1K|Fresh.5K|Fresh.20K|Fresh.50K|Frozen.1K|Frozen.5K|Frozen.20K|Frozen.50K	promoter-TSS (NM_004958)	promoter-TSS (NM_004958)	-150	NM_004958	MTOR	8.91	8.95	8.99	8.89	8.27	8.09	8.17	7.77
Merged-chr1-150208531-8	chr1	150208064	150209064	+	Fresh.1K|Fresh.5K|Fresh.20K|Fresh.50K|Frozen.1K|Frozen.5K|Frozen.20K|Frozen.50K	promoter-TSS (NM_001136478)	promoter-TSS (NM_001136478)	-60	NM_030920	ANP32E	8.88	9	8.76	8.52	8.33	8.39	8.28	8.04
Merged-chr2-203879397-8	chr2	203878934	203879934	+	Fresh.1K|Fresh.5K|Fresh.20K|Fresh.50K|Frozen.1K|Frozen.5K|Frozen.20K|Frozen.50K	promoter-TSS (NM_001114132)	promoter-TSS (NM_001114132)	-168	NM_198945	NBEAL1	9.13	9.08	9.2	8.9	9.01	8.7	8.79	8.51
Merged-chr15-101142522-7	chr15	101142022	101143022	+	Fresh.1K|Fresh.5K|Fresh.20K|Fresh.50K|Frozen.1K|Frozen.20K|Frozen.50K	promoter-TSS (NM_001040616)	promoter-TSS (NM_001040616)	-77	NM_018148	LINS	9.03	9.11	8.9	8.73	8.8	8.72	8.67	8.42
Merged-chr2-55277760-8	chr2	55277265	55278265	+	Fresh.1K|Fresh.5K|Fresh.20K|Fresh.50K|Frozen.1K|Frozen.5K|Frozen.20K|Frozen.50K	promoter-TSS (NM_207520)	promoter-TSS (NM_207520)	-31	NM_007008	RTN4	9.14	9.44	9.35	9.36	8.47	8.56	8.69	8.45
Merged-chr2-208030977-8	chr2	208030475	208031475	+	Fresh.1K|Fresh.5K|Fresh.20K|Fresh.50K|Frozen.1K|Frozen.5K|Frozen.20K|Frozen.50K	promoter-TSS (NM_003709)	promoter-TSS (NM_003709)	-65	NM_003709	KLF7	8.79	8.99	9	8.98	8.53	8.85	8.8	8.62
Merged-chr19-50269953-8	chr19	50269510	50270510	+	Fresh.1K|Fresh.5K|Fresh.20K|Fresh.50K|Frozen.1K|Frozen.5K|Frozen.20K|Frozen.50K	promoter-TSS (NM_014203)	promoter-TSS (NM_014203)	-170	NM_014203	AP2A1	9.47	9.7	9.42	9.48	9.01	8.87	9.06	8.49
Merged-chr9-100395841-8	chr9	100395301	100396301	+	Fresh.1K|Fresh.5K|Fresh.20K|Fresh.50K|Frozen.1K|Frozen.5K|Frozen.20K|Frozen.50K	promoter-TSS (NM_002486)	promoter-TSS (NM_002486)	96	NM_002486	NCBP1	9.27	9.48	9.37	9.37	9	8.93	9.01	8.7
Merged-chr5-43121572-8	chr5	43121095	43122095	+	Fresh.1K|Fresh.5K|Fresh.20K|Fresh.50K|Frozen.1K|Frozen.5K|Frozen.20K|Frozen.50K	promoter-TSS (NM_003432)	promoter-TSS (NM_003432)	-1	NM_003432	ZNF131	8.99	9.03	9.22	9.13	9.23	9.33	9.46	9.33
Merged-chr19-14063152-8	chr19	14062674	14063674	+	Fresh.1K|Fresh.5K|Fresh.20K|Fresh.50K|Frozen.1K|Frozen.5K|Frozen.20K|Frozen.50K	promoter-TSS (NM_138353)	promoter-TSS (NM_138353)	-145	NM_138353	DCAF15	9.07	9.14	9.02	9.03	8.29	8.33	8.39	7.98
Merged-chr22-38054563-8	chr22	38054055	38055055	+	Fresh.1K|Fresh.5K|Fresh.20K|Fresh.50K|Frozen.1K|Frozen.5K|Frozen.20K|Frozen.50K	promoter-TSS (NR_109952)	promoter-TSS (NR_109952)	-171	NR_109952	LOC101927051	9.24	9.05	9.13	8.95	8.49	8.52	8.51	8.15
Merged-chr5-60627913-5	chr5	60627419	60628419	+	Fresh.1K|Fresh.5K|Fresh.20K|Fresh.50K|Frozen.20K	promoter-TSS (NM_020928)	promoter-TSS (NM_020928)	-181	NM_020928	ZSWIM6	9.18	9.32	9.22	9.18	8.94	8.89	9.01	8.51
Merged-chr14-62229041-8	chr14	62228545	62229545	+	Fresh.1K|Fresh.5K|Fresh.20K|Fresh.50K|Frozen.1K|Frozen.5K|Frozen.20K|Frozen.50K	promoter-TSS (NM_003082)	promoter-TSS (NM_003082)	-30	NM_003082	SNAPC1	8.48	8.81	8.68	8.81	8.35	8.39	8.31	7.87
Merged-chr19-55851076-8	chr19	55850563	55851563	+	Fresh.1K|Fresh.5K|Fresh.20K|Fresh.50K|Frozen.1K|Frozen.5K|Frozen.20K|Frozen.50K	promoter-TSS (NM_032701)	promoter-TSS (NM_032701)	-158	NM_032701	SUV420H2	9.58	9.56	9.47	9.54	8.87	8.83	8.91	8.44
Merged-chr14-23388524-8	chr14	23388037	23389037	+	Fresh.1K|Fresh.5K|Fresh.20K|Fresh.50K|Frozen.1K|Frozen.5K|Frozen.20K|Frozen.50K	promoter-TSS (NM_001077352)	promoter-TSS (NM_001077352)	-128	NR_120599	PRMT5-AS1	9.43	9.45	9.29	9.08	9.15	9.15	8.94	8.76
Merged-chr1-198651158-8	chr1	198650634	198651634	+	Fresh.1K|Fresh.5K|Fresh.20K|Fresh.50K|Frozen.1K|Frozen.5K|Frozen.20K|Frozen.50K	intron (NR_052021, intron 2 of 2)	intron (NR_052021, intron 2 of 2)	43036	NM_002838	PTPRC	8.69	8.88	8.92	8.83	8.08	8.25	8.38	8.11
Merged-chr6-20401932-8	chr6	20401434	20402434	+	Fresh.1K|Fresh.5K|Fresh.20K|Fresh.50K|Frozen.1K|Frozen.5K|Frozen.20K|Frozen.50K	promoter-TSS (NM_001949)	promoter-TSS (NM_001949)	-203	NM_001949	E2F3	8.69	8.78	8.81	8.85	8.51	8.33	8.38	8.16
Merged-chr6-88851532-7	chr6	88851028	88852028	+	Fresh.1K|Fresh.5K|Fresh.20K|Fresh.50K|Frozen.5K|Frozen.20K|Frozen.50K	3' UTR (NM_001160259, exon 2 of 2)	3' UTR (NM_001160259, exon 2 of 2)	3528	NM_016083	CNR1	9.07	9.24	9.35	9.37	8.67	8.7	9.03	8.98
Merged-chr1-54519017-8	chr1	54518565	54519565	+	Fresh.1K|Fresh.5K|Fresh.20K|Fresh.50K|Frozen.1K|Frozen.5K|Frozen.20K|Frozen.50K	promoter-TSS (NM_153035)	promoter-TSS (NM_153035)	46	NM_004872	TMEM59	9.41	9.43	9.52	9.36	9.09	9.03	9.1	8.67
Merged-chr19-17970590-8	chr19	17970097	17971097	+	Fresh.1K|Fresh.5K|Fresh.20K|Fresh.50K|Frozen.1K|Frozen.5K|Frozen.20K|Frozen.50K	promoter-TSS (NM_000980)	promoter-TSS (NM_000980)	-90	NM_000980	RPL18A	9.07	9	8.88	8.85	8.48	8.47	8.47	8.07
Merged-chr11-2421741-8	chr11	2421240	2422240	+	Fresh.1K|Fresh.5K|Fresh.20K|Fresh.50K|Frozen.1K|Frozen.5K|Frozen.20K|Frozen.50K	promoter-TSS (NM_001297658)	promoter-TSS (NM_001297658)	22	NM_005706	TSSC4	9.05	9.2	9	8.9	8.9	8.64	8.58	8.34
Merged-chr5-118406681-8	chr5	118406189	118407189	+	Fresh.1K|Fresh.5K|Fresh.20K|Fresh.50K|Frozen.1K|Frozen.5K|Frozen.20K|Frozen.50K	promoter-TSS (NM_005509)	promoter-TSS (NM_005509)	-395	NM_005509	DMXL1	9.31	9.34	9.35	9.3	9.44	9.25	9.37	9.09
Merged-chr7-111846635-8	chr7	111846142	111847142	+	Fresh.1K|Fresh.5K|Fresh.20K|Fresh.50K|Frozen.1K|Frozen.5K|Frozen.20K|Frozen.50K	promoter-TSS (NM_014705)	promoter-TSS (NM_014705)	-1	NM_021994	ZNF277	8.84	8.94	9.04	8.84	8.92	8.76	8.88	8.8
Merged-chr8-48873402-8	chr8	48872903	48873903	+	Fresh.1K|Fresh.5K|Fresh.20K|Fresh.50K|Frozen.1K|Frozen.5K|Frozen.20K|Frozen.50K	promoter-TSS (NM_006904)	promoter-TSS (NM_006904)	640	NM_005914	MCM4	8.53	8.59	8.58	8.45	8.37	8.42	8.28	8.22
Merged-chr19-7894861-8	chr19	7894347	7895347	+	Fresh.1K|Fresh.5K|Fresh.20K|Fresh.50K|Frozen.1K|Frozen.5K|Frozen.20K|Frozen.50K	promoter-TSS (NM_145245)	promoter-TSS (NM_145245)	-314	NM_145245	EVI5L	9.65	9.73	9.41	9.63	9.17	9.05	9	8.57
Merged-chr10-91011730-8	chr10	91011234	91012234	+	Fresh.1K|Fresh.5K|Fresh.20K|Fresh.50K|Frozen.1K|Frozen.5K|Frozen.20K|Frozen.50K	promoter-TSS (NM_000235)	promoter-TSS (NM_000235)	62	NM_000235	LIPA	8.78	9.02	9.19	9.16	8.41	8.41	8.57	8.18
Merged-chr8-56756719-8	chr8	56756242	56757242	+	Fresh.1K|Fresh.5K|Fresh.20K|Fresh.50K|Frozen.1K|Frozen.5K|Frozen.20K|Frozen.50K	Intergenic	MIRc|SINE|MIR	-35644	NM_002350	LYN	8.45	9.03	9.04	8.96	8.76	8.81	8.85	8.62
Merged-chr2-24299345-8	chr2	24298847	24299847	+	Fresh.1K|Fresh.5K|Fresh.20K|Fresh.50K|Frozen.1K|Frozen.5K|Frozen.20K|Frozen.50K	promoter-TSS (NM_016047)	promoter-TSS (NM_016047)	-33	NM_016047	SF3B6	9.15	9.32	9.33	9.13	9.22	8.95	9.16	8.61
Merged-chr1-244615434-8	chr1	244614935	244615935	+	Fresh.1K|Fresh.5K|Fresh.20K|Fresh.50K|Frozen.1K|Frozen.5K|Frozen.20K|Frozen.50K	promoter-TSS (NM_001126)	promoter-TSS (NM_001126)	1	NM_001126	ADSS	9.34	9.48	9.49	9.28	8.82	8.73	8.86	8.74
Merged-chr19-16222483-8	chr19	16221954	16222954	+	Fresh.1K|Fresh.5K|Fresh.20K|Fresh.50K|Frozen.1K|Frozen.5K|Frozen.20K|Frozen.50K	promoter-TSS (NM_005370)	promoter-TSS (NM_005370)	-36	NM_005370	RAB8A	9.43	9.39	9.23	9.1	8.83	8.69	8.69	8.19
Merged-chr19-48836294-8	chr19	48835793	48836793	+	Fresh.1K|Fresh.5K|Fresh.20K|Fresh.50K|Frozen.1K|Frozen.5K|Frozen.20K|Frozen.50K	3' UTR (NM_018273, exon 8 of 8)	3' UTR (NM_018273, exon 8 of 8)	7664	NM_001425	EMP3	9.15	9.09	8.91	9.06	8.58	8.5	8.38	8.01
Merged-chr19-4791506-8	chr19	4791017	4792017	+	Fresh.1K|Fresh.5K|Fresh.20K|Fresh.50K|Frozen.1K|Frozen.5K|Frozen.20K|Frozen.50K	promoter-TSS (NM_018708)	promoter-TSS (NM_018708)	-211	NM_018708	FEM1A	9.5	9.41	9.23	9.18	8.74	8.7	8.81	8.29
Merged-chr5-112312358-8	chr5	112311884	112312884	+	Fresh.1K|Fresh.5K|Fresh.20K|Fresh.50K|Frozen.1K|Frozen.5K|Frozen.20K|Frozen.50K	promoter-TSS (NM_152624)	promoter-TSS (NM_152624)	-23	NM_152624	DCP2	8.78	8.85	8.99	9.02	8.7	8.51	8.65	8.56
Merged-chr12-67663034-6	chr12	67662523	67663523	+	Fresh.1K|Fresh.5K|Fresh.20K|Frozen.1K|Frozen.5K|Frozen.50K	promoter-TSS (NM_018448)	promoter-TSS (NM_018448)	-38	NM_018448	CAND1	9.5	9.56	9.53	9.51	9.44	9.35	9.48	9.32
Merged-chr3-9438792-8	chr3	9438264	9439264	+	Fresh.1K|Fresh.5K|Fresh.20K|Fresh.50K|Frozen.1K|Frozen.5K|Frozen.20K|Frozen.50K	promoter-TSS (NM_001080517)	promoter-TSS (NM_001080517)	410	NM_001013713	THUMPD3-AS1	9.69	9.96	9.81	9.71	9.47	9.45	9.54	9.3
Merged-chr11-129872777-5	chr11	129872277	129873277	+	Fresh.1K|Frozen.1K|Frozen.5K|Frozen.20K|Frozen.50K	promoter-TSS (NM_020228)	promoter-TSS (NM_020228)	-47	NM_020228	PRDM10	9.43	9.39	9.34	9.31	9.37	9.24	9.27	9.12
Merged-chr5-168006755-8	chr5	168006256	168007256	+	Fresh.1K|Fresh.5K|Fresh.20K|Fresh.50K|Frozen.1K|Frozen.5K|Frozen.20K|Frozen.50K	promoter-TSS (NM_024594)	promoter-TSS (NM_024594)	-142	NM_024594	PANK3	8.92	8.95	9.16	9.28	8.73	8.48	8.77	8.5
Merged-chr15-31619002-7	chr15	31618497	31619497	+	Fresh.5K|Fresh.20K|Fresh.50K|Frozen.1K|Frozen.5K|Frozen.20K|Frozen.50K	promoter-TSS (NM_015995)	promoter-TSS (NM_015995)	-86	NM_015995	KLF13	9.63	9.7	9.55	9.46	9.42	9.26	9.34	9.12
Merged-chr18-71959343-8	chr18	71958865	71959865	+	Fresh.1K|Fresh.5K|Fresh.20K|Fresh.50K|Frozen.1K|Frozen.5K|Frozen.20K|Frozen.50K	promoter-TSS (NM_001190807)	promoter-TSS (NM_001190807)	-114	NM_001914	CYB5A	8.9	8.98	9.19	9.03	8.59	8.43	8.75	8.72
Merged-chr8-12294329-7	chr8	12293836	12294836	+	Fresh.1K|Fresh.5K|Fresh.20K|Fresh.50K|Frozen.5K|Frozen.20K|Frozen.50K	promoter-TSS (NM_001137610)	promoter-TSS (NM_001137610)	-186	NR_040091	LOC100506990	8.79	8.81	9.18	9.23	8.9	8.7	8.87	8.65
Merged-chr19-14640278-8	chr19	14639778	14640778	+	Fresh.1K|Fresh.5K|Fresh.20K|Fresh.50K|Frozen.1K|Frozen.5K|Frozen.20K|Frozen.50K	promoter-TSS (NR_038104)	promoter-TSS (NR_038104)	-77	NR_030369	MIR639	9.36	9.25	9.14	8.98	8.67	8.63	8.55	8.38
Merged-chr19-18633114-8	chr19	18632626	18633626	+	Fresh.1K|Fresh.5K|Fresh.20K|Fresh.50K|Frozen.1K|Frozen.5K|Frozen.20K|Frozen.50K	promoter-TSS (NM_006532)	promoter-TSS (NM_006532)	-189	NM_006532	ELL	9.65	9.7	9.53	9.41	8.91	8.87	8.83	8.43
Merged-chr11-14259353-8	chr11	14258854	14259854	+	Fresh.1K|Fresh.5K|Fresh.20K|Fresh.50K|Frozen.1K|Frozen.5K|Frozen.20K|Frozen.50K	intron (NM_006108, intron 6 of 15)	intron (NM_006108, intron 6 of 15)	120677	NM_012250	RRAS2	8.95	8.94	9.18	9.05	8.03	7.94	8.36	8.12
Merged-chr10-3827617-8	chr10	3827135	3828135	+	Fresh.1K|Fresh.5K|Fresh.20K|Fresh.50K|Frozen.1K|Frozen.5K|Frozen.20K|Frozen.50K	promoter-TSS (NR_027653)	promoter-TSS (NR_027653)	-162	NM_001300	KLF6	9.12	9.32	9.24	9.06	8.96	8.91	8.81	8.67
Merged-chr22-42332363-8	chr22	42331879	42332879	+	Fresh.1K|Fresh.5K|Fresh.20K|Fresh.50K|Frozen.1K|Frozen.5K|Frozen.20K|Frozen.50K	Intergenic	MIRb|SINE|MIR	3844	NM_024053	CENPM	8.85	9.08	8.95	8.74	8.44	8.4	8.31	8.05
Merged-chr11-10830584-8	chr11	10830111	10831111	+	Fresh.1K|Fresh.5K|Fresh.20K|Fresh.50K|Frozen.1K|Frozen.5K|Frozen.20K|Frozen.50K	promoter-TSS (NM_001418)	promoter-TSS (NM_001418)	-29	NM_001418	EIF4G2	8.94	9.21	9.17	8.85	8.78	8.81	8.56	8.56
Merged-chr10-127730558-8	chr10	127730079	127731079	+	Fresh.1K|Fresh.5K|Fresh.20K|Fresh.50K|Frozen.1K|Frozen.5K|Frozen.20K|Frozen.50K	3' UTR (NM_021641, exon 19 of 19)	3' UTR (NM_021641, exon 19 of 19)	-68737	NR_102707	FANK1-AS1	8.89	8.9	8.82	8.93	8.28	8.54	8.58	8.51
Merged-chr5-77072088-8	chr5	77071588	77072588	+	Fresh.1K|Fresh.5K|Fresh.20K|Fresh.50K|Frozen.1K|Frozen.5K|Frozen.20K|Frozen.50K	promoter-TSS (NM_004607)	promoter-TSS (NM_004607)	97	NM_004607	TBCA	9.22	9.16	9.18	9.13	9.05	8.92	9.08	9
Merged-chr14-96001153-8	chr14	96000598	96001598	+	Fresh.1K|Fresh.5K|Fresh.20K|Fresh.50K|Frozen.1K|Frozen.5K|Frozen.20K|Frozen.50K	promoter-TSS (NM_016417)	promoter-TSS (NM_016417)	111	NR_001459	SNHG10	9.3	9.51	9.36	9.39	8.9	8.8	8.87	8.5
Merged-chr1-109969198-8	chr1	109968684	109969684	+	Fresh.1K|Fresh.5K|Fresh.20K|Fresh.50K|Frozen.1K|Frozen.5K|Frozen.20K|Frozen.50K	promoter-TSS (NM_001199774)	promoter-TSS (NM_001199774)	-76	NM_002790	PSMA5	8.79	8.84	9.05	8.85	8.55	8.47	8.53	8.25
Merged-chr2-88991152-8	chr2	88990664	88991664	+	Fresh.1K|Fresh.5K|Fresh.20K|Fresh.50K|Frozen.1K|Frozen.5K|Frozen.20K|Frozen.50K	promoter-TSS (NM_144563)	promoter-TSS (NM_144563)	-12	NM_144563	RPIA	9.19	9.03	9.22	8.97	8.64	8.83	8.76	8.59
Merged-chr11-43702169-8	chr11	43701697	43702697	+	Fresh.1K|Fresh.5K|Fresh.20K|Fresh.50K|Frozen.1K|Frozen.5K|Frozen.20K|Frozen.50K	promoter-TSS (NM_016142)	promoter-TSS (NM_016142)	54	NM_016142	HSD17B12	8.63	8.95	9.14	9.07	8.6	8.48	8.71	8.52
Merged-chr21-35014562-7	chr21	35014075	35015075	+	Fresh.1K|Fresh.5K|Fresh.20K|Frozen.1K|Frozen.5K|Frozen.20K|Frozen.50K	promoter-TSS (NM_001001132)	promoter-TSS (NM_001001132)	-209	NM_003024	ITSN1	9.45	9.56	9.5	9.45	9.37	9.45	9.53	9.16
Merged-chr5-172199584-8	chr5	172199078	172200078	+	Fresh.1K|Fresh.5K|Fresh.20K|Fresh.50K|Frozen.1K|Frozen.5K|Frozen.20K|Frozen.50K	Intergenic	CpG-21390	-1375	NM_004417	DUSP1	9.15	9.37	9.23	8.97	9.02	9.01	9.04	8.71
Merged-chr8-57124248-7	chr8	57123749	57124749	+	Fresh.1K|Fresh.5K|Fresh.20K|Fresh.50K|Frozen.1K|Frozen.5K|Frozen.50K	promoter-TSS (NM_002655)	promoter-TSS (NM_002655)	-66	NM_024300	CHCHD7	9.06	9.43	9.33	9.2	8.78	8.78	8.94	8.67
Merged-chr14-90849632-8	chr14	90849152	90850152	+	Fresh.1K|Fresh.5K|Fresh.20K|Fresh.50K|Frozen.1K|Frozen.5K|Frozen.20K|Frozen.50K	Intergenic	CpG	-13675	NM_006888	CALM1	9.12	9.15	9.21	9.06	8.88	8.93	8.82	8.52
Merged-chr1-225965425-8	chr1	225964918	225965918	+	Fresh.1K|Fresh.5K|Fresh.20K|Fresh.50K|Frozen.1K|Frozen.5K|Frozen.20K|Frozen.50K	promoter-TSS (NM_001130440)	promoter-TSS (NM_001130440)	-97	NM_003133	SRP9	8.89	8.99	8.83	8.9	8.46	8.45	8.44	8.31
Merged-chr1-111506747-8	chr1	111506250	111507250	+	Fresh.1K|Fresh.5K|Fresh.20K|Fresh.50K|Frozen.1K|Frozen.5K|Frozen.20K|Frozen.50K	promoter-TSS (NM_018372)	promoter-TSS (NM_018372)	-184	NM_018372	LRIF1	9.07	9.16	9.17	8.94	8.39	8.4	8.49	8.25
Merged-chr1-166845610-8	chr1	166845126	166846126	+	Fresh.1K|Fresh.5K|Fresh.20K|Fresh.50K|Frozen.1K|Frozen.5K|Frozen.20K|Frozen.50K	promoter-TSS (NM_053053)	promoter-TSS (NM_053053)	28	NM_053053	TADA1	8.9	8.97	9	9.01	8.74	8.69	8.85	8.39
Merged-chr5-61601913-8	chr5	61601439	61602439	+	Fresh.1K|Fresh.5K|Fresh.20K|Fresh.50K|Frozen.1K|Frozen.5K|Frozen.20K|Frozen.50K	promoter-TSS (NM_001098511)	promoter-TSS (NM_001098511)	-50	NM_004520	KIF2A	9.01	9.08	9.24	9.13	9.11	9.16	9.14	8.85
Merged-chr11-73472311-5	chr11	73471810	73472810	+	Fresh.1K|Fresh.5K|Fresh.20K|Fresh.50K|Frozen.20K	promoter-TSS (NM_001243718)	promoter-TSS (NM_001243718)	-109	NM_002869	RAB6A	8.9	8.98	8.84	8.77	8.81	8.65	8.67	8.16
Merged-chr16-67840601-8	chr16	67840090	67841090	+	Fresh.1K|Fresh.5K|Fresh.20K|Fresh.50K|Frozen.1K|Frozen.5K|Frozen.20K|Frozen.50K	promoter-TSS (NM_001288994)	promoter-TSS (NM_001288994)	-35	NM_020850	RANBP10	8.83	9.17	9.05	9.15	8.84	8.79	8.96	8.53
Merged-chr13-31191857-6	chr13	31191358	31192358	+	Fresh.1K|Fresh.5K|Fresh.20K|Fresh.50K|Frozen.20K|Frozen.50K	promoter-TSS (NM_005800)	promoter-TSS (NM_005800)	28	NM_005800	USPL1	9	8.99	8.94	8.72	8.92	8.95	8.88	8.48
Merged-chr2-171785568-8	chr2	171785100	171786100	+	Fresh.1K|Fresh.5K|Fresh.20K|Fresh.50K|Frozen.1K|Frozen.5K|Frozen.20K|Frozen.50K	5' UTR (NM_015530, exon 1 of 10)	5' UTR (NM_015530, exon 1 of 10)	564	NM_015530	GORASP2	8.89	9.14	9.26	9.2	8.63	8.73	8.85	8.72
Merged-chr11-10879691-8	chr11	10879191	10880191	+	Fresh.1K|Fresh.5K|Fresh.20K|Fresh.50K|Frozen.1K|Frozen.5K|Frozen.20K|Frozen.50K	promoter-TSS (NM_021211)	promoter-TSS (NM_021211)	-71	NM_021211	ZBED5	8.87	8.99	8.93	8.89	9.16	9.01	9.02	8.78
Merged-chr2-220094418-8	chr2	220093918	220094918	+	Fresh.1K|Fresh.5K|Fresh.20K|Fresh.50K|Frozen.1K|Frozen.5K|Frozen.20K|Frozen.50K	promoter-TSS (NM_018089)	promoter-TSS (NM_018089)	-8	NM_024085	ATG9A	8.74	8.92	8.9	8.76	8.62	8.36	8.53	8.17
Merged-chr2-220144031-8	chr2	220143515	220144515	+	Fresh.1K|Fresh.5K|Fresh.20K|Fresh.50K|Frozen.1K|Frozen.5K|Frozen.20K|Frozen.50K	promoter-TSS (NM_001039550)	promoter-TSS (NM_001039550)	-25	NM_006736	DNAJB2	9	9.14	9.23	9.08	9.03	8.87	9.16	8.79
Merged-chr17-61699592-8	chr17	61699097	61700097	+	Fresh.1K|Fresh.5K|Fresh.20K|Fresh.50K|Frozen.1K|Frozen.5K|Frozen.20K|Frozen.50K	promoter-TSS (NM_002401)	promoter-TSS (NM_002401)	-204	NM_002401	MAP3K3	9.17	9.16	9.23	9.21	8.89	8.9	8.94	8.71
Merged-chr3-194490032-8	chr3	194489542	194490542	+	Fresh.1K|Fresh.5K|Fresh.20K|Fresh.50K|Frozen.1K|Frozen.5K|Frozen.20K|Frozen.50K	intron (NR_037891, intron 3 of 3)	intron (NR_037891, intron 3 of 3)	60892	NR_037891	LOC100507391	8.82	9.07	9.13	8.77	8.37	8.23	8.36	8.18
Merged-chr7-72298843-8	chr7	72298356	72299356	+	Fresh.1K|Fresh.5K|Fresh.20K|Fresh.50K|Frozen.1K|Frozen.5K|Frozen.20K|Frozen.50K	promoter-TSS (NM_001145440)	promoter-TSS (NM_001145440)	-43	NM_001145440	TYW1B	8.98	8.86	8.83	8.89	8.65	8.71	8.47	8.29
Merged-chr1-22366450-8	chr1	22365951	22366951	+	Fresh.1K|Fresh.5K|Fresh.20K|Fresh.50K|Frozen.1K|Frozen.5K|Frozen.20K|Frozen.50K	Intergenic	Intergenic	-12669	NM_001791	CDC42	8.79	8.99	8.94	8.79	8.06	8.3	8.47	7.82
Merged-chr19-40791546-8	chr19	40791024	40792024	+	Fresh.1K|Fresh.5K|Fresh.20K|Fresh.50K|Frozen.1K|Frozen.5K|Frozen.20K|Frozen.50K	promoter-TSS (NM_001243028)	promoter-TSS (NM_001243028)	-222	NM_001626	AKT2	9.35	9.3	9.19	9.24	8.48	8.56	8.51	8.08
Merged-chr14-24584286-7	chr14	24583768	24584768	+	Fresh.1K|Fresh.5K|Fresh.20K|Fresh.50K|Frozen.1K|Frozen.5K|Frozen.50K	promoter-TSS (NM_181357)	promoter-TSS (NM_181357)	-224	NM_025230	DCAF11	9.62	9.75	9.63	9.77	9.31	9.2	9.29	9.03
Merged-chr17-19281626-8	chr17	19281081	19282081	+	Fresh.1K|Fresh.5K|Fresh.20K|Fresh.50K|Frozen.1K|Frozen.5K|Frozen.20K|Frozen.50K	promoter-TSS (NM_139034)	promoter-TSS (NM_139034)	-86	NM_015681	B9D1	9.09	9.04	8.84	8.87	8.81	8.65	8.68	8.23
Merged-chr1-120612297-8	chr1	120611799	120612799	+	Fresh.1K|Fresh.5K|Fresh.20K|Fresh.50K|Frozen.1K|Frozen.5K|Frozen.20K|Frozen.50K	promoter-TSS (NM_001200001)	promoter-TSS (NM_001200001)	18	NM_024408	NOTCH2	8.75	8.72	8.71	8.21	8.89	8.82	8.56	8.31
Merged-chr7-104585668-8	chr7	104585169	104586169	+	Fresh.1K|Fresh.5K|Fresh.20K|Fresh.50K|Frozen.1K|Frozen.5K|Frozen.20K|Frozen.50K	Intergenic	Intergenic	-18577	NR_027374	LHFPL3-AS2	8.73	8.82	8.94	8.64	8.88	9.11	8.88	8.9
Merged-chr3-99979686-8	chr3	99979167	99980167	+	Fresh.1K|Fresh.5K|Fresh.20K|Fresh.50K|Frozen.1K|Frozen.5K|Frozen.20K|Frozen.50K	promoter-TSS (NM_018309)	promoter-TSS (NM_018309)	6	NM_018309	TBC1D23	8.62	8.98	9.04	9	8.56	8.54	8.65	8.36
Merged-chr10-120514651-8	chr10	120514152	120515152	+	Fresh.1K|Fresh.5K|Fresh.20K|Fresh.50K|Frozen.1K|Frozen.5K|Frozen.20K|Frozen.50K	5' UTR (NM_153810, exon 1 of 9)	5' UTR (NM_153810, exon 1 of 9)	106	NM_153810	CACUL1	9.23	9.1	8.68	8.7	8.64	8.48	8.52	8.31
Merged-chr7-76751753-8	chr7	76751279	76752279	+	Fresh.1K|Fresh.5K|Fresh.20K|Fresh.50K|Frozen.1K|Frozen.5K|Frozen.20K|Frozen.50K	promoter-TSS (NM_020879)	promoter-TSS (NM_020879)	-155	NM_020879	CCDC146	8.86	9	8.86	8.83	8.79	8.52	8.65	8.18
Merged-chr17-73285612-8	chr17	73285103	73286103	+	Fresh.1K|Fresh.5K|Fresh.20K|Fresh.50K|Frozen.1K|Frozen.5K|Frozen.20K|Frozen.50K	promoter-TSS (NM_021734)	promoter-TSS (NM_021734)	-73	NM_021734	SLC25A19	8.89	9.03	9.08	8.96	8.83	8.82	8.65	8.5
Merged-chr8-97247858-8	chr8	97247357	97248357	+	Fresh.1K|Fresh.5K|Fresh.20K|Fresh.50K|Frozen.1K|Frozen.5K|Frozen.20K|Frozen.50K	promoter-TSS (NM_006294)	promoter-TSS (NM_006294)	5	NM_006294	UQCRB	8.26	8.5	8.48	8.56	8.1	8.02	8.34	7.9
Merged-chr19-18303882-8	chr19	18303377	18304377	+	Fresh.1K|Fresh.5K|Fresh.20K|Fresh.50K|Frozen.1K|Frozen.5K|Frozen.20K|Frozen.50K	promoter-TSS (NM_032683)	promoter-TSS (NM_032683)	-163	NM_032683	MPV17L2	9.38	9.32	9.16	9.2	8.68	8.67	8.66	8.37
Merged-chr2-135676320-8	chr2	135675821	135676821	+	Fresh.1K|Fresh.5K|Fresh.20K|Fresh.50K|Frozen.1K|Frozen.5K|Frozen.20K|Frozen.50K	promoter-TSS (NR_037649)	promoter-TSS (NR_037649)	-71	NM_001241	CCNT2	9.2	9.15	9.07	9.13	8.9	8.67	8.8	8.54
Merged-chr15-63772022-8	chr15	63771506	63772506	+	Fresh.1K|Fresh.5K|Fresh.20K|Fresh.50K|Frozen.1K|Frozen.5K|Frozen.20K|Frozen.50K	Intergenic	Intergenic	-24704	NM_006537	USP3	9	8.93	9.02	8.74	8.48	8.18	8.3	7.91
Merged-chr1-118207186-8	chr1	118206686	118207686	+	Fresh.1K|Fresh.5K|Fresh.20K|Fresh.50K|Frozen.1K|Frozen.5K|Frozen.20K|Frozen.50K	Intergenic	Intergenic	58582	NM_017709	FAM46C	8.69	8.92	8.98	8.82	8.64	8.46	8.79	8.48
Merged-chr11-71791757-8	chr11	71791253	71792253	+	Fresh.1K|Fresh.5K|Fresh.20K|Fresh.50K|Frozen.1K|Frozen.5K|Frozen.20K|Frozen.50K	promoter-TSS (NM_006185)	promoter-TSS (NM_006185)	-14	NM_006185	NUMA1	9.08	9.02	8.92	8.65	8.71	8.44	8.56	8.31
Merged-chr1-17240533-8	chr1	17240034	17241034	+	Fresh.1K|Fresh.5K|Fresh.20K|Fresh.50K|Frozen.1K|Frozen.5K|Frozen.20K|Frozen.50K	Intergenic	CpG	-7911	NM_014675	CROCC	9.05	8.96	8.75	8.65	8.77	8.7	8.49	8.33
Merged-chr15-45021201-8	chr15	45020709	45021709	+	Fresh.1K|Fresh.5K|Fresh.20K|Fresh.50K|Frozen.1K|Frozen.5K|Frozen.20K|Frozen.50K	promoter-TSS (NR_125376)	promoter-TSS (NR_125376)	23	NR_125376	LOC100419583	9.03	8.97	9.01	8.65	8.9	8.76	8.7	8.66
Merged-chr3-183354446-8	chr3	183353946	183354946	+	Fresh.1K|Fresh.5K|Fresh.20K|Fresh.50K|Frozen.1K|Frozen.5K|Frozen.20K|Frozen.50K	intron (NM_017644, intron 1 of 7)	CpG	1035	NM_017644	KLHL24	8.79	8.95	8.92	8.94	8.81	8.82	8.81	8.57
Merged-chr2-45955831-8	chr2	45955366	45956366	+	Fresh.1K|Fresh.5K|Fresh.20K|Fresh.50K|Frozen.1K|Frozen.5K|Frozen.20K|Frozen.50K	intron (NM_005400, intron 1 of 14)	intron (NM_005400, intron 1 of 14)	76823	NM_005400	PRKCE	8.94	9.14	9.03	9.06	8.33	8.27	8.47	8.18
Merged-chr11-81580930-8	chr11	81580432	81581432	+	Fresh.1K|Fresh.5K|Fresh.20K|Fresh.50K|Frozen.1K|Frozen.5K|Frozen.20K|Frozen.50K	Intergenic	LTR43B|LTR|ERV1	20946	NR_036186	MIR4300	8.83	9.12	9.26	9.51	8.78	8.58	8.93	8.86
Merged-chr5-71604284-8	chr5	71603763	71604763	+	Fresh.1K|Fresh.5K|Fresh.20K|Fresh.50K|Frozen.1K|Frozen.5K|Frozen.20K|Frozen.50K	intron (NM_015084, intron 2 of 10)	CpG	11821	NM_015084	MRPS27	8.94	8.99	9.22	9.12	8.72	8.72	8.84	8.64
Merged-chr13-96329254-8	chr13	96328793	96329793	+	Fresh.1K|Fresh.5K|Fresh.20K|Fresh.50K|Frozen.1K|Frozen.5K|Frozen.20K|Frozen.50K	promoter-TSS (NM_006260)	promoter-TSS (NM_006260)	-100	NM_006260	DNAJC3	8.89	9.03	9.2	9.17	8.67	8.56	8.65	8.53
Merged-chr15-45490938-8	chr15	45490435	45491435	+	Fresh.1K|Fresh.5K|Fresh.20K|Fresh.50K|Frozen.1K|Frozen.5K|Frozen.20K|Frozen.50K	intron (NM_138356, intron 2 of 7)	intron (NM_138356, intron 2 of 7)	2438	NM_138356	SHF	9.09	8.93	8.92	8.76	8.61	8.57	8.68	8.41
Merged-chr14-75469501-8	chr14	75469004	75470004	+	Fresh.1K|Fresh.5K|Fresh.20K|Fresh.50K|Frozen.1K|Frozen.5K|Frozen.20K|Frozen.50K	promoter-TSS (NM_014239)	promoter-TSS (NM_014239)	-108	NM_014239	EIF2B2	9.02	8.95	9.01	9.06	8.57	8.46	8.56	8.26
Merged-chr2-28974466-8	chr2	28973974	28974974	+	Fresh.1K|Fresh.5K|Fresh.20K|Fresh.50K|Frozen.1K|Frozen.5K|Frozen.20K|Frozen.50K	promoter-TSS (NM_206876)	promoter-TSS (NM_206876)	-140	NM_002709	PPP1CB	9.17	9.1	9.15	8.98	8.84	8.85	8.81	8.63
Merged-chr3-186252093-8	chr3	186251604	186252604	+	Fresh.1K|Fresh.5K|Fresh.20K|Fresh.50K|Frozen.1K|Frozen.5K|Frozen.20K|Frozen.50K	Intergenic	MIRc|SINE|MIR	10063	NM_017541	CRYGS	8.64	8.79	8.85	8.77	8.01	8.18	8.44	8.03
Merged-chr14-64702449-6	chr14	64701964	64702964	+	Fresh.1K|Fresh.5K|Fresh.20K|Fresh.50K|Frozen.5K|Frozen.50K	intron (NM_001271877, intron 4 of 5)	intron (NM_001271877, intron 4 of 5)	19792	NM_015180	SYNE2	9.09	9.44	9.48	9.41	9.23	9.09	9.16	8.79
Merged-chr7-44646456-7	chr7	44645957	44646957	+	Fresh.1K|Fresh.5K|Fresh.20K|Fresh.50K|Frozen.1K|Frozen.5K|Frozen.20K	intron (NM_001003941, intron 1 of 8)	CpG	336	NM_002541	OGDH	9.11	9.22	9.36	9.29	9.09	9.11	9.25	9.06
Merged-chr22-38240446-8	chr22	38239931	38240931	+	Fresh.1K|Fresh.5K|Fresh.20K|Fresh.50K|Frozen.1K|Frozen.5K|Frozen.20K|Frozen.50K	promoter-TSS (NR_036556)	promoter-TSS (NR_036556)	-53	NR_030395	MIR658	8.89	9.22	8.86	8.83	8.72	8.61	8.4	8.07
Merged-chr2-26101507-8	chr2	26101007	26102007	+	Fresh.1K|Fresh.5K|Fresh.20K|Fresh.50K|Frozen.1K|Frozen.5K|Frozen.20K|Frozen.50K	promoter-TSS (NM_018263)	promoter-TSS (NM_018263)	-195	NM_018263	ASXL2	8.93	8.85	8.65	8.59	8.66	8.53	8.37	7.9
Merged-chr1-228353382-8	chr1	228352904	228353904	+	Fresh.1K|Fresh.5K|Fresh.20K|Fresh.50K|Frozen.1K|Frozen.5K|Frozen.20K|Frozen.50K	promoter-TSS (NR_103539)	promoter-TSS (NR_103539)	-25	NM_001010867	IBA57	9.59	9.74	9.37	9.35	9.24	9.18	9.19	9.01
Merged-chr19-14228736-8	chr19	14228240	14229240	+	Fresh.1K|Fresh.5K|Fresh.20K|Fresh.50K|Frozen.1K|Frozen.5K|Frozen.20K|Frozen.50K	promoter-TSS (NM_002730)	promoter-TSS (NM_002730)	-181	NM_002730	PRKACA	9.04	9.16	8.93	8.84	8.23	8.31	8.23	7.8
Merged-chr6-32407560-8	chr6	32407039	32408039	+	Fresh.1K|Fresh.5K|Fresh.20K|Fresh.50K|Frozen.1K|Frozen.5K|Frozen.20K|Frozen.50K	promoter-TSS (NM_019111).5	promoter-TSS (NM_019111).5	-80	NM_019111	HLA-DRA	8.97	8.89	8.7	8.64	8.1	8.25	7.98	7.72
Merged-chr14-102414578-8	chr14	102414080	102415080	+	Fresh.1K|Fresh.5K|Fresh.20K|Fresh.50K|Frozen.1K|Frozen.5K|Frozen.20K|Frozen.50K	Intergenic	CpG	-16285	NM_001376	DYNC1H1	8.9	8.89	8.93	8.88	8.55	8.52	8.59	8.27
Merged-chr7-151047222-8	chr7	151046720	151047720	+	Fresh.1K|Fresh.5K|Fresh.20K|Fresh.50K|Frozen.1K|Frozen.5K|Frozen.20K|Frozen.50K	intron (NM_016118, intron 3 of 14)	LTR13|LTR|ERVK	8373	NM_016118	NUB1	8.93	8.99	9.12	8.82	8.93	9.07	9.03	8.97
Merged-chr7-134896332-8	chr7	134895856	134896856	+	Fresh.1K|Fresh.5K|Fresh.20K|Fresh.50K|Frozen.1K|Frozen.5K|Frozen.20K|Frozen.50K	promoter-TSS (NM_014149)	promoter-TSS (NM_014149)	-40	NM_014149	WDR91	8.56	8.8	9.03	8.9	9.06	8.85	8.92	8.75
Merged-chr1-220219917-8	chr1	220219384	220220384	+	Fresh.1K|Fresh.5K|Fresh.20K|Fresh.50K|Frozen.1K|Frozen.5K|Frozen.20K|Frozen.50K	5' UTR (NM_004446, exon 1 of 32)	5' UTR (NM_004446, exon 1 of 32)	116	NM_004446	EPRS	8.8	8.8	9	8.9	8.36	8.2	8.37	8.01
Merged-chr17-8059852-8	chr17	8059402	8060402	+	Fresh.1K|Fresh.5K|Fresh.20K|Fresh.50K|Frozen.1K|Frozen.5K|Frozen.20K|Frozen.50K	Intergenic	CpG	-4149	NM_002616	PER1	9.39	9.38	9.26	9.25	8.82	8.81	8.82	8.51
Merged-chr9-91925741-3	chr9	91925241	91926241	+	Frozen.5K|Frozen.20K|Frozen.50K	promoter-TSS (NM_001827)	promoter-TSS (NM_001827)	-372	NM_001827	CKS2	9.47	9.58	9.42	9.4	9.23	9.2	9.2	8.94
Merged-chr2-69016894-8	chr2	69016410	69017410	+	Fresh.1K|Fresh.5K|Fresh.20K|Fresh.50K|Frozen.1K|Frozen.5K|Frozen.20K|Frozen.50K	intron (NM_014882, intron 3 of 9)	intron (NM_014882, intron 3 of 9)	14977	NM_014882	ARHGAP25	8.47	8.78	8.95	8.86	8.17	8.18	8.2	7.89
Merged-chr1-3773919-8	chr1	3773451	3774451	+	Fresh.1K|Fresh.5K|Fresh.20K|Fresh.50K|Frozen.1K|Frozen.5K|Frozen.20K|Frozen.50K	promoter-TSS (NM_014704)	promoter-TSS (NM_014704)	120	NM_004402	DFFB	9.01	8.94	8.83	8.87	8.53	8.27	8.36	8.01
Merged-chr1-87380182-8	chr1	87379673	87380673	+	Fresh.1K|Fresh.5K|Fresh.20K|Fresh.50K|Frozen.1K|Frozen.5K|Frozen.20K|Frozen.50K	promoter-TSS (NM_001134492)	promoter-TSS (NM_001134492)	-66	NM_004261	2015-09-15	9.12	9.32	9.14	8.91	8.97	9.13	9.15	8.83
Merged-chr6-167527634-8	chr6	167527131	167528131	+	Fresh.1K|Fresh.5K|Fresh.20K|Fresh.50K|Frozen.1K|Frozen.5K|Frozen.20K|Frozen.50K	intron (NM_004367, intron 1 of 2)	intron (NM_004367, intron 1 of 2)	2336	NM_004367	CCR6	8.73	8.86	8.96	8.78	8.82	8.91	8.81	8.61
Merged-chr13-41773811-8	chr13	41773284	41774284	+	Fresh.1K|Fresh.5K|Fresh.20K|Fresh.50K|Frozen.1K|Frozen.5K|Frozen.20K|Frozen.50K	intron (NR_120423, intron 3 of 3)	L1ME2|LINE|L1	-5082	NM_032138	KBTBD7	8.79	8.78	8.81	8.68	8.58	8.52	8.58	8.41
Merged-chr2-136996569-8	chr2	136996080	136997080	+	Fresh.1K|Fresh.5K|Fresh.20K|Fresh.50K|Frozen.1K|Frozen.5K|Frozen.20K|Frozen.50K	Intergenic	Intergenic	-120855	NM_003467	CXCR4	8.97	8.89	9	8.83	8.79	8.6	8.79	8.53
Merged-chr8-66546485-8	chr8	66545969	66546969	+	Fresh.1K|Fresh.5K|Fresh.20K|Fresh.50K|Frozen.1K|Frozen.5K|Frozen.20K|Frozen.50K	promoter-TSS (NM_018120)	promoter-TSS (NM_018120)	-17	NM_018120	ARMC1	8.63	8.73	8.79	8.79	8.22	8.05	8.4	8.13
Merged-chr5-36152129-8	chr5	36151622	36152622	+	Fresh.1K|Fresh.5K|Fresh.20K|Fresh.50K|Frozen.1K|Frozen.5K|Frozen.20K|Frozen.50K	promoter-TSS (NM_005983)	promoter-TSS (NM_005983)	-23	NM_005983	SKP2	8.83	8.7	8.78	8.89	8.15	8.29	8.28	8.29
Merged-chr17-38443998-8	chr17	38443502	38444502	+	Fresh.1K|Fresh.5K|Fresh.20K|Fresh.50K|Frozen.1K|Frozen.5K|Frozen.20K|Frozen.50K	promoter-TSS (NM_001254)	promoter-TSS (NM_001254)	-144	NM_001254	CDC6	8.92	9.01	9.01	8.83	8.33	8.38	8.36	7.99
Merged-chr16-46723219-8	chr16	46722702	46723702	+	Fresh.1K|Fresh.5K|Fresh.20K|Fresh.50K|Frozen.1K|Frozen.5K|Frozen.20K|Frozen.50K	promoter-TSS (NM_014321)	promoter-TSS (NM_014321)	-58	NM_018206	VPS35	8.77	8.96	8.94	8.98	9.11	9.1	8.99	8.82
Merged-chr2-198010507-8	chr2	198010010	198011010	+	Fresh.1K|Fresh.5K|Fresh.20K|Fresh.50K|Frozen.1K|Frozen.5K|Frozen.20K|Frozen.50K	intron (NM_001195144, intron 3 of 27)	intron (NM_001195144, intron 3 of 27)	156733	NR_046837	ANKRD44-IT1	8.62	8.88	9.08	8.86	8.16	8.17	8.42	8.3
Merged-chr17-7518383-8	chr17	7517912	7518912	+	Fresh.1K|Fresh.5K|Fresh.20K|Fresh.50K|Frozen.1K|Frozen.5K|Frozen.20K|Frozen.50K	promoter-TSS (NM_004860)	promoter-TSS (NM_004860)	-197	NM_004860	FXR2	9.31	9.09	8.72	8.56	8.78	8.66	8.6	8.26
Merged-chr14-36295545-8	chr14	36295027	36296027	+	Fresh.1K|Fresh.5K|Fresh.20K|Fresh.50K|Frozen.1K|Frozen.5K|Frozen.20K|Frozen.50K	promoter-TSS (NM_032352)	promoter-TSS (NM_032352)	-70	NM_032352	BRMS1L	8.73	8.77	8.97	9.15	8.57	8.28	8.58	8.34
Merged-chr19-13049247-8	chr19	13048722	13049722	+	Fresh.1K|Fresh.5K|Fresh.20K|Fresh.50K|Frozen.1K|Frozen.5K|Frozen.20K|Frozen.50K	promoter-TSS (NM_004343)	promoter-TSS (NM_004343)	-192	NM_004343	CALR	9.1	9.08	8.97	8.76	8.62	8.38	8.32	8.06
Merged-chr16-24025749-8	chr16	24025235	24026235	+	Fresh.1K|Fresh.5K|Fresh.20K|Fresh.50K|Frozen.1K|Frozen.5K|Frozen.20K|Frozen.50K	intron (NM_212535, intron 3 of 16)	intron (NM_212535, intron 3 of 16)	178435	NM_002738	PRKCB	9.01	9.11	9.15	8.89	8.77	8.41	8.71	8.29
Merged-chr6-33386008-8	chr6	33385513	33386513	+	Fresh.1K|Fresh.5K|Fresh.20K|Fresh.50K|Frozen.1K|Frozen.5K|Frozen.20K|Frozen.50K	promoter-TSS (NM_015921)	promoter-TSS (NM_015921)	52	NM_015921	CUTA	9	9.21	9.2	8.92	8.71	8.6	8.68	8.24
Merged-chr5-89825571-8	chr5	89825073	89826073	+	Fresh.1K|Fresh.5K|Fresh.20K|Fresh.50K|Frozen.1K|Frozen.5K|Frozen.20K|Frozen.50K	promoter-TSS (NM_198273)	promoter-TSS (NM_198273)	-172	NM_198273	LYSMD3	8.93	8.93	8.99	8.99	8.92	9.05	9.02	9.03
Merged-chr10-35484854-8	chr10	35484380	35485380	+	Fresh.1K|Fresh.5K|Fresh.20K|Fresh.50K|Frozen.1K|Frozen.5K|Frozen.20K|Frozen.50K	promoter-TSS (NM_182724)	promoter-TSS (NM_182724)	50	NM_001881	CREM	8.98	9.24	9.2	9.2	8.71	8.76	8.93	8.75
Merged-chr1-154947051-8	chr1	154946527	154947527	+	Fresh.1K|Fresh.5K|Fresh.20K|Fresh.50K|Frozen.1K|Frozen.5K|Frozen.20K|Frozen.50K	promoter-TSS (NM_003029)	promoter-TSS (NM_003029)	-68	NM_003029	SHC1	9.26	9.12	8.94	8.95	9.01	8.82	8.71	8.34
Merged-chr7-117824165-8	chr7	117823669	117824669	+	Fresh.1K|Fresh.5K|Fresh.20K|Fresh.50K|Frozen.1K|Frozen.5K|Frozen.20K|Frozen.50K	promoter-TSS (NM_016200)	promoter-TSS (NM_016200)	83	NM_016200	LSM8	8.61	8.73	8.8	8.7	8.7	8.7	8.75	8.52
Merged-chr2-55746666-8	chr2	55746183	55747183	+	Fresh.1K|Fresh.5K|Fresh.20K|Fresh.50K|Frozen.1K|Frozen.5K|Frozen.20K|Frozen.50K	promoter-TSS (NM_001282761)	promoter-TSS (NM_001282761)	-48	NM_080667	CFAP36	8.78	8.69	8.93	8.7	8.49	8.75	8.66	8.69
Merged-chr3-129158979-8	chr3	129158529	129159529	+	Fresh.1K|Fresh.5K|Fresh.20K|Fresh.50K|Frozen.1K|Frozen.5K|Frozen.20K|Frozen.50K	promoter-TSS (NM_001276273)	promoter-TSS (NM_001276273)	-7	NM_003925	MBD4	9.12	9.26	9.28	9.2	9.07	8.95	9.06	8.75
Merged-chr22-50630033-8	chr22	50629529	50630529	+	Fresh.1K|Fresh.5K|Fresh.20K|Fresh.50K|Frozen.1K|Frozen.5K|Frozen.20K|Frozen.50K	intron (NM_025204, intron 1 of 9)	intron (NM_025204, intron 1 of 9)	5669	NM_025204	TRABD	9.09	8.96	9.06	8.79	8.36	8.52	8.62	8.21
Merged-chr3-113775447-8	chr3	113774945	113775945	+	Fresh.1K|Fresh.5K|Fresh.20K|Fresh.50K|Frozen.1K|Frozen.5K|Frozen.20K|Frozen.50K	promoter-TSS (NM_024638)	promoter-TSS (NM_024638)	15	NM_020817	KIAA1407	8.92	9.02	8.95	8.89	8.81	8.75	8.9	8.7
Merged-chr19-41256657-8	chr19	41256162	41257162	+	Fresh.1K|Fresh.5K|Fresh.20K|Fresh.50K|Frozen.1K|Frozen.5K|Frozen.20K|Frozen.50K	promoter-TSS (NM_004596)	promoter-TSS (NM_004596)	-97	NM_004596	SNRPA	9.47	9.37	9	9.07	8.92	8.89	8.79	8.42
Merged-chr6-111137136-7	chr6	111136640	111137640	+	Fresh.1K|Fresh.5K|Fresh.20K|Fresh.50K|Frozen.1K|Frozen.5K|Frozen.20K	promoter-TSS (NM_001300960)	promoter-TSS (NM_001300960)	-52	NM_015076	CDK19	9.17	9.34	9.38	9.21	8.88	8.97	9.03	8.8
Merged-chr3-49449589-8	chr3	49449091	49450091	+	Fresh.1K|Fresh.5K|Fresh.20K|Fresh.50K|Frozen.1K|Frozen.5K|Frozen.20K|Frozen.50K	promoter-TSS (NM_001664)	promoter-TSS (NM_001664)	-48	NM_022171	TCTA	9.41	9.19	8.9	8.77	8.8	8.75	8.7	8.35
Merged-chr6-80816272-8	chr6	80815763	80816763	+	Fresh.1K|Fresh.5K|Fresh.20K|Fresh.50K|Frozen.1K|Frozen.5K|Frozen.20K|Frozen.50K	promoter-TSS (NM_000056)	promoter-TSS (NM_000056)	-81	NM_000056	BCKDHB	8.93	8.86	8.82	8.99	8.72	8.62	8.85	8.66
Merged-chr10-103124651-8	chr10	103124151	103125151	+	Fresh.1K|Fresh.5K|Fresh.20K|Fresh.50K|Frozen.1K|Frozen.5K|Frozen.20K|Frozen.50K	intron (NM_003939, intron 1 of 13)	U2|snRNA|snRNA	10861	NM_003939	BTRC	8.57	8.67	8.05	8.13	6.36	6.4	6.59	5.61
Merged-chr12-120639043-8	chr12	120638542	120639542	+	Fresh.1K|Fresh.5K|Fresh.20K|Fresh.50K|Frozen.1K|Frozen.5K|Frozen.20K|Frozen.50K	promoter-TSS (NM_001002)	promoter-TSS (NM_001002)	-28	NM_001002	RPLP0	9.02	8.94	8.91	8.82	8.54	8.33	8.54	8.16
Merged-chr12-56754092-8	chr12	56753614	56754614	+	Fresh.1K|Fresh.5K|Fresh.20K|Fresh.50K|Frozen.1K|Frozen.5K|Frozen.20K|Frozen.50K	promoter-TSS (NM_005419)	promoter-TSS (NM_005419)	-77	NM_005419	STAT2	8.92	9.17	9.08	8.87	8.37	8.36	8.49	8.04
Merged-chr18-32621186-8	chr18	32620687	32621687	+	Fresh.1K|Fresh.5K|Fresh.20K|Fresh.50K|Frozen.1K|Frozen.5K|Frozen.20K|Frozen.50K	promoter-TSS (NM_001256420)	promoter-TSS (NM_001256420)	-137	NM_014268	MAPRE2	8.63	9.04	8.75	8.71	8.6	8.47	8.52	8.2
Merged-chr12-123011593-8	chr12	123011102	123012102	+	Fresh.1K|Fresh.5K|Fresh.20K|Fresh.50K|Frozen.1K|Frozen.5K|Frozen.20K|Frozen.50K	promoter-TSS (NM_014708)	promoter-TSS (NM_014708)	-42	NM_023012	RSRC2	9.15	8.93	8.67	8.49	8.66	8.8	8.65	8.33
Merged-chr12-76478553-8	chr12	76478033	76479033	+	Fresh.1K|Fresh.5K|Fresh.20K|Fresh.50K|Frozen.1K|Frozen.5K|Frozen.20K|Frozen.50K	5' UTR (NM_004537, exon 1 of 15)	5' UTR (NM_004537, exon 1 of 15)	205	NM_004537	NAP1L1	8.64	8.84	8.99	8.9	8.93	8.9	8.96	8.87
Merged-chr9-5627232-8	chr9	5626737	5627737	+	Fresh.1K|Fresh.5K|Fresh.20K|Fresh.50K|Frozen.1K|Frozen.5K|Frozen.20K|Frozen.50K	Intergenic	Intergenic	-1882	NM_020829	RIC1	8.46	8.85	8.65	8.69	8.1	8.34	8.44	8.22
Merged-chr9-128003668-5	chr9	128003168	128004168	+	Fresh.1K|Fresh.5K|Fresh.20K|Fresh.50K|Frozen.50K	promoter-TSS (NM_005347)	promoter-TSS (NM_005347)	-2	NM_005347	HSPA5	8.78	8.83	8.77	8.78	8.29	8.48	8.5	8.3
Merged-chr1-6845249-8	chr1	6844721	6845721	+	Fresh.1K|Fresh.5K|Fresh.20K|Fresh.50K|Frozen.1K|Frozen.5K|Frozen.20K|Frozen.50K	promoter-TSS (NM_001242701)	promoter-TSS (NM_001242701)	-163	NM_015215	CAMTA1	9.49	9.57	9.5	9.37	9.02	9.01	8.89	8.6
Merged-chr1-156737112-8	chr1	156736603	156737603	+	Fresh.1K|Fresh.5K|Fresh.20K|Fresh.50K|Frozen.1K|Frozen.5K|Frozen.20K|Frozen.50K	promoter-TSS (NM_005973)	promoter-TSS (NM_005973)	-171	NM_005973	PRCC	9.02	9.02	8.78	8.8	8.41	8.53	8.43	8.18
Merged-chr1-145209070-8	chr1	145208572	145209572	+	Fresh.1K|Fresh.5K|Fresh.20K|Fresh.50K|Frozen.1K|Frozen.5K|Frozen.20K|Frozen.50K	promoter-TSS (NM_203458)	promoter-TSS (NM_203458)	-41	NM_203458	NOTCH2NL	8.7	8.68	8.57	8.43	8.39	8.51	8.6	8.15
Merged-chr12-53835448-8	chr12	53834952	53835952	+	Fresh.1K|Fresh.5K|Fresh.20K|Fresh.50K|Frozen.1K|Frozen.5K|Frozen.20K|Frozen.50K	promoter-TSS (NM_018457)	promoter-TSS (NM_018457)	19	NM_018457	PRR13	8.8	8.78	8.88	8.88	8.15	8.18	8.14	7.98
Merged-chr12-76905089-8	chr12	76904568	76905568	+	Fresh.1K|Fresh.5K|Fresh.20K|Fresh.50K|Frozen.1K|Frozen.5K|Frozen.20K|Frozen.50K	intron (NM_001003712, intron 1 of 22)	L1PREC2|LINE|L1	48521	NM_020841	OSBPL8	8.51	8.78	8.87	8.73	8.1	8.02	8.11	7.98
Merged-chr7-55433691-7	chr7	55433193	55434193	+	Fresh.1K|Fresh.5K|Fresh.20K|Fresh.50K|Frozen.5K|Frozen.20K|Frozen.50K	5' UTR (NM_018697, exon 1 of 9)	5' UTR (NM_018697, exon 1 of 9)	552	NM_018697	LANCL2	8.96	8.88	8.85	8.88	9.08	8.97	8.91	8.82
Merged-chr1-244211690-5	chr1	244211185	244212185	+	Fresh.1K|Fresh.5K|Fresh.20K|Frozen.1K|Frozen.20K	promoter-TSS (NM_001278196)	promoter-TSS (NM_001278196)	-556	NM_006352	ZBTB18	9.34	9.64	9.58	9.51	9.13	8.74	9.08	8.63
Merged-chr3-136580985-8	chr3	136580480	136581480	+	Fresh.1K|Fresh.5K|Fresh.20K|Fresh.50K|Frozen.1K|Frozen.5K|Frozen.20K|Frozen.50K	promoter-TSS (NM_001291999)	promoter-TSS (NM_001291999)	-70	NM_006153	NCK1	8.88	8.96	9.07	9.07	8.9	8.83	8.82	8.77
Merged-chr3-156272981-8	chr3	156272477	156273477	+	Fresh.1K|Fresh.5K|Fresh.20K|Fresh.50K|Frozen.1K|Frozen.5K|Frozen.20K|Frozen.50K	promoter-TSS (NM_007107)	promoter-TSS (NM_007107)	-4	NM_007107	SSR3	8.65	8.96	8.79	9.03	8.68	8.43	8.66	8.54
Merged-chr19-41283426-8	chr19	41282939	41283939	+	Fresh.1K|Fresh.5K|Fresh.20K|Fresh.50K|Frozen.1K|Frozen.5K|Frozen.20K|Frozen.50K	promoter-TSS (NR_037791)	promoter-TSS (NR_037791)	-685	NM_016154	RAB4B	9.1	9.1	8.97	8.95	8.64	8.65	8.64	8.24
Merged-chr19-42772500-3	chr19	42772002	42773002	+	Fresh.1K|Fresh.5K|Fresh.20K	Intergenic	CpG	-13186	NM_006494	ERF	9.28	9.37	9.19	9.34	8.99	9.08	8.9	8.77
Merged-chr6-32939779-8	chr6	32939280	32940280	+	Fresh.1K|Fresh.5K|Fresh.20K|Fresh.50K|Frozen.1K|Frozen.5K|Frozen.20K|Frozen.50K	5' UTR (NM_005104, exon 2 of 13)	5' UTR (NM_005104, exon 2 of 13)	408	NM_005104	BRD2	9.32	9.21	8.78	8.67	8.87	8.91	8.7	8.33
Merged-chr12-93323218-8	chr12	93322664	93323664	+	Fresh.1K|Fresh.5K|Fresh.20K|Fresh.50K|Frozen.1K|Frozen.5K|Frozen.20K|Frozen.50K	promoter-TSS (NM_003566)	promoter-TSS (NM_003566)	-57	NM_003566	EEA1	9.05	9.28	9.17	9.18	9.05	9.07	9.12	8.98
Merged-chr22-51021360-8	chr22	51020870	51021870	+	Fresh.1K|Fresh.5K|Fresh.20K|Fresh.50K|Frozen.1K|Frozen.5K|Frozen.20K|Frozen.50K	promoter-TSS (NM_005198)	promoter-TSS (NM_005198)	58	NR_027928	CHKB-CPT1B	8.91	9.1	8.86	8.8	8.78	8.75	8.48	8.31
Merged-chr22-41032854-8	chr22	41032359	41033359	+	Fresh.1K|Fresh.5K|Fresh.20K|Fresh.50K|Frozen.1K|Frozen.5K|Frozen.20K|Frozen.50K	promoter-TSS (NM_020831)	promoter-TSS (NM_020831)	-136	NM_020831	MKL1	8.9	8.99	9.07	8.91	8.47	8.51	8.47	8.17
Merged-chr1-115124328-8	chr1	115123829	115124829	+	Fresh.1K|Fresh.5K|Fresh.20K|Fresh.50K|Frozen.1K|Frozen.5K|Frozen.20K|Frozen.50K	promoter-TSS (NM_005872)	promoter-TSS (NM_005872)	-64	NM_005872	BCAS2	8.72	8.91	8.79	8.62	8.57	8.6	8.45	8.48
Merged-chr5-98265369-8	chr5	98264844	98265844	+	Fresh.1K|Fresh.5K|Fresh.20K|Fresh.50K|Frozen.1K|Frozen.5K|Frozen.20K|Frozen.50K	non-coding (NR_036530, exon 1 of 1)	non-coding (NR_036530, exon 1 of 1)	506	NR_036530	LOC100289230	8.98	9.11	9.23	9.01	8.61	8.77	8.67	8.62
Merged-chr3-107241768-8	chr3	107241268	107242268	+	Fresh.1K|Fresh.5K|Fresh.20K|Fresh.50K|Frozen.1K|Frozen.5K|Frozen.20K|Frozen.50K	promoter-TSS (NM_001142568)	promoter-TSS (NM_001142568)	-15	NM_020235	BBX	8.09	8.22	8.53	8.58	8.6	8.67	8.52	8.67
Merged-chr2-97523834-8	chr2	97523348	97524348	+	Fresh.1K|Fresh.5K|Fresh.20K|Fresh.50K|Frozen.1K|Frozen.5K|Frozen.20K|Frozen.50K	promoter-TSS (NM_016466)	promoter-TSS (NM_016466)	-92	NM_016466	ANKRD39	9.04	8.98	8.9	8.73	8.61	8.44	8.5	8.29
Merged-chr1-203258862-8	chr1	203258384	203259384	+	Fresh.1K|Fresh.5K|Fresh.20K|Fresh.50K|Frozen.1K|Frozen.5K|Frozen.20K|Frozen.50K	TTS (NR_117098)	TTS (NR_117098)	2056	NR_117097	LINC01353	8.93	9.02	8.99	8.94	8.59	8.58	8.66	8.22
Merged-chr1-43232837-8	chr1	43232344	43233344	+	Fresh.1K|Fresh.5K|Fresh.20K|Fresh.50K|Frozen.1K|Frozen.5K|Frozen.20K|Frozen.50K	promoter-TSS (NM_022356)	promoter-TSS (NM_022356)	-72	NM_024097	C1orf50	9.03	8.93	8.9	8.97	8.71	8.67	8.63	8.32
Merged-chr10-97592235-8	chr10	97591706	97592706	+	Fresh.1K|Fresh.5K|Fresh.20K|Fresh.50K|Frozen.1K|Frozen.5K|Frozen.20K|Frozen.50K	intron (NM_001164183, intron 2 of 7)	intron (NM_001164183, intron 2 of 7)	-75516	NM_001098847	C10orf131	8.7	8.72	8.82	8.71	8.14	8.18	8.36	8.18
Merged-chr7-44122199-8	chr7	44121711	44122711	+	Fresh.1K|Fresh.5K|Fresh.20K|Fresh.50K|Frozen.1K|Frozen.5K|Frozen.20K|Frozen.50K	promoter-TSS (NM_013284)	promoter-TSS (NM_013284)	-72	NM_013284	POLM	9.39	9.35	9.4	9.2	8.89	8.84	8.92	8.48
Merged-chr22-21996474-8	chr22	21996002	21997002	+	Fresh.1K|Fresh.5K|Fresh.20K|Fresh.50K|Frozen.1K|Frozen.5K|Frozen.20K|Frozen.50K	promoter-TSS (NM_022044)	promoter-TSS (NM_022044)	-40	NM_022044	SDF2L1	8.62	8.77	8.76	8.76	8.01	8.03	8.02	7.62
Merged-chr10-103578381-8	chr10	103577896	103578896	+	Fresh.1K|Fresh.5K|Fresh.20K|Fresh.50K|Frozen.1K|Frozen.5K|Frozen.20K|Frozen.50K	promoter-TSS (NM_001142434)	promoter-TSS (NM_001142434)	-174	NM_012215	MGEA5	8.83	9.11	8.92	8.83	8.52	8.55	8.56	8.2
Merged-chr19-11485687-8	chr19	11485189	11486189	+	Fresh.1K|Fresh.5K|Fresh.20K|Fresh.50K|Frozen.1K|Frozen.5K|Frozen.20K|Frozen.50K	intron (NM_175871, intron 1 of 1)	CpG	306	NM_175871	SWSAP1	9.13	9.32	9.04	9.14	8.8	8.93	8.87	8.6
Merged-chr2-37193765-8	chr2	37193258	37194258	+	Fresh.1K|Fresh.5K|Fresh.20K|Fresh.50K|Frozen.1K|Frozen.5K|Frozen.20K|Frozen.50K	promoter-TSS (NM_003162)	promoter-TSS (NM_003162)	-143	NM_003162	STRN	9.14	9.24	9.39	9.24	8.8	8.71	8.93	8.57
Merged-chr2-27593251-8	chr2	27592747	27593747	+	Fresh.1K|Fresh.5K|Fresh.20K|Fresh.50K|Frozen.1K|Frozen.5K|Frozen.20K|Frozen.50K	promoter-TSS (NM_014748)	promoter-TSS (NM_014748)	77	NM_015636	EIF2B4	9.08	8.91	8.85	8.68	8.72	8.75	8.65	8.29
Merged-chr2-68668963-8	chr2	68668462	68669462	+	Fresh.1K|Fresh.5K|Fresh.20K|Fresh.50K|Frozen.1K|Frozen.5K|Frozen.20K|Frozen.50K	Intergenic	Intergenic	25428	NM_001024680	FBXO48	8.63	8.75	8.67	8.7	7.83	7.77	7.87	7.4
Merged-chr2-39719440-8	chr2	39718921	39719921	+	Fresh.1K|Fresh.5K|Fresh.20K|Fresh.50K|Frozen.1K|Frozen.5K|Frozen.20K|Frozen.50K	intron (NR_037875, intron 3 of 5)	intron (NR_037875, intron 3 of 5)	54864	NR_037875	LOC728730	8.42	8.72	8.86	8.63	8.22	8.09	8.32	8.26
Merged-chr2-201676556-8	chr2	201676057	201677057	+	Fresh.1K|Fresh.5K|Fresh.20K|Fresh.50K|Frozen.1K|Frozen.5K|Frozen.20K|Frozen.50K	promoter-TSS (NM_001207068)	promoter-TSS (NM_001207068)	288	NM_014670	BZW1	9.11	9.08	9.08	8.94	9.19	9.16	9.04	8.85
Merged-chr10-38299876-7	chr10	38299398	38300398	+	Fresh.1K|Fresh.5K|Fresh.20K|Fresh.50K|Frozen.1K|Frozen.20K|Frozen.50K	intron (NM_001278170, intron 1 of 3)	CpG	320	NM_006954	ZNF33A	9	9.01	9.23	9.13	9.03	8.86	8.97	8.86
Merged-chr16-77224796-8	chr16	77224284	77225284	+	Fresh.1K|Fresh.5K|Fresh.20K|Fresh.50K|Frozen.1K|Frozen.5K|Frozen.20K|Frozen.50K	promoter-TSS (NM_001286640)	promoter-TSS (NM_001286640)	-32	NM_014940	MON1B	9.07	9.07	9.16	9.2	9.13	8.97	9.13	8.88
Merged-chr18-48724269-6	chr18	48723785	48724785	+	Fresh.1K|Fresh.5K|Fresh.50K|Frozen.1K|Frozen.5K|Frozen.50K	promoter-TSS (NM_016626)	promoter-TSS (NM_016626)	-234	NM_016626	MEX3C	9.37	9.38	9.48	9.59	9.1	9.03	9.36	9.02
Merged-chr11-45939595-8	chr11	45939095	45940095	+	Fresh.1K|Fresh.5K|Fresh.20K|Fresh.50K|Frozen.1K|Frozen.5K|Frozen.20K|Frozen.50K	promoter-TSS (NM_057174)	promoter-TSS (NM_057174)	79	NM_004813	PEX16	8.94	9.24	9.15	9.03	8.6	8.6	8.52	8.24
Merged-chr21-30673053-5	chr21	30672564	30673564	+	Fresh.1K|Fresh.5K|Fresh.20K|Fresh.50K|Frozen.50K	intron (NM_206866, intron 1 of 4)	intron (NM_206866, intron 1 of 4)	1327	NM_001186	BACH1	8.76	9.09	9.27	9	8.68	8.55	8.65	8.47
Merged-chr16-18813004-8	chr16	18812486	18813486	+	Fresh.1K|Fresh.5K|Fresh.20K|Fresh.50K|Frozen.1K|Frozen.5K|Frozen.20K|Frozen.50K	promoter-TSS (NM_015161)	promoter-TSS (NM_015161)	-129	NM_015161	ARL6IP1	9.12	9.04	9.16	9.12	8.62	8.54	8.66	8.08
Merged-chr2-197036458-8	chr2	197035923	197036923	+	Fresh.1K|Fresh.5K|Fresh.20K|Fresh.50K|Frozen.1K|Frozen.5K|Frozen.20K|Frozen.50K	promoter-TSS (NM_004226)	promoter-TSS (NM_004226)	-87	NM_004226	STK17B	8.87	8.9	9.05	8.69	8.83	8.72	8.93	8.6
Merged-chr14-45553287-8	chr14	45552763	45553763	+	Fresh.1K|Fresh.5K|Fresh.20K|Fresh.50K|Frozen.1K|Frozen.5K|Frozen.20K|Frozen.50K	promoter-TSS (NM_017922)	promoter-TSS (NM_017922)	-39	NM_017922	PRPF39	8.53	8.58	8.54	8.64	8.35	8.48	8.49	8.31
Merged-chr4-155471595-8	chr4	155471109	155472109	+	Fresh.1K|Fresh.5K|Fresh.20K|Fresh.50K|Frozen.1K|Frozen.5K|Frozen.20K|Frozen.50K	promoter-TSS (NM_002669)	promoter-TSS (NM_002669)	-24	NM_002669	PLRG1	8.62	8.48	8.45	8.49	8.31	8.07	8.08	8.29
Merged-chr12-92539843-8	chr12	92539358	92540358	+	Fresh.1K|Fresh.5K|Fresh.20K|Fresh.50K|Frozen.1K|Frozen.5K|Frozen.20K|Frozen.50K	promoter-TSS (NM_001731)	promoter-TSS (NM_001731)	-185	NM_001731	BTG1	9.32	9.36	9.39	9.27	9.01	8.89	9.01	8.75
Merged-chr5-162932576-4	chr5	162932089	162933089	+	Fresh.1K|Fresh.5K|Fresh.20K|Fresh.50K	promoter-TSS (NM_013283)	promoter-TSS (NM_013283)	55	NM_013283	MAT2B	8.67	8.89	9.09	8.96	8.8	8.86	8.8	8.87
Merged-chr9-114393572-8	chr9	114393076	114394076	+	Fresh.1K|Fresh.5K|Fresh.20K|Fresh.50K|Frozen.1K|Frozen.5K|Frozen.20K|Frozen.50K	promoter-TSS (NM_004125)	promoter-TSS (NM_004125)	-56	NM_001015882	DNAJC25	8.66	8.71	8.68	8.69	8.55	8.64	8.43	8.23
Merged-chr9-95527290-8	chr9	95526819	95527819	+	Fresh.1K|Fresh.5K|Fresh.20K|Fresh.50K|Frozen.1K|Frozen.5K|Frozen.20K|Frozen.50K	promoter-TSS (NM_015250)	promoter-TSS (NM_015250)	-236	NM_015250	BICD2	9.12	9.29	9.09	9.18	8.63	8.56	8.54	8.27
Merged-chr1-160759754-8	chr1	160759246	160760246	+	Fresh.1K|Fresh.5K|Fresh.20K|Fresh.50K|Frozen.1K|Frozen.5K|Frozen.20K|Frozen.50K	Intergenic	Intergenic	-6118	NM_002348	LY9	9.25	9.31	9.35	9.1	8.86	8.84	8.9	8.63
Merged-chr14-62162034-8	chr14	62161535	62162535	+	Fresh.1K|Fresh.5K|Fresh.20K|Fresh.50K|Frozen.1K|Frozen.5K|Frozen.20K|Frozen.50K	promoter-TSS (NM_181054)	promoter-TSS (NM_181054)	-84	NM_001530	HIF1A	8.93	8.96	8.85	8.87	8.44	8.39	8.57	8.35
Merged-chr7-155089404-8	chr7	155088920	155089920	+	Fresh.1K|Fresh.5K|Fresh.20K|Fresh.50K|Frozen.1K|Frozen.5K|Frozen.20K|Frozen.50K	promoter-TSS (NM_198337)	promoter-TSS (NM_198337)	-66	NM_005542	INSIG1	8.82	8.93	8.93	8.9	8.99	9.02	8.91	8.8
Merged-chr4-82393205-8	chr4	82392707	82393707	+	Fresh.1K|Fresh.5K|Fresh.20K|Fresh.50K|Frozen.1K|Frozen.5K|Frozen.20K|Frozen.50K	promoter-TSS (NM_001300736)	promoter-TSS (NM_001300736)	-125	NM_152545	RASGEF1B	9.48	9.68	9.59	9.63	9.22	9.17	9.25	9.02
Merged-chr13-73356179-8	chr13	73355680	73356680	+	Fresh.1K|Fresh.5K|Fresh.20K|Fresh.50K|Frozen.1K|Frozen.5K|Frozen.20K|Frozen.50K	promoter-TSS (NM_014953)	promoter-TSS (NM_014953)	-50	NM_006346	PIBF1	8.58	8.66	8.84	8.69	8.67	8.66	8.65	8.55
Merged-chr13-22688977-8	chr13	22688486	22689486	+	Fresh.1K|Fresh.5K|Fresh.20K|Fresh.50K|Frozen.1K|Frozen.5K|Frozen.20K|Frozen.50K	Intergenic	Intergenic	-95438	NR_103810	LINC00540	8.56	8.9	8.84	8.62	8.72	8.65	8.66	8.55
Merged-chr11-128423012-8	chr11	128422498	128423498	+	Fresh.1K|Fresh.5K|Fresh.20K|Fresh.50K|Frozen.1K|Frozen.5K|Frozen.20K|Frozen.50K	intron (NM_001143820, intron 3 of 9)	intron (NM_001143820, intron 3 of 9)	26961	NR_120581	LOC101929517	9.02	9.23	9.25	9.09	8.78	8.79	8.94	8.59
Merged-chr12-31882153-8	chr12	31881656	31882656	+	Fresh.1K|Fresh.5K|Fresh.20K|Fresh.50K|Frozen.1K|Frozen.5K|Frozen.20K|Frozen.50K	promoter-TSS (NR_103523)	promoter-TSS (NR_103523)	-48	NM_001113402	AMN1	8.98	9.04	9.08	8.82	8.84	8.8	9.02	8.71
Merged-chr6-27114752-8	chr6	27114252	27115252	+	Fresh.1K|Fresh.5K|Fresh.20K|Fresh.50K|Frozen.1K|Frozen.5K|Frozen.20K|Frozen.50K	promoter-TSS (NR_036096)	promoter-TSS (NR_036096)	-109	NM_080596	HIST1H2AH	8.96	8.95	8.76	8.54	8.46	8.51	8.45	8.34
Merged-chr4-166034095-8	chr4	166033592	166034592	+	Fresh.1K|Fresh.5K|Fresh.20K|Fresh.50K|Frozen.1K|Frozen.5K|Frozen.20K|Frozen.50K	promoter-TSS (NM_001100389)	promoter-TSS (NM_001100389)	-68	NM_152681	TMEM192	8.34	8.25	8.74	8.73	9.47	9.15	9.3	9.26
Merged-chr13-34116799-8	chr13	34116299	34117299	+	Fresh.1K|Fresh.5K|Fresh.20K|Fresh.50K|Frozen.1K|Frozen.5K|Frozen.20K|Frozen.50K	intron (NM_001243476, intron 3 of 17)	CpG	134173	NM_052851	STARD13	9.32	9.27	9.31	9.12	9.23	9.07	9.25	8.96
Merged-chr3-5229318-8	chr3	5228820	5229820	+	Fresh.1K|Fresh.5K|Fresh.20K|Fresh.50K|Frozen.1K|Frozen.5K|Frozen.20K|Frozen.50K	promoter-TSS (NM_014674)	promoter-TSS (NM_014674)	-39	NM_014674	EDEM1	9.04	9.11	8.98	8.96	8.67	8.65	8.86	8.67
Merged-chr9-139981432-8	chr9	139980947	139981947	+	Fresh.1K|Fresh.5K|Fresh.20K|Fresh.50K|Frozen.1K|Frozen.5K|Frozen.20K|Frozen.50K	promoter-TSS (NR_045720)	promoter-TSS (NR_045720)	68	NM_016219	MAN1B1	9.19	9.35	9.17	9.04	8.86	8.82	8.64	8.29
Merged-chr21-34915304-8	chr21	34914789	34915789	+	Fresh.1K|Fresh.5K|Fresh.20K|Fresh.50K|Frozen.1K|Frozen.5K|Frozen.20K|Frozen.50K	promoter-TSS (NM_175085)	promoter-TSS (NM_175085)	-55	NM_003103	SON	8.9	9.01	9.08	8.99	9.01	8.95	8.87	8.63
Merged-chr18-42339428-8	chr18	42338957	42339957	+	Fresh.1K|Fresh.5K|Fresh.20K|Fresh.50K|Frozen.1K|Frozen.5K|Frozen.20K|Frozen.50K	intron (NM_001130110, intron 2 of 3)	intron (NM_001130110, intron 2 of 3)	78594	NM_015559	SETBP1	8.83	8.84	8.94	8.64	8.53	8.45	8.47	8.43
Merged-chr3-32726657-8	chr3	32726159	32727159	+	Fresh.1K|Fresh.5K|Fresh.20K|Fresh.50K|Frozen.1K|Frozen.5K|Frozen.20K|Frozen.50K	promoter-TSS (NR_046352)	promoter-TSS (NR_046352)	22	NM_015442	CNOT10	8.93	8.77	9.16	9.06	8.59	8.81	8.83	8.63
Merged-chr1-172787701-8	chr1	172787198	172788198	+	Fresh.1K|Fresh.5K|Fresh.20K|Fresh.50K|Frozen.1K|Frozen.5K|Frozen.20K|Frozen.50K	Intergenic	Intergenic	159513	NM_000639	FASLG	8.89	9.27	9.3	9.06	8.68	9.02	8.95	8.81
Merged-chr4-468032-8	chr4	467532	468532	+	Fresh.1K|Fresh.5K|Fresh.20K|Fresh.50K|Frozen.1K|Frozen.5K|Frozen.20K|Frozen.50K	promoter-TSS (NR_002451)	promoter-TSS (NR_002451)	-34	NM_024903	ABCA11P	8.33	8.76	8.61	8.58	8.13	8.12	8.21	7.83
Merged-chr2-163175508-7	chr2	163175034	163176034	+	Fresh.1K|Fresh.5K|Fresh.20K|Fresh.50K|Frozen.1K|Frozen.20K|Frozen.50K	promoter-TSS (NM_022168)	promoter-TSS (NM_022168)	-316	NM_022168	IFIH1	8.61	8.46	8.8	8.69	8.74	8.72	8.85	8.71
Merged-chr1-117602829-8	chr1	117602330	117603330	+	Fresh.1K|Fresh.5K|Fresh.20K|Fresh.50K|Frozen.1K|Frozen.5K|Frozen.20K|Frozen.50K	promoter-TSS (NM_003594)	promoter-TSS (NM_003594)	-119	NM_003594	TTF2	8.63	8.87	9	8.91	8.59	8.62	8.62	8.53
Merged-chr4-152682249-8	chr4	152681753	152682753	+	Fresh.1K|Fresh.5K|Fresh.20K|Fresh.50K|Frozen.1K|Frozen.5K|Frozen.20K|Frozen.50K	promoter-TSS (NM_004564)	promoter-TSS (NM_004564)	-78	NM_004564	GATB	8.64	8.74	8.99	9.03	8.43	8.5	8.64	8.43
Merged-chr17-4870794-8	chr17	4870299	4871299	+	Fresh.1K|Fresh.5K|Fresh.20K|Fresh.50K|Frozen.1K|Frozen.5K|Frozen.20K|Frozen.50K	TTS (NM_001171166)	TTS (NM_001171166)	333	NM_004890	SPAG7	9.47	9.4	9.28	9.12	9.18	9.08	9.07	8.58
Merged-chr7-148725831-8	chr7	148725324	148726324	+	Fresh.1K|Fresh.5K|Fresh.20K|Fresh.50K|Frozen.1K|Frozen.5K|Frozen.20K|Frozen.50K	promoter-TSS (NM_004911)	promoter-TSS (NM_004911)	-42	NM_004911	PDIA4	9.16	9.13	9.26	9.29	8.84	8.8	8.78	8.51
Merged-chr2-202316345-8	chr2	202315843	202316843	+	Fresh.1K|Fresh.5K|Fresh.20K|Fresh.50K|Frozen.1K|Frozen.5K|Frozen.20K|Frozen.50K	promoter-TSS (NM_001206864)	promoter-TSS (NM_001206864)	-24	NM_015049	TRAK2	8.8	8.71	8.9	8.81	9	8.94	8.88	8.81
Merged-chr7-87505734-8	chr7	87505225	87506225	+	Fresh.1K|Fresh.5K|Fresh.20K|Fresh.50K|Frozen.1K|Frozen.5K|Frozen.20K|Frozen.50K	promoter-TSS (NM_018843)	promoter-TSS (NM_018843)	-33	NM_018843	SLC25A40	8.78	8.82	9.12	8.93	8.34	8.64	8.51	8.53
Merged-chr12-56512002-8	chr12	56511504	56512504	+	Fresh.1K|Fresh.5K|Fresh.20K|Fresh.50K|Frozen.1K|Frozen.5K|Frozen.20K|Frozen.50K	promoter-TSS (NM_032786)	promoter-TSS (NM_032786)	-26	NM_032786	ZC3H10	8.94	9.14	8.94	8.82	8.83	8.73	8.83	8.49
Merged-chr1-207999311-8	chr1	207998816	207999816	+	Fresh.1K|Fresh.5K|Fresh.20K|Fresh.50K|Frozen.1K|Frozen.5K|Frozen.20K|Frozen.50K	Intergenic	Intergenic	7592	NM_001039568	LOC148696	8.54	8.77	8.86	8.58	8.01	8.07	8.24	8.07
Merged-chr7-77325632-8	chr7	77325127	77326127	+	Fresh.1K|Fresh.5K|Fresh.20K|Fresh.50K|Frozen.1K|Frozen.5K|Frozen.20K|Frozen.50K	promoter-TSS (NM_198467)	promoter-TSS (NM_198467)	-116	NM_198467	RSBN1L	8.71	8.74	8.94	8.84	8.23	8.25	8.43	8.2
Merged-chr6-32920946-8	chr6	32920442	32921442	+	Fresh.1K|Fresh.5K|Fresh.20K|Fresh.50K|Frozen.1K|Frozen.5K|Frozen.20K|Frozen.50K	promoter-TSS (NM_006120).6	promoter-TSS (NM_006120).6	-43	NM_006120	HLA-DMA	8.78	9.1	8.97	8.89	8.2	8.41	8.38	7.79
Merged-chr14-103800443-8	chr14	103799926	103800926	+	Fresh.1K|Fresh.5K|Fresh.20K|Fresh.50K|Frozen.1K|Frozen.5K|Frozen.20K|Frozen.50K	promoter-TSS (NM_001969)	promoter-TSS (NM_001969)	87	NM_001969	EIF5	8.95	9.03	8.82	8.72	8.9	8.77	8.65	8.15
Merged-chr3-196370248-8	chr3	196369748	196370748	+	Fresh.1K|Fresh.5K|Fresh.20K|Fresh.50K|Frozen.1K|Frozen.5K|Frozen.20K|Frozen.50K	intron (NM_198565, intron 1 of 2)	intron (NM_198565, intron 1 of 2)	3592	NM_198565	NRROS	8.76	8.77	8.72	8.8	8.36	8.2	8.25	7.98
Merged-chr3-49824068-8	chr3	49823569	49824569	+	Fresh.1K|Fresh.5K|Fresh.20K|Fresh.50K|Frozen.1K|Frozen.5K|Frozen.20K|Frozen.50K	promoter-TSS (NM_153273)	promoter-TSS (NM_153273)	-96	NM_153273	IP6K1	8.46	8.67	8.51	8.58	8.04	8.4	8.16	7.81
Merged-chr19-14117335-8	chr19	14116767	14117767	+	Fresh.1K|Fresh.5K|Fresh.20K|Fresh.50K|Frozen.1K|Frozen.5K|Frozen.20K|Frozen.50K	promoter-TSS (NM_002918)	promoter-TSS (NM_002918)	-133	NM_002918	RFX1	9.55	9.47	9.29	9.3	9	9.08	8.99	8.56
Merged-chr16-58663937-8	chr16	58663428	58664428	+	Fresh.1K|Fresh.5K|Fresh.20K|Fresh.50K|Frozen.1K|Frozen.5K|Frozen.20K|Frozen.50K	promoter-TSS (NM_001265612)	promoter-TSS (NM_001265612)	-138	NM_016284	CNOT1	9.31	9.51	9.37	9.38	8.96	9.11	9.02	8.79
Merged-chr11-695267-8	chr11	694766	695766	+	Fresh.1K|Fresh.5K|Fresh.20K|Fresh.50K|Frozen.1K|Frozen.5K|Frozen.20K|Frozen.50K	promoter-TSS (NM_174940)	promoter-TSS (NM_174940)	-325	NM_174940	TMEM80	9.4	9.28	9.41	9.29	9.02	8.93	9	8.62
Merged-chr15-49447832-8	chr15	49447367	49448367	+	Fresh.1K|Fresh.5K|Fresh.20K|Fresh.50K|Frozen.1K|Frozen.5K|Frozen.20K|Frozen.50K	promoter-TSS (NM_001143887)	promoter-TSS (NM_001143887)	-13	NM_004236	COPS2	8.85	8.75	8.74	8.69	8.38	8.46	8.41	8.26
Merged-chr14-35761555-8	chr14	35761037	35762037	+	Fresh.1K|Fresh.5K|Fresh.20K|Fresh.50K|Frozen.1K|Frozen.5K|Frozen.20K|Frozen.50K	promoter-TSS (NM_002791)	promoter-TSS (NM_002791)	14	NM_002791	PSMA6	8.74	8.73	8.79	8.7	8.37	8.42	8.51	8.09
Merged-chr2-54950685-8	chr2	54950179	54951179	+	Fresh.1K|Fresh.5K|Fresh.20K|Fresh.50K|Frozen.1K|Frozen.5K|Frozen.20K|Frozen.50K	Intergenic	CpG	-1470	NM_001039753	EML6	8.52	8.99	9.09	9.04	8.65	8.7	8.92	8.67
Merged-chr20-34330376-8	chr20	34329847	34330847	+	Fresh.1K|Fresh.5K|Fresh.20K|Fresh.50K|Frozen.1K|Frozen.5K|Frozen.20K|Frozen.50K	promoter-TSS (NR_040722)	promoter-TSS (NR_040722)	-89	NM_004902	RBM39	9.36	9.3	9.11	8.89	8.76	8.69	8.64	8.24
Merged-chr11-35187745-8	chr11	35187216	35188216	+	Fresh.1K|Fresh.5K|Fresh.20K|Fresh.50K|Frozen.1K|Frozen.5K|Frozen.20K|Frozen.50K	intron (NM_001202555, intron 1 of 9)	intron (NM_001202555, intron 1 of 9)	27299	NM_000610	CD44	8.6	8.77	8.65	8.58	8.34	8.55	8.37	8.26
Merged-chr1-156308148-8	chr1	156307644	156308644	+	Fresh.1K|Fresh.5K|Fresh.20K|Fresh.50K|Frozen.1K|Frozen.5K|Frozen.20K|Frozen.50K	promoter-TSS (NR_036565)	promoter-TSS (NR_036565)	62	NM_005998	CCT3	8.95	8.98	8.83	8.8	8.52	8.69	8.57	8.37
Merged-chr6-158185501-8	chr6	158184984	158185984	+	Fresh.1K|Fresh.5K|Fresh.20K|Fresh.50K|Frozen.1K|Frozen.5K|Frozen.20K|Frozen.50K	Intergenic	Intergenic	-58719	NM_016224	SNX9	8.79	9.06	8.99	8.74	8.88	8.84	8.82	8.62
Merged-chr6-112408830-8	chr6	112408331	112409331	+	Fresh.1K|Fresh.5K|Fresh.20K|Fresh.50K|Frozen.1K|Frozen.5K|Frozen.20K|Frozen.50K	promoter-TSS (NM_016262)	promoter-TSS (NM_016262)	-80	NM_016262	TUBE1	8.69	8.71	8.72	8.79	8.72	8.59	8.86	8.5
Merged-chr6-26158279-8	chr6	26157802	26158802	+	Fresh.1K|Fresh.5K|Fresh.20K|Fresh.50K|Frozen.1K|Frozen.5K|Frozen.20K|Frozen.50K	promoter-TSS (NM_138720)	promoter-TSS (NM_138720)	-47	NM_021063	HIST1H2BD	9.15	9.31	9.21	9.07	8.66	8.69	8.62	8.39
Merged-chr3-160283470-8	chr3	160282971	160283971	+	Fresh.1K|Fresh.5K|Fresh.20K|Fresh.50K|Frozen.1K|Frozen.5K|Frozen.20K|Frozen.50K	promoter-TSS (NM_002268)	promoter-TSS (NM_002268)	-95	NM_002268	KPNA4	8.81	8.95	8.99	8.93	8.67	8.56	8.61	8.59
Merged-chr14-77564542-8	chr14	77564001	77565001	+	Fresh.1K|Fresh.5K|Fresh.20K|Fresh.50K|Frozen.1K|Frozen.5K|Frozen.20K|Frozen.50K	promoter-TSS (NM_033426)	promoter-TSS (NM_033426)	-77	NM_033426	CIPC	9.16	9.17	9.01	9.05	8.76	8.7	8.74	8.57
Merged-chr19-54694727-7	chr19	54694215	54695215	+	Fresh.1K|Fresh.5K|Fresh.20K|Fresh.50K|Frozen.5K|Frozen.20K|Frozen.50K	promoter-TSS (NM_001146056)	promoter-TSS (NM_001146056)	133	NM_024075	TSEN34	9.64	9.65	9.41	9.37	9.46	9.37	9.29	8.84
Merged-chr10-124913772-8	chr10	124913250	124914250	+	Fresh.1K|Fresh.5K|Fresh.20K|Fresh.50K|Frozen.1K|Frozen.5K|Frozen.20K|Frozen.50K	promoter-TSS (NM_004725)	promoter-TSS (NM_004725)	-10	NM_004725	BUB3	8.64	8.9	8.89	8.82	8.24	8.33	8.14	7.81
Merged-chr14-100659397-8	chr14	100658936	100659936	+	Fresh.1K|Fresh.5K|Fresh.20K|Fresh.50K|Frozen.1K|Frozen.5K|Frozen.20K|Frozen.50K	Intergenic	CpG	-33424	NM_206918	DEGS2	8.88	8.97	8.95	8.84	8.53	8.09	8.27	8.08
Merged-chr12-89560471-8	chr12	89559984	89560984	+	Fresh.1K|Fresh.5K|Fresh.20K|Fresh.50K|Frozen.1K|Frozen.5K|Frozen.20K|Frozen.50K	Intergenic	Intergenic	-147015	NR_038385	LOC728084	8.41	8.78	8.92	8.74	7.77	8	8.06	8.11
Merged-chr12-120755505-8	chr12	120755003	120756003	+	Fresh.1K|Fresh.5K|Fresh.20K|Fresh.50K|Frozen.1K|Frozen.5K|Frozen.20K|Frozen.50K	Intergenic	CpG	10089	NM_000928	PLA2G1B	8.81	8.89	8.55	8.37	7.97	8.16	8.12	7.7
Merged-chr22-41986066-8	chr22	41985599	41986599	+	Fresh.1K|Fresh.5K|Fresh.20K|Fresh.50K|Frozen.1K|Frozen.5K|Frozen.20K|Frozen.50K	promoter-TSS (NM_002676)	promoter-TSS (NM_002676)	-228	NM_002676	PMM1	8.95	9.09	9.06	8.89	8.34	8.16	8.35	7.89
Merged-chr14-54976527-8	chr14	54976034	54977034	+	Fresh.1K|Fresh.5K|Fresh.20K|Fresh.50K|Frozen.1K|Frozen.5K|Frozen.20K|Frozen.50K	promoter-TSS (NM_006568)	promoter-TSS (NM_006568)	-53	NM_006568	CGRRF1	8.54	8.7	8.87	8.73	8.41	8.33	8.34	8.25
Merged-chr10-75910931-8	chr10	75910386	75911386	+	Fresh.1K|Fresh.5K|Fresh.20K|Fresh.50K|Frozen.1K|Frozen.5K|Frozen.20K|Frozen.50K	promoter-TSS (NM_001202450)	promoter-TSS (NM_001202450)	-57	NM_001123	ADK	8.96	9.05	8.85	8.83	8.99	9.05	8.93	8.66
Merged-chr3-150481039-7	chr3	150480529	150481529	+	Fresh.1K|Fresh.5K|Fresh.20K|Fresh.50K|Frozen.1K|Frozen.5K|Frozen.20K	5' UTR (NM_005067, exon 1 of 2)	5' UTR (NM_005067, exon 1 of 2)	234	NM_005067	SIAH2	9.12	9.23	9.33	9.24	8.87	8.92	9.03	8.79
Merged-chr19-8455066-8	chr19	8454577	8455577	+	Fresh.1K|Fresh.5K|Fresh.20K|Fresh.50K|Frozen.1K|Frozen.5K|Frozen.20K|Frozen.50K	promoter-TSS (NR_049795)	promoter-TSS (NR_049795)	-128	NM_004218	RAB11B	8.97	8.96	8.83	8.86	8.36	8.31	8.31	7.97
Merged-chr19-9945845-8	chr19	9945333	9946333	+	Fresh.1K|Fresh.5K|Fresh.20K|Fresh.50K|Frozen.1K|Frozen.5K|Frozen.20K|Frozen.50K	promoter-TSS (NM_006221)	promoter-TSS (NM_006221)	-50	NM_006221	PIN1	8.88	8.96	8.64	8.76	8.6	8.43	8.34	8.16
Merged-chr19-5130700-8	chr19	5130215	5131215	+	Fresh.1K|Fresh.5K|Fresh.20K|Fresh.50K|Frozen.1K|Frozen.5K|Frozen.20K|Frozen.50K	intron (NM_015015, intron 11 of 22)	intron (NM_015015, intron 11 of 22)	161591	NM_015015	KDM4B	9.13	9.22	9.22	8.98	8.91	8.75	8.87	8.56
Merged-chr11-101785728-8	chr11	101785229	101786229	+	Fresh.1K|Fresh.5K|Fresh.20K|Fresh.50K|Frozen.1K|Frozen.5K|Frozen.20K|Frozen.50K	promoter-TSS (NM_020802)	promoter-TSS (NM_020802)	-17	NM_020802	KIAA1377	8.86	8.88	9.03	8.82	8.7	8.81	8.71	8.84
Merged-chr4-149363750-7	chr4	149363246	149364246	+	Fresh.1K|Fresh.5K|Fresh.20K|Fresh.50K|Frozen.1K|Frozen.20K|Frozen.50K	promoter-TSS (NM_001166104)	promoter-TSS (NM_001166104)	-74	NM_000901	NR3C2	8.63	8.81	8.99	8.88	8.79	8.74	8.85	8.68
Merged-chr5-172192534-8	chr5	172192024	172193024	+	Fresh.1K|Fresh.5K|Fresh.20K|Fresh.50K|Frozen.1K|Frozen.5K|Frozen.20K|Frozen.50K	Intergenic	Intergenic	5679	NM_004417	DUSP1	8.83	8.93	8.97	8.9	8.93	8.63	8.66	8.47
Merged-chr2-227771304-1	chr2	227770804	227771804	+	Fresh.50K	intron (NM_032276, intron 3 of 6)	intron (NM_032276, intron 3 of 6)	70633	NM_032276	RHBDD1	8.67	8.81	9.17	8.94	8.56	8.61	8.66	8.68
Merged-chr12-9917531-8	chr12	9917027	9918027	+	Fresh.1K|Fresh.5K|Fresh.20K|Fresh.50K|Frozen.1K|Frozen.5K|Frozen.20K|Frozen.50K	Intergenic	Intergenic	-4030	NM_001781	CD69	8.99	9.21	9.17	9.01	8.74	8.83	8.66	8.61
Merged-chr4-40303862-8	chr4	40303323	40304323	+	Fresh.1K|Fresh.5K|Fresh.20K|Fresh.50K|Frozen.1K|Frozen.5K|Frozen.20K|Frozen.50K	Intergenic	Intergenic	-5379	NR_121640	LOC101060498	8.56	8.8	8.99	8.89	8.3	8.07	8.28	8.04
Merged-chr5-175816021-8	chr5	175815521	175816521	+	Fresh.1K|Fresh.5K|Fresh.20K|Fresh.50K|Frozen.1K|Frozen.5K|Frozen.20K|Frozen.50K	promoter-TSS (NM_001256539)	promoter-TSS (NM_001256539)	237	NM_138820	HIGD2A	9.21	9.21	9.12	9.03	9.01	9.12	9.16	8.72
Merged-chr7-21467569-8	chr7	21467070	21468070	+	Fresh.1K|Fresh.5K|Fresh.20K|Fresh.50K|Frozen.1K|Frozen.5K|Frozen.20K|Frozen.50K	promoter-TSS (NM_003112)	promoter-TSS (NM_003112)	-119	NM_003112	SP4	8.89	8.96	8.94	9.01	9.21	9.3	9.22	9.09
Merged-chr6-138188420-7	chr6	138187921	138188921	+	Fresh.1K|Fresh.5K|Fresh.20K|Fresh.50K|Frozen.5K|Frozen.20K|Frozen.50K	promoter-TSS (NM_001270507)	promoter-TSS (NM_001270507)	96	NM_006290	TNFAIP3	9.02	9.15	9.16	8.86	9.01	9.01	9.14	8.78
Merged-chr17-38755476-8	chr17	38755004	38756004	+	Fresh.1K|Fresh.5K|Fresh.20K|Fresh.50K|Frozen.1K|Frozen.5K|Frozen.20K|Frozen.50K	Intergenic	Intergenic	-33768	NM_001838	CCR7	8.78	9.05	9.04	8.78	8.59	8.55	8.46	8.33
Merged-chr1-52344517-8	chr1	52344039	52345039	+	Fresh.1K|Fresh.5K|Fresh.20K|Fresh.50K|Frozen.1K|Frozen.5K|Frozen.20K|Frozen.50K	promoter-TSS (NM_001101662)	promoter-TSS (NM_001101662)	70	NM_002525	NRD1	8.94	8.95	8.75	8.66	8.57	8.61	8.61	8.25
Merged-chr1-143967404-8	chr1	143966926	143967926	+	Fresh.1K|Fresh.5K|Fresh.20K|Fresh.50K|Frozen.1K|Frozen.5K|Frozen.20K|Frozen.50K	Intergenic	AluJo|SINE|Alu	-54266	NM_001287385	FAM72C	8.62	8.7	8.8	8.46	8.12	8.09	8.2	8.1
Merged-chr10-85899251-8	chr10	85898733	85899733	+	Fresh.1K|Fresh.5K|Fresh.20K|Fresh.50K|Frozen.1K|Frozen.5K|Frozen.20K|Frozen.50K	promoter-TSS (NM_014394)	promoter-TSS (NM_014394)	48	NM_014394	GHITM	8.73	8.93	8.9	8.72	8.27	8.4	8.33	8.28
Merged-chr19-4723965-8	chr19	4723472	4724472	+	Fresh.1K|Fresh.5K|Fresh.20K|Fresh.50K|Frozen.1K|Frozen.5K|Frozen.20K|Frozen.50K	promoter-TSS (NM_139159)	promoter-TSS (NM_139159)	-117	NM_139159	DPP9	8.97	9.05	8.84	8.62	8.28	8.36	8.34	7.73
Merged-chr22-41682390-8	chr22	41681896	41682896	+	Fresh.1K|Fresh.5K|Fresh.20K|Fresh.50K|Frozen.1K|Frozen.5K|Frozen.20K|Frozen.50K	promoter-TSS (NM_002883)	promoter-TSS (NM_002883)	-141	NM_002883	RANGAP1	9.13	9.09	9.03	9	8.73	8.83	8.78	8.41
Merged-chr1-45140200-8	chr1	45139711	45140711	+	Fresh.1K|Fresh.5K|Fresh.20K|Fresh.50K|Frozen.1K|Frozen.5K|Frozen.20K|Frozen.50K	promoter-TSS (NM_001145636)	promoter-TSS (NM_001145636)	69	NM_024587	TMEM53	8.93	9.09	9.22	9.2	8.91	8.83	8.9	8.68
Merged-chr16-1832776-8	chr16	1832270	1833270	+	Fresh.1K|Fresh.5K|Fresh.20K|Fresh.50K|Frozen.1K|Frozen.5K|Frozen.20K|Frozen.50K	promoter-TSS (NM_001284502)	promoter-TSS (NM_001284502)	-154	NM_012225	NUBP2	9.04	9.26	8.99	9.03	8.72	8.61	8.5	8.27
Merged-chr6-26124260-8	chr6	26123764	26124764	+	Fresh.1K|Fresh.5K|Fresh.20K|Fresh.50K|Frozen.1K|Frozen.5K|Frozen.20K|Frozen.50K	promoter-TSS (NM_003512)	promoter-TSS (NM_003512)	-109	NM_003512	HIST1H2AC	9.01	9.07	8.97	8.59	8.37	8.56	8.42	8.1
Merged-chr7-132766957-8	chr7	132766445	132767445	+	Fresh.1K|Fresh.5K|Fresh.20K|Fresh.50K|Frozen.1K|Frozen.5K|Frozen.20K|Frozen.50K	promoter-TSS (NM_017812)	promoter-TSS (NM_017812)	-117	NM_017812	CHCHD3	8.71	8.6	8.84	8.73	8.55	8.29	8.36	8.29
Merged-chr2-242448194-8	chr2	242447683	242448683	+	Fresh.1K|Fresh.5K|Fresh.20K|Fresh.50K|Frozen.1K|Frozen.5K|Frozen.20K|Frozen.50K	promoter-TSS (NM_006374)	promoter-TSS (NM_006374)	-73	NM_006374	STK25	8.85	8.89	8.63	8.59	8.34	8.48	8.26	8.1
Merged-chr19-10982052-6	chr19	10981553	10982553	+	Fresh.1K|Fresh.5K|Fresh.20K|Fresh.50K|Frozen.1K|Frozen.20K	promoter-TSS (NM_199141)	promoter-TSS (NM_199141)	-200	NM_199141	CARM1	9.36	9.3	8.94	8.85	8.88	8.64	8.48	7.86
Merged-chr9-88555765-4	chr9	88555264	88556264	+	Fresh.20K|Fresh.50K|Frozen.5K|Frozen.20K	promoter-TSS (NM_024635)	promoter-TSS (NM_024635)	-293	NM_024635	NAA35	9.04	9.2	9.13	8.99	8.78	8.83	8.69	8.37
Merged-chr7-45026318-6	chr7	45025817	45026817	+	Fresh.1K|Fresh.5K|Fresh.20K|Fresh.50K|Frozen.5K|Frozen.20K	promoter-TSS (NR_003697)	promoter-TSS (NR_003697)	-58	NR_003697	SNHG15	8.62	8.7	8.83	8.59	8.84	8.8	8.82	8.49
Merged-chr18-60190225-4	chr18	60189732	60190732	+	Fresh.1K|Fresh.5K|Fresh.20K|Fresh.50K	promoter-TSS (NM_017742)	promoter-TSS (NM_017742)	-426	NM_017742	ZCCHC2	8.84	8.87	9.21	9.07	9.16	9.09	9.18	9.01
Merged-chr13-48612126-8	chr13	48611628	48612628	+	Fresh.1K|Fresh.5K|Fresh.20K|Fresh.50K|Frozen.1K|Frozen.5K|Frozen.20K|Frozen.50K	intron (NM_018283, intron 1 of 2)	CpG	425	NM_018283	NUDT15	8.89	8.85	8.74	8.67	8.88	8.66	8.78	8.68
Merged-chr13-31736551-8	chr13	31736056	31737056	+	Fresh.1K|Fresh.5K|Fresh.20K|Fresh.50K|Frozen.1K|Frozen.5K|Frozen.20K|Frozen.50K	promoter-TSS (NM_001286504)	promoter-TSS (NM_001286504)	-31	NM_006644	HSPH1	9.55	9.45	9.52	9.5	9.41	9.34	9.46	9.17
Merged-chr11-64546290-8	chr11	64545765	64546765	+	Fresh.1K|Fresh.5K|Fresh.20K|Fresh.50K|Frozen.1K|Frozen.5K|Frozen.20K|Frozen.50K	promoter-TSS (NM_004630)	promoter-TSS (NM_004630)	51	NM_004630	SF1	9.65	9.75	9.41	9.42	9.18	8.9	8.91	8.39
Merged-chr20-60813423-8	chr20	60812922	60813922	+	Fresh.1K|Fresh.5K|Fresh.20K|Fresh.50K|Frozen.1K|Frozen.5K|Frozen.20K|Frozen.50K	promoter-TSS (NM_001278649)	promoter-TSS (NM_001278649)	-119	NM_014835	OSBPL2	9.03	9.03	8.94	9.06	8.54	8.15	8.2	8
Merged-chr8-145002793-3	chr8	145002292	145003292	+	Fresh.20K|Frozen.1K|Frozen.50K	intron (NM_201383, intron 25 of 31)	intron (NM_201383, intron 25 of 31)	10966	NM_000445	PLEC	8.91	9.24	9.39	9.29	8.44	8.56	8.69	8.48
Merged-chr5-139944284-8	chr5	139943768	139944768	+	Fresh.1K|Fresh.5K|Fresh.20K|Fresh.50K|Frozen.1K|Frozen.5K|Frozen.20K|Frozen.50K	promoter-TSS (NM_133172)	promoter-TSS (NM_133172)	-79	NM_006051	APBB3	9.13	9.14	9.13	9.09	8.78	8.78	8.83	8.4
Merged-chr6-30034769-8	chr6	30034272	30035272	+	Fresh.1K|Fresh.5K|Fresh.20K|Fresh.50K|Frozen.1K|Frozen.5K|Frozen.20K|Frozen.50K	promoter-TSS (NM_021959)	promoter-TSS (NM_021959)	-160	NM_021959	PPP1R11	9.21	9.08	8.89	8.84	8.85	8.98	9.01	8.5
Merged-chr19-50143484-3	chr19	50142984	50143984	+	Fresh.1K|Fresh.20K|Fresh.50K	promoter-TSS (NM_006270)	promoter-TSS (NM_006270)	-84	NM_006270	RRAS	9.33	9.26	9.22	8.96	8.72	8.52	8.63	8.17
Merged-chr2-190649112-8	chr2	190648614	190649614	+	Fresh.1K|Fresh.5K|Fresh.20K|Fresh.50K|Frozen.1K|Frozen.5K|Frozen.20K|Frozen.50K	promoter-TSS (NM_001128150)	promoter-TSS (NM_001128150)	-17	NM_016467	ORMDL1	8.88	8.93	9.17	9.09	9.1	9.11	9.03	9.19
Merged-chr2-20550698-8	chr2	20550232	20551232	+	Fresh.1K|Fresh.5K|Fresh.20K|Fresh.50K|Frozen.1K|Frozen.5K|Frozen.20K|Frozen.50K	promoter-TSS (NM_001282752)	promoter-TSS (NM_001282752)	-121	NM_015317	PUM2	9.07	8.91	9.07	8.97	8.77	8.95	8.87	8.75
Merged-chr7-102213062-8	chr7	102212563	102213563	+	Fresh.1K|Fresh.5K|Fresh.20K|Fresh.50K|Frozen.1K|Frozen.5K|Frozen.20K|Frozen.50K	promoter-TSS (NM_001097615)	promoter-TSS (NM_001097615)	5	NM_001015884	POLR2J3	8.88	8.96	8.6	8.44	8.89	8.87	8.78	8.53
Merged-chr10-131909132-6	chr10	131908640	131909640	+	Fresh.1K|Fresh.50K|Frozen.1K|Frozen.5K|Frozen.20K|Frozen.50K	promoter-TSS (NR_034125)	promoter-TSS (NR_034125)	-59	NR_034125	LINC00959	9.11	9.21	9.24	9.16	9.35	9.42	9.27	9.24
Merged-chr10-32049249-7	chr10	32048752	32049752	+	Fresh.1K|Fresh.5K|Fresh.20K|Fresh.50K|Frozen.1K|Frozen.5K|Frozen.50K	Intergenic	CpG	148602	NM_018287	ARHGAP12	8.58	8.92	9.24	9.13	8.53	8.56	8.61	8.64
Merged-chr13-53029542-8	chr13	53029041	53030041	+	Fresh.1K|Fresh.5K|Fresh.20K|Fresh.50K|Frozen.1K|Frozen.5K|Frozen.20K|Frozen.50K	promoter-TSS (NM_001098525)	promoter-TSS (NM_001098525)	46	NM_018204	CKAP2	8.79	8.97	9.08	8.84	9.14	9.07	9.11	8.99
Merged-chr3-16553551-8	chr3	16553048	16554048	+	Fresh.1K|Fresh.5K|Fresh.20K|Fresh.50K|Frozen.1K|Frozen.5K|Frozen.20K|Frozen.50K	intron (NM_015150, intron 1 of 9)	intron (NM_015150, intron 1 of 9)	1674	NM_015150	RFTN1	8.78	8.81	8.86	8.88	8.65	8.59	8.75	8.48
Merged-chr19-40476891-8	chr19	40476423	40477423	+	Fresh.1K|Fresh.5K|Fresh.20K|Fresh.50K|Frozen.1K|Frozen.5K|Frozen.20K|Frozen.50K	promoter-TSS (NM_153001)	promoter-TSS (NM_153001)	11	NM_006503	PSMC4	8.8	9.08	8.88	8.8	8.42	8.42	8.38	7.98
Merged-chr2-42345579-8	chr2	42345039	42346039	+	Fresh.1K|Fresh.5K|Fresh.20K|Fresh.50K|Frozen.1K|Frozen.5K|Frozen.20K|Frozen.50K	Intergenic	Intergenic	-50951	NM_019063	EML4	8.14	8.39	8.71	8.37	8.26	8.15	8.27	8.04
Merged-chr19-14247840-7	chr19	14247333	14248333	+	Fresh.1K|Fresh.5K|Fresh.20K|Fresh.50K|Frozen.5K|Frozen.20K|Frozen.50K	promoter-TSS (NR_045214)	promoter-TSS (NR_045214)	-131	NR_045214	LOC100507373	9.43	9.64	9.35	9.34	9.11	8.99	9.06	8.61
Merged-chr3-40494727-8	chr3	40494225	40495225	+	Fresh.1K|Fresh.5K|Fresh.20K|Fresh.50K|Frozen.1K|Frozen.5K|Frozen.20K|Frozen.50K	promoter-TSS (NR_040100)	promoter-TSS (NR_040100)	74	NR_040100	ENTPD3-AS1	8.71	8.93	8.86	8.95	8.83	8.42	8.56	8.46
Merged-chr3-25831589-8	chr3	25831106	25832106	+	Fresh.1K|Fresh.5K|Fresh.20K|Fresh.50K|Frozen.1K|Frozen.5K|Frozen.20K|Frozen.50K	promoter-TSS (NM_001145391)	promoter-TSS (NM_001145391)	43	NM_017897	OXSM	8.73	8.56	8.75	8.65	8.82	8.62	8.84	8.55
Merged-chr5-156569934-8	chr5	156569431	156570431	+	Fresh.1K|Fresh.5K|Fresh.20K|Fresh.50K|Frozen.1K|Frozen.5K|Frozen.20K|Frozen.50K	promoter-TSS (NM_004270)	promoter-TSS (NM_004270)	-10	NM_004270	MED7	8.46	8.64	8.76	8.67	8.66	8.61	8.46	8.38
Merged-chr17-6918016-8	chr17	6917485	6918485	+	Fresh.1K|Fresh.5K|Fresh.20K|Fresh.50K|Frozen.1K|Frozen.5K|Frozen.20K|Frozen.50K	promoter-TSS (NM_001142798)	promoter-TSS (NM_001142798)	-71	NM_174893	C17orf49	9.21	9.27	9.09	9	8.9	8.82	8.57	8.49
Merged-chr6-74230950-8	chr6	74230441	74231441	+	Fresh.1K|Fresh.5K|Fresh.20K|Fresh.50K|Frozen.1K|Frozen.5K|Frozen.20K|Frozen.50K	promoter-TSS (NM_001402)	promoter-TSS (NM_001402)	-186	NM_001402	EEF1A1	9.16	9.28	9.19	9	8.85	8.82	8.87	8.54
Merged-chr6-24721456-8	chr6	24721005	24722005	+	Fresh.1K|Fresh.5K|Fresh.20K|Fresh.50K|Frozen.1K|Frozen.5K|Frozen.20K|Frozen.50K	Intergenic	CpG	-2102	NM_030939	C6orf62	9.42	9.45	9.02	8.87	9.18	9.16	9.17	8.8
Merged-chr17-79212997-8	chr17	79212500	79213500	+	Fresh.1K|Fresh.5K|Fresh.20K|Fresh.50K|Frozen.1K|Frozen.5K|Frozen.20K|Frozen.50K	promoter-TSS (NM_144679)	promoter-TSS (NM_144679)	-109	NM_144679	ENTHD2	8.83	9.2	8.86	8.97	7.93	8.22	8.26	7.75
Merged-chr12-44152687-8	chr12	44152197	44153197	+	Fresh.1K|Fresh.5K|Fresh.20K|Fresh.50K|Frozen.1K|Frozen.5K|Frozen.20K|Frozen.50K	promoter-TSS (NM_001271826)	promoter-TSS (NM_001271826)	-50	NM_016123	IRAK4	8.61	8.87	9.01	8.91	8.48	8.76	8.62	8.72
Merged-chr3-33482458-1	chr3	33481958	33482958	+	Frozen.5K	promoter-TSS (NM_001128161)	promoter-TSS (NM_001128161)	-561	NM_014517	UBP1	9.57	9.75	9.8	9.76	9.21	9.32	9.37	9.18
Merged-chr6-159290610-6	chr6	159290102	159291102	+	Fresh.1K|Fresh.5K|Fresh.20K|Fresh.50K|Frozen.20K|Frozen.50K	Intergenic	Intergenic	-11938	NM_145303	OSTCP1	9.78	9.93	9.96	9.8	9.36	9.25	9.33	9.05
Merged-chr16-56485373-8	chr16	56484881	56485881	+	Fresh.1K|Fresh.5K|Fresh.20K|Fresh.50K|Frozen.1K|Frozen.5K|Frozen.20K|Frozen.50K	promoter-TSS (NM_018233)	promoter-TSS (NM_018233)	-43	NM_018233	OGFOD1	8.5	8.69	8.73	8.73	8.41	8.42	8.52	8.36
Merged-chr19-6737737-8	chr19	6737237	6738237	+	Fresh.1K|Fresh.5K|Fresh.20K|Fresh.50K|Frozen.1K|Frozen.5K|Frozen.20K|Frozen.50K	promoter-TSS (NM_001080452)	promoter-TSS (NM_001080452)	-104	NM_020171	GPR108	9.09	9.15	9.04	8.8	8.69	8.4	8.37	7.94
Merged-chr10-61996970-8	chr10	61996513	61997513	+	Fresh.1K|Fresh.5K|Fresh.20K|Fresh.50K|Frozen.1K|Frozen.5K|Frozen.20K|Frozen.50K	intron (NM_001204403, intron 8 of 43)	intron (NM_001204403, intron 8 of 43)	-96239	NM_001149	ANK3	8.98	9.09	9.35	9.1	8.77	8.57	8.91	8.77
Merged-chr16-30441505-8	chr16	30440980	30441980	+	Fresh.1K|Fresh.5K|Fresh.20K|Fresh.50K|Frozen.1K|Frozen.5K|Frozen.20K|Frozen.50K	promoter-TSS (NM_024096)	promoter-TSS (NM_024096)	-107	NM_024096	DCTPP1	9	8.9	8.84	8.8	8.26	7.97	8.03	7.58
Merged-chr2-197076150-8	chr2	197075643	197076643	+	Fresh.1K|Fresh.5K|Fresh.20K|Fresh.50K|Frozen.1K|Frozen.5K|Frozen.20K|Frozen.50K	intron (NM_020760, intron 28 of 28)	intron (NM_020760, intron 28 of 28)	-39807	NM_004226	STK17B	8.39	8.52	8.8	8.62	8.69	8.4	8.49	8.47
Merged-chr4-100737900-8	chr4	100737420	100738420	+	Fresh.1K|Fresh.5K|Fresh.20K|Fresh.50K|Frozen.1K|Frozen.5K|Frozen.20K|Frozen.50K	promoter-TSS (NM_014395)	promoter-TSS (NM_014395)	-61	NM_014395	DAPP1	8.72	8.78	9.07	8.99	8.45	8.37	8.47	8.35
Merged-chr4-114683814-8	chr4	114683309	114684309	+	Fresh.1K|Fresh.5K|Fresh.20K|Fresh.50K|Frozen.1K|Frozen.5K|Frozen.20K|Frozen.50K	promoter-TSS (NM_172128)	promoter-TSS (NM_172128)	-726	NM_001221	CAMK2D	8.86	9.2	9	8.92	9.03	9.03	9.01	8.63
Merged-chr12-109027646-8	chr12	109027133	109028133	+	Fresh.1K|Fresh.5K|Fresh.20K|Fresh.50K|Frozen.1K|Frozen.5K|Frozen.20K|Frozen.50K	promoter-TSS (NM_003006)	promoter-TSS (NM_003006)	37	NM_003006	SELPLG	9.06	9.06	8.95	9.02	8.44	8.34	8.42	8.22
Merged-chr12-96429452-8	chr12	96428946	96429946	+	Fresh.1K|Fresh.5K|Fresh.20K|Fresh.50K|Frozen.1K|Frozen.5K|Frozen.20K|Frozen.50K	promoter-TSS (NM_000895)	promoter-TSS (NM_000895)	-7	NM_000895	LTA4H	9.15	9.04	9.15	9.12	9.01	9.08	8.97	8.92
Merged-chr4-57302330-8	chr4	57301810	57302810	+	Fresh.1K|Fresh.5K|Fresh.20K|Fresh.50K|Frozen.1K|Frozen.5K|Frozen.20K|Frozen.50K	promoter-TSS (NM_002703)	promoter-TSS (NM_002703)	41	NM_006452	PAICS	9.1	9.15	9.23	9.02	9.42	9.36	9.4	9.18
Merged-chr14-78083232-8	chr14	78082740	78083740	+	Fresh.1K|Fresh.5K|Fresh.20K|Fresh.50K|Frozen.1K|Frozen.5K|Frozen.20K|Frozen.50K	promoter-TSS (NM_004863)	promoter-TSS (NM_004863)	-130	NM_004863	SPTLC2	8.77	8.71	9.07	9.11	8.58	8.42	8.44	8.44
Merged-chr1-109506029-8	chr1	109505562	109506562	+	Fresh.1K|Fresh.5K|Fresh.20K|Fresh.50K|Frozen.1K|Frozen.5K|Frozen.20K|Frozen.50K	promoter-TSS (NM_001048210)	promoter-TSS (NM_001048210)	59	NM_015127	CLCC1	8.91	8.9	9.02	9.04	8.6	8.7	8.73	8.42
Merged-chr17-75136651-8	chr17	75136149	75137149	+	Fresh.1K|Fresh.5K|Fresh.20K|Fresh.50K|Frozen.1K|Frozen.5K|Frozen.20K|Frozen.50K	promoter-TSS (NM_001143999)	promoter-TSS (NM_001143999)	-356	NM_003003	SEC14L1	9.53	9.47	8.96	8.91	9.22	8.98	8.77	8.33
Merged-chr12-116997375-1	chr12	116996875	116997875	+	Frozen.1K	intron (NM_001085481, intron 1 of 1)	intron (NM_001085481, intron 1 of 1)	189	NM_001085481	MAP1LC3B2	9.03	9.14	9.12	9.04	9.13	9.11	9.04	8.94
Merged-chr2-71454314-7	chr2	71453806	71454806	+	Fresh.5K|Fresh.20K|Fresh.50K|Frozen.1K|Frozen.5K|Frozen.20K|Frozen.50K	promoter-TSS (NM_020459)	promoter-TSS (NM_020459)	-73	NM_020459	PAIP2B	9.33	9.32	9.24	9.34	8.83	8.91	8.81	8.48
Merged-chr8-103251545-3	chr8	103251039	103252039	+	Fresh.5K|Fresh.20K|Fresh.50K	promoter-TSS (NM_001172477)	promoter-TSS (NM_001172477)	-140	NR_125415	LOC101927221	9.48	9.55	9.5	9.44	9.34	9.36	9.36	9.09
Merged-chr19-33463051-8	chr19	33462556	33463556	+	Fresh.1K|Fresh.5K|Fresh.20K|Fresh.50K|Frozen.1K|Frozen.5K|Frozen.20K|Frozen.50K	promoter-TSS (NM_032816)	promoter-TSS (NM_032816)	-67	NM_152266	C19orf40	8.66	8.82	8.8	8.75	8.22	8.17	8.19	7.65
Merged-chr1-246729631-6	chr1	246729127	246730127	+	Fresh.1K|Fresh.5K|Fresh.20K|Fresh.50K|Frozen.1K|Frozen.20K	promoter-TSS (NM_152609)	promoter-TSS (NM_152609)	-12	NM_152609	CNST	8.64	8.99	8.94	8.91	8.6	8.48	8.68	8.52
Merged-chr2-61765554-5	chr2	61765054	61766054	+	Fresh.1K|Frozen.1K|Frozen.5K|Frozen.20K|Frozen.50K	promoter-TSS (NM_003400)	promoter-TSS (NM_003400)	-136	NM_003400	XPO1	8.93	9.02	9.16	9.09	9.16	8.99	8.99	8.78
Merged-chr2-135497660-8	chr2	135497145	135498145	+	Fresh.1K|Fresh.5K|Fresh.20K|Fresh.50K|Frozen.1K|Frozen.5K|Frozen.20K|Frozen.50K	Intergenic	Intergenic	-21074	NM_030923	TMEM163	8.48	8.65	8.77	8.77	8.57	8.45	8.7	8.51
Merged-chr1-151254538-8	chr1	151254052	151255052	+	Fresh.1K|Fresh.5K|Fresh.20K|Fresh.50K|Frozen.1K|Frozen.5K|Frozen.20K|Frozen.50K	promoter-TSS (NM_020832)	promoter-TSS (NM_020832)	-239	NM_020832	ZNF687	9.27	9.16	9.26	9.24	9.13	8.93	8.9	8.6
Merged-chr15-41576080-8	chr15	41575597	41576597	+	Fresh.1K|Fresh.5K|Fresh.20K|Fresh.50K|Frozen.1K|Frozen.5K|Frozen.20K|Frozen.50K	promoter-TSS (NR_026757)	promoter-TSS (NR_026757)	-104	NR_026757	OIP5-AS1	8.86	9.08	8.94	8.75	8.48	8.59	8.45	8.17
Merged-chr1-181057842-8	chr1	181057333	181058333	+	Fresh.1K|Fresh.5K|Fresh.20K|Fresh.50K|Frozen.1K|Frozen.5K|Frozen.20K|Frozen.50K	5' UTR (NM_016545, exon 1 of 1)	5' UTR (NM_016545, exon 1 of 1)	195	NM_016545	IER5	8.43	8.9	8.79	8.67	8.25	8.24	8.2	8.32
Merged-chr20-39620290-8	chr20	39619792	39620792	+	Fresh.1K|Fresh.5K|Fresh.20K|Fresh.50K|Frozen.1K|Frozen.5K|Frozen.20K|Frozen.50K	Intergenic	Intergenic	-37170	NM_003286	TOP1	8.34	8.69	8.74	8.81	7.74	7.81	8.08	7.94
Merged-chr5-90676146-8	chr5	90675660	90676660	+	Fresh.1K|Fresh.5K|Fresh.20K|Fresh.50K|Frozen.1K|Frozen.5K|Frozen.20K|Frozen.50K	promoter-TSS (NR_027435)	promoter-TSS (NR_027435)	-4	NR_027435	ARRDC3-AS1	8.8	8.82	8.74	8.77	8.62	8.68	8.65	8.53
Merged-chr13-41019870-8	chr13	41019347	41020347	+	Fresh.1K|Fresh.5K|Fresh.20K|Fresh.50K|Frozen.1K|Frozen.5K|Frozen.20K|Frozen.50K	intron (NR_024506, intron 5 of 5)	intron (NR_024506, intron 5 of 5)	35296	NR_024505	LINC00598	8.71	8.81	8.93	8.58	8.3	8.28	8.34	8
Merged-chr7-106505725-8	chr7	106505239	106506239	+	Fresh.1K|Fresh.5K|Fresh.20K|Fresh.50K|Frozen.1K|Frozen.5K|Frozen.20K|Frozen.50K	promoter-TSS (NM_002649)	promoter-TSS (NM_002649)	16	NM_002649	PIK3CG	8.6	8.9	8.98	8.81	8.41	8.42	8.56	8.43
Merged-chr2-219134966-8	chr2	219134465	219135465	+	Fresh.1K|Fresh.5K|Fresh.20K|Fresh.50K|Frozen.1K|Frozen.5K|Frozen.20K|Frozen.50K	promoter-TSS (NM_015488)	promoter-TSS (NM_015488)	-72	NM_001087	AAMP	9.23	9.26	9.09	9.03	8.91	8.58	8.7	8.35
Merged-chr6-111136709-8	chr6	111136211	111137211	+	Fresh.1K|Fresh.5K|Fresh.20K|Fresh.50K|Frozen.1K|Frozen.5K|Frozen.20K|Frozen.50K	promoter-TSS (NM_001300960)	promoter-TSS (NM_001300960)	124	NM_015076	CDK19	9.33	9.49	9.54	9.31	9.17	9.12	9.22	9.1
Merged-chr6-70506834-7	chr6	70506333	70507333	+	Fresh.1K|Fresh.5K|Fresh.20K|Fresh.50K|Frozen.1K|Frozen.5K|Frozen.20K	5' UTR (NM_018368, exon 1 of 16)	5' UTR (NM_018368, exon 1 of 16)	216	NM_018368	LMBRD1	8.92	9.06	9.02	8.99	8.66	8.7	8.86	8.57
Merged-chr2-11893795-8	chr2	11893323	11894323	+	Fresh.1K|Fresh.5K|Fresh.20K|Fresh.50K|Frozen.1K|Frozen.5K|Frozen.20K|Frozen.50K	intron (NM_145693, intron 1 of 19)	intron (NM_145693, intron 1 of 19)	7101	NM_145693	LPIN1	8.44	8.66	8.91	8.7	8.38	8.54	8.39	8.42
Merged-chr1-2232613-8	chr1	2232113	2233113	+	Fresh.1K|Fresh.5K|Fresh.20K|Fresh.50K|Frozen.1K|Frozen.5K|Frozen.20K|Frozen.50K	intron (NM_003036, intron 1 of 6)	CpG	51487	NM_001127577	LOC100129534	8.97	9.01	8.91	8.89	8.95	8.89	8.73	8.56
Merged-chr1-1624214-8	chr1	1623714	1624714	+	Fresh.1K|Fresh.5K|Fresh.20K|Fresh.50K|Frozen.1K|Frozen.5K|Frozen.20K|Frozen.50K	promoter-TSS (NM_001110781)	promoter-TSS (NM_001110781)	29	NM_001110781	SLC35E2B	9.61	9.51	9.56	9.3	9.06	9.05	9.08	8.64
Merged-chr7-135194991-8	chr7	135194497	135195497	+	Fresh.1K|Fresh.5K|Fresh.20K|Fresh.50K|Frozen.1K|Frozen.5K|Frozen.20K|Frozen.50K	promoter-TSS (NM_013316)	promoter-TSS (NM_013316)	-122	NM_013316	CNOT4	8.66	8.54	8.66	8.76	8.81	8.74	8.75	8.61
Merged-chr9-104296033-6	chr9	104295537	104296537	+	Fresh.1K|Fresh.5K|Fresh.20K|Fresh.50K|Frozen.1K|Frozen.5K	promoter-TSS (NM_019592)	promoter-TSS (NM_019592)	-94	NM_019592	RNF20	8.7	8.57	8.73	8.64	8.96	8.91	8.88	8.89
Merged-chr1-110554507-8	chr1	110553998	110554998	+	Fresh.1K|Fresh.5K|Fresh.20K|Fresh.50K|Frozen.1K|Frozen.5K|Frozen.20K|Frozen.50K	intron (NM_001242676, intron 3 of 16)	intron (NM_001242676, intron 3 of 16)	7928	NM_006621	AHCYL1	8.77	9.23	9.25	9.12	8.81	8.79	8.96	8.9
Merged-chr13-77566194-8	chr13	77565703	77566703	+	Fresh.1K|Fresh.5K|Fresh.20K|Fresh.50K|Frozen.1K|Frozen.5K|Frozen.20K|Frozen.50K	exon (NM_006493, exon 1 of 4)	exon (NM_006493, exon 1 of 4)	144	NM_006493	CLN5	8.7	8.71	9.04	8.82	8.72	8.75	8.68	8.62
Merged-chr21-44313262-8	chr21	44312763	44313763	+	Fresh.1K|Fresh.5K|Fresh.20K|Fresh.50K|Frozen.1K|Frozen.5K|Frozen.20K|Frozen.50K	promoter-TSS (NM_021075)	promoter-TSS (NM_021075)	-115	NM_021075	NDUFV3	9.01	8.98	8.58	8.7	8.3	8.37	8.32	8.03
Merged-chr11-117686283-8	chr11	117685769	117686769	+	Fresh.1K|Fresh.5K|Fresh.20K|Fresh.50K|Frozen.1K|Frozen.5K|Frozen.20K|Frozen.50K	Intergenic	Intergenic	9190	NM_001680	FXYD2	8.49	8.68	8.79	8.82	8.64	8.47	8.4	8.42
Merged-chr15-93447527-8	chr15	93447028	93448028	+	Fresh.1K|Fresh.5K|Fresh.20K|Fresh.50K|Frozen.1K|Frozen.5K|Frozen.20K|Frozen.50K	promoter-TSS (NR_036136)	promoter-TSS (NR_036136)	-101	NR_036136	MIR3175	8.69	8.73	8.57	8.38	8.28	8.16	8.09	7.76
Merged-chr5-175964989-8	chr5	175964507	175965507	+	Fresh.1K|Fresh.5K|Fresh.20K|Fresh.50K|Frozen.1K|Frozen.5K|Frozen.20K|Frozen.50K	promoter-TSS (NM_014901)	promoter-TSS (NM_014901)	-586	NM_014901	RNF44	8.83	8.96	8.8	8.77	8.48	8.49	8.56	8.04
Merged-chr8-26429739-8	chr8	26429199	26430199	+	Fresh.1K|Fresh.5K|Fresh.20K|Fresh.50K|Frozen.1K|Frozen.5K|Frozen.20K|Frozen.50K	intron (NM_001197293, intron 1 of 13)	intron (NM_001197293, intron 1 of 13)	-5641	NM_001386	DPYSL2	8.58	8.77	8.85	8.65	8.11	7.85	8.22	8.07
Merged-chr12-8395976-7	chr12	8395478	8396478	+	Fresh.1K|Fresh.5K|Fresh.20K|Fresh.50K|Frozen.1K|Frozen.5K|Frozen.20K	promoter-TSS (NR_024254)	promoter-TSS (NR_024254)	-436	NR_024254	FAM86FP	8.96	9.16	9.04	9.11	9.11	8.81	8.98	8.86
Merged-chr10-91461277-8	chr10	91460784	91461784	+	Fresh.1K|Fresh.5K|Fresh.20K|Fresh.50K|Frozen.1K|Frozen.5K|Frozen.20K|Frozen.50K	promoter-TSS (NM_016195)	promoter-TSS (NM_016195)	-63	NM_016195	KIF20B	8.74	8.79	8.96	8.86	8.65	8.53	8.63	8.48
Merged-chr3-113724402-8	chr3	113723903	113724903	+	Fresh.1K|Fresh.5K|Fresh.20K|Fresh.50K|Frozen.1K|Frozen.5K|Frozen.20K|Frozen.50K	exon (NM_020817, exon 10 of 17)	exon (NM_020817, exon 10 of 17)	51057	NM_020817	KIAA1407	8.68	8.59	8.71	8.67	8.25	8.42	8.47	8.18
Merged-chr16-10970854-8	chr16	10970368	10971368	+	Fresh.1K|Fresh.5K|Fresh.20K|Fresh.50K|Frozen.1K|Frozen.5K|Frozen.20K|Frozen.50K	promoter-TSS (NM_000246)	promoter-TSS (NM_000246)	-187	NM_000246	CIITA	9.03	8.94	8.79	8.77	8.36	8.43	8.56	8.13
Merged-chr11-62359190-8	chr11	62358660	62359660	+	Fresh.1K|Fresh.5K|Fresh.20K|Fresh.50K|Frozen.1K|Frozen.5K|Frozen.20K|Frozen.50K	promoter-TSS (NM_022830)	promoter-TSS (NM_022830)	-51	NM_022830	TUT1	9.13	9.19	9.09	8.82	8.76	8.84	8.72	8.42
Merged-chr13-100027423-1	chr13	100026923	100027923	+	Frozen.5K	intron (NR_026644, intron 8 of 8)	intron (NR_026644, intron 8 of 8)	19038	NR_030353	MIR623	9.19	9.29	9.27	9.17	9.08	9.29	9.09	8.99
Merged-chr20-44486128-8	chr20	44485627	44486627	+	Fresh.1K|Fresh.5K|Fresh.20K|Fresh.50K|Frozen.1K|Frozen.5K|Frozen.20K|Frozen.50K	promoter-TSS (NM_080752)	promoter-TSS (NM_080752)	-79	NM_005469	ACOT8	8.63	8.9	8.85	8.62	8.2	8.17	8.16	7.52
Merged-chr2-27008770-8	chr2	27008269	27009269	+	Fresh.1K|Fresh.5K|Fresh.20K|Fresh.50K|Frozen.1K|Frozen.5K|Frozen.20K|Frozen.50K	promoter-TSS (NM_001042426)	promoter-TSS (NM_001042426)	-113	NM_001809	CENPA	8.74	9.13	8.96	9.01	8.13	8.08	8.25	7.94
Merged-chr3-71136951-8	chr3	71136451	71137451	+	Fresh.1K|Fresh.5K|Fresh.20K|Fresh.50K|Frozen.1K|Frozen.5K|Frozen.20K|Frozen.50K	intron (NM_001244810, intron 7 of 20)	intron (NM_001244810, intron 7 of 20)	-22877	NM_032682	FOXP1	8.95	8.99	9.02	8.84	8.45	8.4	8.53	8.23
Merged-chr10-103892680-8	chr10	103892194	103893194	+	Fresh.1K|Fresh.5K|Fresh.20K|Fresh.50K|Frozen.1K|Frozen.5K|Frozen.20K|Frozen.50K	promoter-TSS (NM_001288727)	promoter-TSS (NM_001288727)	-57	NM_015062	PPRC1	8.78	8.83	8.63	8.83	8.86	8.6	8.79	8.45
Merged-chr14-50053232-8	chr14	50052733	50053733	+	Fresh.1K|Fresh.5K|Fresh.20K|Fresh.50K|Frozen.1K|Frozen.5K|Frozen.20K|Frozen.50K	promoter-TSS (NM_001032)	promoter-TSS (NM_001032)	-99	NM_001032	RPS29	8.95	8.68	8.71	8.51	8.85	8.98	8.73	8.71
Merged-chr1-202317747-8	chr1	202317257	202318257	+	Fresh.1K|Fresh.5K|Fresh.20K|Fresh.50K|Frozen.1K|Frozen.5K|Frozen.20K|Frozen.50K	promoter-TSS (NM_001167858)	promoter-TSS (NM_001167858)	-73	NM_002481	PPP1R12B	8.81	8.92	8.85	8.91	7.92	8.1	8.13	7.81
Merged-chr3-178865871-8	chr3	178865347	178866347	+	Fresh.1K|Fresh.5K|Fresh.20K|Fresh.50K|Frozen.1K|Frozen.5K|Frozen.20K|Frozen.50K	promoter-TSS (NM_006218)	promoter-TSS (NM_006218)	-86	NR_125401	LOC101928739	8.92	8.92	9.08	8.62	8.89	9.03	8.97	9.01
Merged-chr6-142468367-8	chr6	142467841	142468841	+	Fresh.1K|Fresh.5K|Fresh.20K|Fresh.50K|Frozen.1K|Frozen.5K|Frozen.20K|Frozen.50K	promoter-TSS (NM_001286372)	promoter-TSS (NM_001286372)	42	NM_016485	VTA1	8.51	8.49	8.61	8.5	8.36	8.24	8.18	8.05
Merged-chr11-82774381-8	chr11	82773886	82774886	+	Fresh.1K|Fresh.5K|Fresh.20K|Fresh.50K|Frozen.1K|Frozen.5K|Frozen.20K|Frozen.50K	intron (NM_014488, intron 1 of 5)	intron (NM_014488, intron 1 of 5)	8118	NM_014488	RAB30	8.75	8.9	8.75	8.61	8.74	8.79	8.85	8.66
Merged-chr16-17395696-8	chr16	17395181	17396181	+	Fresh.1K|Fresh.5K|Fresh.20K|Fresh.50K|Frozen.1K|Frozen.5K|Frozen.20K|Frozen.50K	intron (NM_022166, intron 2 of 11)	MIR3|SINE|MIR	169057	NM_022166	XYLT1	9.09	9.28	9.14	9.08	8.65	8.71	8.82	8.45
Merged-chr15-81586295-7	chr15	81585786	81586786	+	Fresh.1K|Fresh.5K|Fresh.20K|Fresh.50K|Frozen.1K|Frozen.20K|Frozen.50K	intron (NM_001172128, intron 12 of 18)	MIRb|SINE|MIR	-2968	NM_004513	IL16	8.95	9.04	9.1	8.96	8.68	8.59	8.66	8.49
Merged-chr4-108910936-8	chr4	108910428	108911428	+	Fresh.1K|Fresh.5K|Fresh.20K|Fresh.50K|Frozen.1K|Frozen.5K|Frozen.20K|Frozen.50K	promoter-TSS (NM_005327)	promoter-TSS (NM_005327)	58	NM_005327	HADH	8.25	8.5	8.71	8.62	8.28	8.18	8.37	8.23
Merged-chr3-39448128-8	chr3	39447626	39448626	+	Fresh.1K|Fresh.5K|Fresh.20K|Fresh.50K|Frozen.1K|Frozen.5K|Frozen.20K|Frozen.50K	promoter-TSS (NM_002295)	promoter-TSS (NM_002295)	-78	NM_002295	RPSA	8.94	8.84	8.96	8.8	8.7	8.52	8.61	8.28
Merged-chr8-56843167-8	chr8	56842674	56843674	+	Fresh.1K|Fresh.5K|Fresh.20K|Fresh.50K|Frozen.1K|Frozen.5K|Frozen.20K|Frozen.50K	intron (NM_001111097, intron 1 of 12)	intron (NM_001111097, intron 1 of 12)	50788	NM_002350	LYN	8.64	8.86	8.7	8.66	8.23	8.46	8.42	8.13
Merged-chr6-32590931-8	chr6	32590428	32591428	+	Fresh.1K|Fresh.5K|Fresh.20K|Fresh.50K|Frozen.1K|Frozen.5K|Frozen.20K|Frozen.50K	Intergenic	Intergenic	-14255	NM_002122	HLA-DQA1	9.12	9.25	9.04	8.94	8.63	8.7	8.71	8.22
Merged-chr19-47552000-8	chr19	47551504	47552504	+	Fresh.1K|Fresh.5K|Fresh.20K|Fresh.50K|Frozen.1K|Frozen.5K|Frozen.20K|Frozen.50K	promoter-TSS (NM_017854)	promoter-TSS (NM_017854)	-122	NM_017854	TMEM160	8.81	8.92	8.76	8.73	8.1	7.98	7.97	7.8
Merged-chr4-76598679-8	chr4	76598183	76599183	+	Fresh.1K|Fresh.5K|Fresh.20K|Fresh.50K|Frozen.1K|Frozen.5K|Frozen.20K|Frozen.50K	promoter-TSS (NM_203505)	promoter-TSS (NM_203505)	-16	NM_012297	G3BP2	8.65	8.85	9.05	8.84	8.88	8.91	8.9	8.65
Merged-chr6-88412098-8	chr6	88411546	88412546	+	Fresh.1K|Fresh.5K|Fresh.20K|Fresh.50K|Frozen.1K|Frozen.5K|Frozen.20K|Frozen.50K	promoter-TSS (NM_018064)	promoter-TSS (NM_018064)	-61	NM_018064	AKIRIN2	9.07	8.99	8.94	8.77	9.1	8.98	8.95	8.89
Merged-chr13-100027742-7	chr13	100027244	100028244	+	Fresh.1K|Fresh.5K|Fresh.20K|Fresh.50K|Frozen.1K|Frozen.20K|Frozen.50K	intron (NR_026644, intron 8 of 8)	intron (NR_026644, intron 8 of 8)	19359	NR_030353	MIR623	8.88	9.04	8.93	8.9	8.89	9.13	8.87	8.81
Merged-chr20-4795516-8	chr20	4794966	4795966	+	Fresh.1K|Fresh.5K|Fresh.20K|Fresh.50K|Frozen.1K|Frozen.5K|Frozen.20K|Frozen.50K	intron (NM_014737, intron 2 of 11)	intron (NM_014737, intron 2 of 11)	303	NM_014737	RASSF2	8.75	9.21	9.12	9.06	9.2	8.88	8.96	8.76
Merged-chr2-42329292-2	chr2	42328792	42329792	+	Frozen.5K|Frozen.20K	Intergenic	Intergenic	54131	NM_138370	PKDCC	8.86	8.96	8.73	8.78	8.77	8.87	8.91	8.65
Merged-chr3-31574040-8	chr3	31573532	31574532	+	Fresh.1K|Fresh.5K|Fresh.20K|Fresh.50K|Frozen.1K|Frozen.5K|Frozen.20K|Frozen.50K	promoter-TSS (NM_178862)	promoter-TSS (NM_178862)	39	NM_178862	STT3B	9.27	9.24	9.43	9.26	9.22	9.26	9.23	9.16
Merged-chr1-244211468-3	chr1	244210964	244211964	+	Fresh.50K|Frozen.5K|Frozen.50K	promoter-TSS (NM_001278196)	promoter-TSS (NM_001278196)	-777	NM_006352	ZBTB18	9.46	9.73	9.72	9.61	9.29	8.99	9.27	8.85
Merged-chr14-24610898-8	chr14	24610407	24611407	+	Fresh.1K|Fresh.5K|Fresh.20K|Fresh.50K|Frozen.1K|Frozen.5K|Frozen.20K|Frozen.50K	promoter-TSS (NM_016049)	promoter-TSS (NM_016049)	-110	NM_016049	EMC9	8.66	8.94	8.82	8.92	8.66	8.37	8.56	8.34
Merged-chr12-49463824-8	chr12	49463322	49464322	+	Fresh.1K|Fresh.5K|Fresh.20K|Fresh.50K|Frozen.1K|Frozen.5K|Frozen.20K|Frozen.50K	promoter-TSS (NM_144593)	promoter-TSS (NM_144593)	-47	NM_144593	RHEBL1	8.81	8.85	8.73	8.51	8.27	8.43	8.26	8
Merged-chr9-46687520-8	chr9	46687009	46688009	+	Fresh.1K|Fresh.5K|Fresh.20K|Fresh.50K|Frozen.1K|Frozen.5K|Frozen.20K|Frozen.50K	promoter-TSS (NR_003674)	promoter-TSS (NR_003674)	-48	NM_174950	KGFLP1	8.67	8.48	8.84	8.79	8.68	8.68	8.91	8.82
Merged-chr7-39773045-8	chr7	39772515	39773515	+	Fresh.1K|Fresh.5K|Fresh.20K|Fresh.50K|Frozen.1K|Frozen.5K|Frozen.20K|Frozen.50K	promoter-TSS (NR_026999)	promoter-TSS (NR_026999)	-152	NM_198284	LINC00265	8.79	8.72	8.85	8.84	8.71	8.62	8.71	8.5
Merged-chr7-112580078-8	chr7	112579603	112580603	+	Fresh.1K|Fresh.5K|Fresh.20K|Fresh.50K|Frozen.1K|Frozen.5K|Frozen.20K|Frozen.50K	promoter-TSS (NM_152556)	promoter-TSS (NM_152556)	-171	NM_152556	C7orf60	8.71	8.87	8.9	8.93	8.58	8.57	8.67	8.57
Merged-chr3-107941411-8	chr3	107940878	107941878	+	Fresh.1K|Fresh.5K|Fresh.20K|Fresh.50K|Frozen.1K|Frozen.5K|Frozen.20K|Frozen.50K	promoter-TSS (NM_018010)	promoter-TSS (NM_018010)	39	NM_018010	IFT57	8.6	8.81	8.78	8.73	8.69	8.66	8.57	8.57
Merged-chr3-185303914-8	chr3	185303474	185304474	+	Fresh.1K|Fresh.5K|Fresh.20K|Fresh.50K|Frozen.1K|Frozen.5K|Frozen.20K|Frozen.50K	promoter-TSS (NM_021627)	promoter-TSS (NM_021627)	-57	NM_021627	SENP2	8.87	9.04	9	8.93	8.67	8.71	8.58	8.51
Merged-chr21-38639977-8	chr21	38639471	38640471	+	Fresh.1K|Fresh.5K|Fresh.20K|Fresh.50K|Frozen.1K|Frozen.5K|Frozen.20K|Frozen.50K	promoter-TSS (NM_006052)	promoter-TSS (NM_006052)	-138	NM_006052	DSCR3	8.96	9.29	9	9.03	9.01	8.67	8.91	8.54
Merged-chr2-19547840-8	chr2	19547338	19548338	+	Fresh.1K|Fresh.5K|Fresh.20K|Fresh.50K|Frozen.1K|Frozen.5K|Frozen.20K|Frozen.50K	promoter-TSS (NR_039914)	promoter-TSS (NR_039914)	-352	NR_039914	MIR4757	8.48	8.74	8.63	8.69	8.73	8.69	8.72	8.57
Merged-chr22-29999469-8	chr22	29998972	29999972	+	Fresh.1K|Fresh.5K|Fresh.20K|Fresh.50K|Frozen.1K|Frozen.5K|Frozen.20K|Frozen.50K	promoter-TSS (NM_000268)	promoter-TSS (NM_000268)	-73	NM_000268	NF2	8.81	8.91	9.04	8.85	8.46	8.36	8.4	8.1
Merged-chr20-4803343-8	chr20	4802843	4803843	+	Fresh.1K|Fresh.5K|Fresh.20K|Fresh.50K|Frozen.1K|Frozen.5K|Frozen.20K|Frozen.50K	intron (NM_014737, intron 1 of 11)	CpG	948	NM_014737	RASSF2	8.66	8.72	8.95	8.84	8.33	8.22	8.08	8.22
Merged-chr19-58892663-7	chr19	58892164	58893164	+	Fresh.1K|Fresh.5K|Fresh.20K|Fresh.50K|Frozen.1K|Frozen.5K|Frozen.20K	promoter-TSS (NM_138466)	promoter-TSS (NM_138466)	-275	NM_138466	ZNF837	9.3	9.18	8.92	8.88	8.96	8.82	8.63	8.48
Merged-chr1-23694923-8	chr1	23694425	23695425	+	Fresh.1K|Fresh.5K|Fresh.20K|Fresh.50K|Frozen.1K|Frozen.5K|Frozen.20K|Frozen.50K	promoter-TSS (NM_030634)	promoter-TSS (NM_030634)	-46	NM_030634	ZNF436	8.73	8.84	8.67	8.66	8.41	8.46	8.35	8.08
Merged-chr8-73921057-8	chr8	73920563	73921563	+	Fresh.1K|Fresh.5K|Fresh.20K|Fresh.50K|Frozen.1K|Frozen.5K|Frozen.20K|Frozen.50K	promoter-TSS (NM_017489)	promoter-TSS (NM_017489)	-34	NM_003218	TERF1	8.49	8.6	8.76	8.93	8.3	8.33	8.4	8.26
Merged-chr5-68462859-8	chr5	68462358	68463358	+	Fresh.1K|Fresh.5K|Fresh.20K|Fresh.50K|Frozen.1K|Frozen.5K|Frozen.20K|Frozen.50K	promoter-TSS (NM_031966)	promoter-TSS (NM_031966)	21	NM_031966	CCNB1	8.46	8.56	8.76	8.8	8.01	7.99	8.18	8.12
Merged-chr4-26862286-8	chr4	26861773	26862773	+	Fresh.1K|Fresh.5K|Fresh.20K|Fresh.50K|Frozen.1K|Frozen.5K|Frozen.20K|Frozen.50K	promoter-TSS (NM_001169118)	promoter-TSS (NM_001169118)	-40	NM_020860	STIM2	8.8	8.98	8.74	8.69	8.66	8.79	8.63	8.46
Merged-chr8-86132702-8	chr8	86132206	86133206	+	Fresh.1K|Fresh.5K|Fresh.20K|Fresh.50K|Frozen.1K|Frozen.5K|Frozen.20K|Frozen.50K	promoter-TSS (NM_001099670)	promoter-TSS (NM_001099670)	-55	NM_001099670	C8orf59	8.79	8.76	9.03	9.01	9.14	9.13	9.1	9.15
Merged-chr16-74700842-8	chr16	74700342	74701342	+	Fresh.1K|Fresh.5K|Fresh.20K|Fresh.50K|Frozen.1K|Frozen.5K|Frozen.20K|Frozen.50K	promoter-TSS (NM_018124)	promoter-TSS (NM_018124)	-63	NM_018124	RFWD3	8.54	8.73	8.61	8.74	8	7.79	7.93	7.56
Merged-chr6-33359410-8	chr6	33358923	33359923	+	Fresh.1K|Fresh.5K|Fresh.20K|Fresh.50K|Frozen.1K|Frozen.5K|Frozen.20K|Frozen.50K	5' UTR (NM_002263, exon 1 of 11).2	5' UTR (NM_002263, exon 1 of 11).2	110	NM_002263	KIFC1	9.13	9.21	9.04	8.94	8.67	8.57	8.38	7.83
Merged-chr11-94987641-8	chr11	94987156	94988156	+	Fresh.1K|Fresh.5K|Fresh.20K|Fresh.50K|Frozen.1K|Frozen.5K|Frozen.20K|Frozen.50K	Intergenic	Intergenic	-21951	NM_144665	SESN3	8.37	8.49	8.62	8.6	8.05	8.02	8.39	7.95
Merged-chr4-73935481-8	chr4	73935006	73936006	+	Fresh.1K|Fresh.5K|Fresh.20K|Fresh.50K|Frozen.1K|Frozen.5K|Frozen.20K|Frozen.50K	promoter-TSS (NM_173827)	promoter-TSS (NM_173827)	-30	NM_173827	COX18	9.1	9.12	9.15	9.07	9	9.02	9.17	8.96
Merged-chr14-50438059-8	chr14	50437547	50438547	+	Fresh.1K|Fresh.5K|Fresh.20K|Fresh.50K|Frozen.1K|Frozen.5K|Frozen.20K|Frozen.50K	Intergenic	Intergenic	4930	NR_106724	MIR6076	8.35	8.7	8.71	8.59	8.01	8.15	8.12	7.93
Merged-chr7-55433987-1	chr7	55433487	55434487	+	Frozen.1K	intron (NM_018697, intron 1 of 8)	CpG	846	NM_018697	LANCL2	8.97	8.82	8.82	8.85	8.96	8.85	8.78	8.69
Merged-chr3-156892731-1	chr3	156892231	156893231	+	Fresh.5K	Intergenic	CpG	-14249	NM_020307	CCNL1	8.71	8.93	8.9	8.7	8.89	8.77	8.81	8.57
Merged-chr9-35732385-8	chr9	35731866	35732866	+	Fresh.1K|Fresh.5K|Fresh.20K|Fresh.50K|Frozen.1K|Frozen.5K|Frozen.20K|Frozen.50K	promoter-TSS (NM_006289)	promoter-TSS (NM_006289)	26	NM_006289	TLN1	8.87	9.06	9.01	8.77	8.53	8.47	8.58	8.4
Merged-chr3-113932926-8	chr3	113932471	113933471	+	Fresh.1K|Fresh.5K|Fresh.20K|Fresh.50K|Frozen.1K|Frozen.5K|Frozen.20K|Frozen.50K	Intergenic	Intergenic	-14717	NM_000796	DRD3	9.38	9.39	9.48	9.41	9.16	9.18	9.26	9.21
Merged-chr20-32581421-6	chr20	32580921	32581921	+	Fresh.1K|Fresh.20K|Frozen.1K|Frozen.5K|Frozen.20K|Frozen.50K	promoter-TSS (NM_007367)	promoter-TSS (NM_007367)	-37	NM_007367	RALY	9.35	9.12	8.81	8.55	9.3	9.27	9.07	8.59
Merged-chr3-52570590-8	chr3	52570071	52571071	+	Fresh.1K|Fresh.5K|Fresh.20K|Fresh.50K|Frozen.1K|Frozen.5K|Frozen.20K|Frozen.50K	promoter-TSS (NM_001124767)	promoter-TSS (NM_001124767)	-50	NM_001124767	SMIM4	8.82	8.95	8.91	8.83	8.46	8.27	8.45	8.13
Merged-chr9-4679520-8	chr9	4679006	4680006	+	Fresh.1K|Fresh.5K|Fresh.20K|Fresh.50K|Frozen.1K|Frozen.5K|Frozen.20K|Frozen.50K	promoter-TSS (NM_017913)	promoter-TSS (NM_017913)	-26	NR_121597	CDC37L1-AS1	8.47	8.55	8.59	8.46	8.52	8.5	8.64	8.41
Merged-chr1-46152854-8	chr1	46152351	46153351	+	Fresh.1K|Fresh.5K|Fresh.20K|Fresh.50K|Frozen.1K|Frozen.5K|Frozen.20K|Frozen.50K	promoter-TSS (NM_021639)	promoter-TSS (NM_021639)	-549	NM_021639	GPBP1L1	8.79	8.74	8.71	8.62	8.59	8.69	8.43	8.27
Merged-chr3-69133998-8	chr3	69133507	69134507	+	Fresh.1K|Fresh.5K|Fresh.20K|Fresh.50K|Frozen.1K|Frozen.5K|Frozen.20K|Frozen.50K	promoter-TSS (NM_006407)	promoter-TSS (NM_006407)	-83	NM_006407	ARL6IP5	8.62	8.84	8.82	8.89	8.31	8.34	8.49	8.2
Merged-chr12-104323957-8	chr12	104323456	104324456	+	Fresh.1K|Fresh.5K|Fresh.20K|Fresh.50K|Frozen.1K|Frozen.5K|Frozen.20K|Frozen.50K	promoter-TSS (NR_037425)	promoter-TSS (NR_037425)	33	NR_027249	GNN	9.23	9.29	9.32	9.13	8.82	8.73	8.9	8.5
Merged-chr8-37739531-8	chr8	37739030	37740030	+	Fresh.1K|Fresh.5K|Fresh.20K|Fresh.50K|Frozen.1K|Frozen.5K|Frozen.20K|Frozen.50K	intron (NM_001002814, intron 1 of 5)	intron (NM_001002814, intron 1 of 5)	17485	NM_025151	RAB11FIP1	8.65	8.63	8.71	8.43	8.52	8.36	8.27	8.05
Merged-chr5-150138311-8	chr5	150137811	150138811	+	Fresh.1K|Fresh.5K|Fresh.20K|Fresh.50K|Frozen.1K|Frozen.5K|Frozen.20K|Frozen.50K	promoter-TSS (NM_001135644)	promoter-TSS (NM_001135644)	-229	NM_016221	DCTN4	8.85	8.82	8.83	8.73	8.52	8.56	8.73	8.36
Merged-chr16-72042603-8	chr16	72042097	72043097	+	Fresh.1K|Fresh.5K|Fresh.20K|Fresh.50K|Frozen.1K|Frozen.5K|Frozen.20K|Frozen.50K	promoter-TSS (NM_001361)	promoter-TSS (NM_001361)	-46	NM_001361	DHODH	8.78	9.05	9.04	8.98	8.7	8.48	8.71	8.19
Merged-chr7-142985289-5	chr7	142984789	142985789	+	Fresh.1K|Fresh.5K|Fresh.20K|Fresh.50K|Frozen.1K	promoter-TSS (NM_032982)	promoter-TSS (NM_032982)	-19	NM_001224	CASP2	8.74	8.95	8.9	8.68	8.51	8.42	8.53	8.43
Merged-chr8-56987211-8	chr8	56986705	56987705	+	Fresh.1K|Fresh.5K|Fresh.20K|Fresh.50K|Frozen.1K|Frozen.5K|Frozen.20K|Frozen.50K	promoter-TSS (NM_001023)	promoter-TSS (NM_001023)	-65	NM_001023	RPS20	8.74	8.83	8.86	8.71	8.56	8.36	8.57	8.36
Merged-chr5-173315205-8	chr5	173314719	173315719	+	Fresh.1K|Fresh.5K|Fresh.20K|Fresh.50K|Frozen.1K|Frozen.5K|Frozen.20K|Frozen.50K	promoter-TSS (NM_030627)	promoter-TSS (NM_030627)	-112	NM_030627	CPEB4	8.57	8.56	8.74	8.64	8.59	8.78	8.62	8.33
Merged-chr17-57232638-4	chr17	57232141	57233141	+	Fresh.1K|Frozen.1K|Frozen.5K|Frozen.20K	promoter-TSS (NM_018304)	promoter-TSS (NM_018304)	159	NM_182620	SKA2	9.49	9.5	9.45	9.6	9.16	9.16	9.09	8.81
Merged-chr4-57843894-8	chr4	57843395	57844395	+	Fresh.1K|Fresh.5K|Fresh.20K|Fresh.50K|Frozen.1K|Frozen.5K|Frozen.20K|Frozen.50K	promoter-TSS (NM_032313)	promoter-TSS (NM_032313)	-69	NM_032313	NOA1	8.76	8.72	8.69	8.51	8.42	8.55	8.25	8.25
Merged-chr13-23958433-8	chr13	23957930	23958930	+	Fresh.1K|Fresh.5K|Fresh.20K|Fresh.50K|Frozen.1K|Frozen.5K|Frozen.20K|Frozen.50K	intron (NM_014363, intron 2 of 9)	intron (NM_014363, intron 2 of 9)	-8748	NM_014363	SACS	8.45	8.63	8.77	8.63	7.89	7.85	7.94	7.67
Merged-chr1-206290425-8	chr1	206289936	206290936	+	Fresh.1K|Fresh.5K|Fresh.20K|Fresh.50K|Frozen.1K|Frozen.5K|Frozen.20K|Frozen.50K	Intergenic	Intergenic	-1789	NM_001007544	C1orf186	8.65	8.82	8.55	8.65	8.69	8.38	8.43	8.23
Merged-chr3-193822320-8	chr3	193821806	193822806	+	Fresh.1K|Fresh.5K|Fresh.20K|Fresh.50K|Frozen.1K|Frozen.5K|Frozen.20K|Frozen.50K	Intergenic	Intergenic	-31625	NM_005524	HES1	8.72	8.74	8.93	8.83	8.59	8.43	8.64	8.29
Merged-chr1-28573872-8	chr1	28573371	28574371	+	Fresh.1K|Fresh.5K|Fresh.20K|Fresh.50K|Frozen.1K|Frozen.5K|Frozen.20K|Frozen.50K	Intergenic	CpG	11269	NM_016311	ATPIF1	8.56	8.73	8.66	8.76	7.91	7.92	7.97	7.43
Merged-chr12-54121420-8	chr12	54120919	54121919	+	Fresh.1K|Fresh.5K|Fresh.20K|Fresh.50K|Frozen.1K|Frozen.5K|Frozen.20K|Frozen.50K	promoter-TSS (NM_020898)	promoter-TSS (NM_020898)	-112	NM_020898	CALCOCO1	8.74	8.83	8.9	8.89	8.3	8.24	8.29	8.04
Merged-chr19-47164499-8	chr19	47163999	47164999	+	Fresh.1K|Fresh.5K|Fresh.20K|Fresh.50K|Frozen.1K|Frozen.5K|Frozen.20K|Frozen.50K	promoter-TSS (NR_040041)	promoter-TSS (NR_040041)	-104	NM_145056	DACT3	9.17	8.98	8.83	8.79	8.75	8.63	8.67	8.29
Merged-chr1-220263335-8	chr1	220262836	220263836	+	Fresh.1K|Fresh.5K|Fresh.20K|Fresh.50K|Frozen.1K|Frozen.5K|Frozen.20K|Frozen.50K	promoter-TSS (NM_006085)	promoter-TSS (NM_006085)	-141	NM_006085	BPNT1	8.54	8.72	8.71	8.68	8.17	8.08	8.14	7.93
Merged-chr1-226850836-8	chr1	226850338	226851338	+	Fresh.1K|Fresh.5K|Fresh.20K|Fresh.50K|Frozen.1K|Frozen.5K|Frozen.20K|Frozen.50K	intron (NR_103784, intron 1 of 1)	intron (NR_103784, intron 1 of 1)	11931	NR_103784	ITPKB-IT1	8.79	9.03	9.04	8.85	8.59	8.34	8.59	8.29
Merged-chr20-40247127-8	chr20	40246635	40247635	+	Fresh.1K|Fresh.5K|Fresh.20K|Fresh.50K|Frozen.1K|Frozen.5K|Frozen.20K|Frozen.50K	promoter-TSS (NM_032221)	promoter-TSS (NM_032221)	-2	NM_032221	CHD6	8.56	8.71	8.8	8.81	8.49	8.37	8.5	8.28
Merged-chr15-75744292-8	chr15	75743770	75744770	+	Fresh.1K|Fresh.5K|Fresh.20K|Fresh.50K|Frozen.1K|Frozen.5K|Frozen.20K|Frozen.50K	promoter-TSS (NM_015477)	promoter-TSS (NM_015477)	-183	NM_015477	SIN3A	9.32	9.51	9.35	9.27	8.84	8.89	8.84	8.59
Merged-chr2-191745427-8	chr2	191744915	191745915	+	Fresh.1K|Fresh.5K|Fresh.20K|Fresh.50K|Frozen.1K|Frozen.5K|Frozen.20K|Frozen.50K	promoter-TSS (NM_014905)	promoter-TSS (NM_014905)	-132	NM_014905	GLS	8.55	8.62	8.85	8.93	8.22	8.14	8.52	8.17
Merged-chr1-110091202-8	chr1	110090700	110091700	+	Fresh.1K|Fresh.5K|Fresh.20K|Fresh.50K|Frozen.1K|Frozen.5K|Frozen.20K|Frozen.50K	promoter-TSS (NM_006496)	promoter-TSS (NM_006496)	14	NM_006496	GNAI3	8.23	8.48	8.61	8.37	8.01	7.95	7.99	7.78
Merged-chr7-35840636-8	chr7	35840133	35841133	+	Fresh.1K|Fresh.5K|Fresh.20K|Fresh.50K|Frozen.1K|Frozen.5K|Frozen.20K|Frozen.50K	promoter-TSS (NM_001788)	promoter-TSS (NM_001788)	37	NM_001788	2015-09-07	9.2	9.3	9.08	8.97	9.26	9.02	8.91	8.75
Merged-chr1-145507594-8	chr1	145507092	145508092	+	Fresh.1K|Fresh.5K|Fresh.20K|Fresh.50K|Frozen.1K|Frozen.5K|Frozen.20K|Frozen.50K	promoter-TSS (NM_005105)	promoter-TSS (NM_005105)	35	NM_005105	RBM8A	8.56	8.59	8.52	8.4	8.69	8.48	8.53	8.27
Merged-chr2-70056659-8	chr2	70056166	70057166	+	Fresh.1K|Fresh.5K|Fresh.20K|Fresh.50K|Frozen.1K|Frozen.5K|Frozen.20K|Frozen.50K	promoter-TSS (NM_178439)	promoter-TSS (NM_178439)	-152	NM_178439	GMCL1	8.91	8.86	8.52	8.52	8.51	8.62	8.6	8.45
Merged-chr19-55919575-8	chr19	55919048	55920048	+	Fresh.1K|Fresh.5K|Fresh.20K|Fresh.50K|Frozen.1K|Frozen.5K|Frozen.20K|Frozen.50K	promoter-TSS (NM_014501)	promoter-TSS (NM_014501)	-223	NM_014501	UBE2S	9.35	9.36	9.2	9.09	8.93	8.77	8.76	8.24
Merged-chr18-12377260-7	chr18	12376760	12377760	+	Fresh.5K|Fresh.20K|Fresh.50K|Frozen.1K|Frozen.5K|Frozen.20K|Frozen.50K	promoter-TSS (NM_006796)	promoter-TSS (NM_006796)	15	NM_006796	AFG3L2	9.49	9.46	9.36	9.31	8.92	8.89	9.09	8.59
Merged-chr15-43803067-8	chr15	43802563	43803563	+	Fresh.1K|Fresh.5K|Fresh.20K|Fresh.50K|Frozen.1K|Frozen.5K|Frozen.20K|Frozen.50K	promoter-TSS (NM_005657)	promoter-TSS (NM_005657)	-356	NM_005657	TP53BP1	8.86	8.82	8.87	8.73	8.51	8.64	8.73	8.32
Merged-chr1-38158039-8	chr1	38157520	38158520	+	Fresh.1K|Fresh.5K|Fresh.20K|Fresh.50K|Frozen.1K|Frozen.5K|Frozen.20K|Frozen.50K	promoter-TSS (NM_018101)	promoter-TSS (NM_018101)	-53	NM_018101	CDCA8	8.78	8.84	8.71	8.89	8.05	8.2	8.27	7.87
Merged-chr3-111386921-8	chr3	111386406	111387406	+	Fresh.1K|Fresh.5K|Fresh.20K|Fresh.50K|Frozen.1K|Frozen.5K|Frozen.20K|Frozen.50K	Intergenic	Intergenic	-6617	NM_153268	PLCXD2	8.6	8.74	8.69	8.56	7.72	7.79	8.05	7.78
Merged-chr14-23058342-8	chr14	23057843	23058843	+	Fresh.1K|Fresh.5K|Fresh.20K|Fresh.50K|Frozen.1K|Frozen.5K|Frozen.20K|Frozen.50K	promoter-TSS (NM_001344)	promoter-TSS (NM_001344)	-200	NM_001344	DAD1	8.87	9.05	8.89	8.69	8.82	9.02	8.89	8.8
Merged-chr7-158622373-8	chr7	158621828	158622828	+	Fresh.1K|Fresh.5K|Fresh.20K|Fresh.50K|Frozen.1K|Frozen.5K|Frozen.20K|Frozen.50K	promoter-TSS (NM_020728)	promoter-TSS (NM_020728)	-9	NM_020728	ESYT2	9.13	9.25	9.21	9.27	9.27	9.07	9.06	8.9
Merged-chr19-19030343-8	chr19	19029810	19030810	+	Fresh.1K|Fresh.5K|Fresh.20K|Fresh.50K|Frozen.1K|Frozen.5K|Frozen.20K|Frozen.50K	promoter-TSS (NM_007263)	promoter-TSS (NM_007263)	-111	NM_007263	COPE	9.15	9.08	8.82	8.93	8.62	8.44	8.35	8.02
Merged-chr1-226187222-8	chr1	226186740	226187740	+	Fresh.1K|Fresh.5K|Fresh.20K|Fresh.50K|Frozen.1K|Frozen.5K|Frozen.20K|Frozen.50K	promoter-TSS (NM_152608)	promoter-TSS (NM_152608)	-174	NM_152608	SDE2	9.37	9.33	9.06	8.97	9.04	9.13	9.01	8.82
Merged-chr2-232329253-8	chr2	232328751	232329751	+	Fresh.1K|Fresh.5K|Fresh.20K|Fresh.50K|Frozen.1K|Frozen.5K|Frozen.20K|Frozen.50K	promoter-TSS (NM_005381)	promoter-TSS (NM_005381)	-46	NM_005381	NCL	8.92	8.96	8.91	8.9	8.88	8.86	8.93	8.71
Merged-chr12-102224823-8	chr12	102224285	102225285	+	Fresh.1K|Fresh.5K|Fresh.20K|Fresh.50K|Frozen.1K|Frozen.5K|Frozen.20K|Frozen.50K	promoter-TSS (NM_024312)	promoter-TSS (NM_024312)	-140	NM_024312	GNPTAB	8.76	8.99	9.21	9.01	8.59	8.39	8.55	8.35
Merged-chr3-98620667-8	chr3	98620159	98621159	+	Fresh.1K|Fresh.5K|Fresh.20K|Fresh.50K|Frozen.1K|Frozen.5K|Frozen.20K|Frozen.50K	promoter-TSS (NM_080927)	promoter-TSS (NM_080927)	-126	NM_080927	DCBLD2	8.81	8.77	8.99	8.96	8.38	8.42	8.58	8.34
Merged-chr8-42698207-1	chr8	42697707	42698707	+	Frozen.1K	exon (NM_018105, exon 1 of 3)	exon (NM_018105, exon 1 of 3)	267	NM_018105	THAP1	8.81	8.89	9.02	8.85	9.15	8.92	8.84	8.82
Merged-chr11-63334716-8	chr11	63334245	63335245	+	Fresh.1K|Fresh.5K|Fresh.20K|Fresh.50K|Frozen.1K|Frozen.5K|Frozen.20K|Frozen.50K	Intergenic	LTR43|LTR|ERV1	-3890	NM_017878	HRASLS2	8.85	8.95	8.82	8.68	9.06	8.87	8.92	8.62
Merged-chr10-75936345-8	chr10	75935845	75936845	+	Fresh.1K|Fresh.5K|Fresh.20K|Fresh.50K|Frozen.1K|Frozen.5K|Frozen.20K|Frozen.50K	promoter-TSS (NM_001202449)	promoter-TSS (NM_001202449)	98	NM_001123	ADK	8.82	9.18	9.08	9.06	8.67	8.55	8.6	8.33
Merged-chr7-149350-8	chr7	148850	149850	+	Fresh.1K|Fresh.5K|Fresh.20K|Fresh.50K|Frozen.1K|Frozen.5K|Frozen.20K|Frozen.50K	promoter-TSS (NR_108065)	promoter-TSS (NR_108065)	-368	NR_108064	LOC100507642	9.14	9.1	8.83	8.82	8.65	8.66	8.65	8.38
Merged-chr9-20684220-8	chr9	20683726	20684726	+	Fresh.1K|Fresh.5K|Fresh.20K|Fresh.50K|Frozen.1K|Frozen.5K|Frozen.20K|Frozen.50K	intron (NR_121601, intron 1 of 1)	CpG	523	NR_121601	FOCAD-AS1	8.51	8.61	8.85	8.84	8.47	8.39	8.55	8.43
Merged-chr1-93297584-8	chr1	93297084	93298084	+	Fresh.1K|Fresh.5K|Fresh.20K|Fresh.50K|Frozen.1K|Frozen.5K|Frozen.20K|Frozen.50K	promoter-TSS (NM_000969)	promoter-TSS (NM_000969)	-10	NM_000969	RPL5	8.55	8.56	8.53	8.24	8.55	8.61	8.38	8.37
Merged-chr2-153575054-8	chr2	153574556	153575556	+	Fresh.1K|Fresh.5K|Fresh.20K|Fresh.50K|Frozen.1K|Frozen.5K|Frozen.20K|Frozen.50K	5' UTR (NM_152522, exon 1 of 4)	intron (NR_024526, intron 1 of 3)	649	NM_152522	ARL6IP6	8.62	8.51	8.84	8.63	9.14	9.09	9.11	9.01
Merged-chr12-110939932-8	chr12	110939434	110940434	+	Fresh.1K|Fresh.5K|Fresh.20K|Fresh.50K|Frozen.1K|Frozen.5K|Frozen.20K|Frozen.50K	promoter-TSS (NM_016226)	promoter-TSS (NM_016226)	11	NM_016226	VPS29	8.71	8.84	8.5	8.52	8.27	8.25	8.23	7.62
Merged-chr14-23770935-8	chr14	23770469	23771469	+	Fresh.1K|Fresh.5K|Fresh.20K|Fresh.50K|Frozen.1K|Frozen.5K|Frozen.20K|Frozen.50K	exon (NM_001276318, exon 2 of 5)	exon (NM_001276318, exon 2 of 5)	1088	NM_001276318	PPP1R3E	9.09	9.11	9.07	8.76	8.95	8.86	8.92	8.5
Merged-chr22-42336234-8	chr22	42335722	42336722	+	Fresh.1K|Fresh.5K|Fresh.20K|Fresh.50K|Frozen.1K|Frozen.5K|Frozen.20K|Frozen.50K	promoter-TSS (NM_001110215)	promoter-TSS (NM_001110215)	1	NM_024053	CENPM	8.92	9.03	8.8	8.7	8.62	8.36	8.3	8.01
Merged-chr7-100136700-8	chr7	100136196	100137196	+	Fresh.1K|Fresh.5K|Fresh.20K|Fresh.50K|Frozen.1K|Frozen.5K|Frozen.20K|Frozen.50K	promoter-TSS (NM_006076)	promoter-TSS (NM_006076)	-138	NM_006076	AGFG2	8.88	8.91	9.06	9.08	8.67	8.55	8.73	8.25
Merged-chr22-36925412-8	chr22	36924895	36925895	+	Fresh.1K|Fresh.5K|Fresh.20K|Fresh.50K|Frozen.1K|Frozen.5K|Frozen.20K|Frozen.50K	promoter-TSS (NM_003753)	promoter-TSS (NM_003753)	-118	NM_003753	EIF3D	9.13	8.97	8.9	8.77	8.51	8.74	8.48	8.09
Merged-chr19-36422573-8	chr19	36422023	36423023	+	Fresh.1K|Fresh.5K|Fresh.20K|Fresh.50K|Frozen.1K|Frozen.5K|Frozen.20K|Frozen.50K	Intergenic	CpG	-5499	NM_024509	LRFN3	8.97	8.86	8.77	8.75	8.13	8.33	8.27	7.71
Merged-chr8-109455744-8	chr8	109455259	109456259	+	Fresh.1K|Fresh.5K|Fresh.20K|Fresh.50K|Frozen.1K|Frozen.5K|Frozen.20K|Frozen.50K	promoter-TSS (NM_014673)	promoter-TSS (NM_014673)	-94	NM_014673	EMC2	8.72	8.71	8.77	8.9	8.63	8.67	8.77	8.7
Merged-chr4-120133788-8	chr4	120133283	120134283	+	Fresh.1K|Fresh.5K|Fresh.20K|Fresh.50K|Frozen.1K|Frozen.5K|Frozen.20K|Frozen.50K	promoter-TSS (NM_019050)	promoter-TSS (NM_019050)	1	NM_019050	USP53	8.73	8.74	8.87	8.84	8.95	9.02	8.94	9.16
Merged-chr19-55973167-8	chr19	55972662	55973662	+	Fresh.1K|Fresh.5K|Fresh.20K|Fresh.50K|Frozen.1K|Frozen.5K|Frozen.20K|Frozen.50K	promoter-TSS (NM_024710)	promoter-TSS (NM_024710)	-113	NM_024710	ISOC2	8.9	8.84	8.8	8.8	8.18	7.96	8.13	7.64
Merged-chr14-35451870-7	chr14	35451371	35452371	+	Fresh.1K|Fresh.5K|Fresh.20K|Fresh.50K|Frozen.1K|Frozen.5K|Frozen.20K	promoter-TSS (NM_003136)	promoter-TSS (NM_003136)	-233	NM_003136	SRP54	8.63	8.77	8.77	8.64	9.06	9.18	9.05	8.99
Merged-chr7-44925294-8	chr7	44924801	44925801	+	Fresh.1K|Fresh.5K|Fresh.20K|Fresh.50K|Frozen.1K|Frozen.5K|Frozen.20K|Frozen.50K	promoter-TSS (NM_033224)	promoter-TSS (NM_033224)	-317	NM_033224	PURB	8.96	8.82	8.86	8.54	8.92	8.76	8.74	8.48
Merged-chr6-146285612-8	chr6	146285092	146286092	+	Fresh.1K|Fresh.5K|Fresh.20K|Fresh.50K|Frozen.1K|Frozen.5K|Frozen.20K|Frozen.50K	promoter-TSS (NM_173082)	promoter-TSS (NM_173082)	-359	NM_173082	SHPRH	8.62	8.66	8.74	8.87	8.79	8.57	8.75	8.75
Merged-chr16-639569-2	chr16	639069	640069	+	Frozen.1K|Frozen.5K	promoter-TSS (NM_021168)	promoter-TSS (NM_021168)	-100	NM_021168	RAB40C	8.93	9.04	8.88	8.78	8.9	9.03	8.73	8.67
Merged-chr9-102581802-8	chr9	102581333	102582333	+	Fresh.1K|Fresh.5K|Fresh.20K|Fresh.50K|Frozen.1K|Frozen.5K|Frozen.20K|Frozen.50K	intron (NR_109802, intron 1 of 6)	CpG	338	NR_109802	LOC101928438	9.08	9.37	9.23	9.13	9	9.07	9.01	8.68
Merged-chr7-102389277-8	chr7	102388788	102389788	+	Fresh.1K|Fresh.5K|Fresh.20K|Fresh.50K|Frozen.1K|Frozen.5K|Frozen.20K|Frozen.50K	promoter-TSS (NM_001145268)	promoter-TSS (NM_001145268)	-111	NM_147194	FAM185A	8.77	8.56	8.86	8.67	8.35	8.25	8.56	8.19
Merged-chr6-150944285-8	chr6	150943784	150944784	+	Fresh.1K|Fresh.5K|Fresh.20K|Fresh.50K|Frozen.1K|Frozen.5K|Frozen.20K|Frozen.50K	intron (NM_001029884, intron 1 of 16)	intron (NM_001029884, intron 1 of 16)	23285	NM_001029884	PLEKHG1	8.8	9.04	9.11	8.88	8.61	8.68	8.76	8.35
Merged-chr18-47814309-8	chr18	47813786	47814786	+	Fresh.1K|Fresh.5K|Fresh.20K|Fresh.50K|Frozen.1K|Frozen.5K|Frozen.20K|Frozen.50K	5' UTR (NM_001101654, exon 1 of 15)	5' UTR (NM_001101654, exon 1 of 15)	406	NM_014593	CXXC1	9.11	9.11	8.99	9.04	9.01	8.94	8.91	8.54
Merged-chr8-52811785-8	chr8	52811300	52812300	+	Fresh.1K|Fresh.5K|Fresh.20K|Fresh.50K|Frozen.1K|Frozen.5K|Frozen.20K|Frozen.50K	promoter-TSS (NM_052937)	promoter-TSS (NM_052937)	-54	NM_052937	PCMTD1	8.7	8.51	8.71	8.55	8.75	8.69	8.59	8.5
Merged-chr6-31830695-8	chr6	31830205	31831205	+	Fresh.1K|Fresh.5K|Fresh.20K|Fresh.50K|Frozen.1K|Frozen.5K|Frozen.20K|Frozen.50K	promoter-TSS (NM_000434).3	promoter-TSS (NM_000434).3	4	NM_000434	NEU1	8.93	8.9	8.74	8.67	8.23	8.39	8.51	7.96
Merged-chr4-99850298-8	chr4	99849813	99850813	+	Fresh.1K|Fresh.5K|Fresh.20K|Fresh.50K|Frozen.1K|Frozen.5K|Frozen.20K|Frozen.50K	promoter-TSS (NM_001130678)	promoter-TSS (NM_001130678)	-70	NM_001968	EIF4E	8.78	8.86	8.73	8.79	8.84	8.72	8.82	8.64
Merged-chr14-50101115-8	chr14	50100628	50101628	+	Fresh.1K|Fresh.5K|Fresh.20K|Fresh.50K|Frozen.1K|Frozen.5K|Frozen.20K|Frozen.50K	exon (NM_018139, exon 1 of 3)	exon (NM_018139, exon 1 of 3)	820	NM_018139	DNAAF2	8.82	8.84	8.86	8.96	9.02	8.97	8.84	8.79
Merged-chr6-136571477-8	chr6	136570982	136571982	+	Fresh.1K|Fresh.5K|Fresh.20K|Fresh.50K|Frozen.1K|Frozen.5K|Frozen.20K|Frozen.50K	promoter-TSS (NM_001099286)	promoter-TSS (NM_001099286)	-33	NM_138419	MTFR2	8.39	8.62	8.72	8.72	8.26	8.09	8.28	7.98
Merged-chr19-54693860-6	chr19	54693365	54694365	+	Fresh.1K|Fresh.5K|Fresh.20K|Fresh.50K|Frozen.1K|Frozen.20K	promoter-TSS (NM_001146056)	promoter-TSS (NM_001146056)	-132	NM_024298	MBOAT7	9.5	9.66	9.21	9.18	9.42	9.42	9.3	8.92
Merged-chr17-47841645-8	chr17	47841155	47842155	+	Fresh.1K|Fresh.5K|Fresh.20K|Fresh.50K|Frozen.1K|Frozen.5K|Frozen.20K|Frozen.50K	promoter-TSS (NM_030802)	promoter-TSS (NM_030802)	-137	NM_030802	FAM117A	9.03	9.02	9.02	9.11	8.22	8.25	8.58	8.2
Merged-chr1-36689922-8	chr1	36689379	36690379	+	Fresh.1K|Fresh.5K|Fresh.20K|Fresh.50K|Frozen.1K|Frozen.5K|Frozen.20K|Frozen.50K	promoter-TSS (NM_005119)	promoter-TSS (NM_005119)	-138	NM_005119	THRAP3	9.27	9.17	9.13	8.99	9.15	9.07	8.99	8.69
Merged-chr5-88123175-5	chr5	88122690	88123690	+	Fresh.1K|Fresh.5K|Fresh.20K|Frozen.20K|Frozen.50K	intron (NM_001193347, intron 2 of 11)	intron (NM_001193347, intron 2 of 11)	-3446	NM_002397	MEF2C	9.19	9.07	9.15	9.04	8.83	8.93	8.94	8.66
Merged-chr1-203256722-8	chr1	203256200	203257200	+	Fresh.1K|Fresh.5K|Fresh.20K|Fresh.50K|Frozen.1K|Frozen.5K|Frozen.20K|Frozen.50K	promoter-TSS (NR_117098)	promoter-TSS (NR_117098)	-128	NR_117097	LINC01353	9.09	9.17	8.94	8.94	8.83	8.58	8.69	8.39
Merged-chr8-38662969-8	chr8	38662491	38663491	+	Fresh.1K|Fresh.5K|Fresh.20K|Fresh.50K|Frozen.1K|Frozen.5K|Frozen.20K|Frozen.50K	intron (NM_001146216, intron 2 of 12)	intron (NM_001146216, intron 2 of 12)	18269	NM_006283	TACC1	8.53	8.74	8.56	8.62	8.35	8.39	8.33	8.12
Merged-chr5-139015941-8	chr5	139015447	139016447	+	Fresh.1K|Fresh.5K|Fresh.20K|Fresh.50K|Frozen.1K|Frozen.5K|Frozen.20K|Frozen.50K	Intergenic	Intergenic	-12354	NM_016463	CXXC5	8.76	8.88	8.76	8.74	8.37	8.54	8.4	8.42
Merged-chr1-1677766-3	chr1	1677267	1678267	+	Fresh.1K|Fresh.5K|Fresh.20K	promoter-TSS (NM_182838)	promoter-TSS (NM_182838)	-329	NM_182838	SLC35E2	9.13	9.17	9.15	8.84	8.84	9.02	8.88	8.56
Merged-chr1-149859649-8	chr1	149859162	149860162	+	Fresh.1K|Fresh.5K|Fresh.20K|Fresh.50K|Frozen.1K|Frozen.5K|Frozen.20K|Frozen.50K	promoter-TSS (NM_175065)	promoter-TSS (NM_175065)	-196	NM_175065	HIST2H2AB	8.96	9.2	9.02	8.73	8.51	8.81	8.68	8.34
Merged-chr2-152628247-8	chr2	152627746	152628746	+	Fresh.1K|Fresh.5K|Fresh.20K|Fresh.50K|Frozen.1K|Frozen.5K|Frozen.20K|Frozen.50K	Intergenic	Intergenic	-37245	NM_004543	NEB	8.63	8.69	8.89	8.8	8.46	8.45	8.52	8.25
Merged-chr9-115480413-8	chr9	115479905	115480905	+	Fresh.1K|Fresh.5K|Fresh.20K|Fresh.50K|Frozen.1K|Frozen.5K|Frozen.20K|Frozen.50K	promoter-TSS (NM_021218)	promoter-TSS (NM_021218)	-18	NM_021218	INIP	8.74	9.06	8.78	8.68	8.31	8.33	8.38	8.29
Merged-chr7-130791063-8	chr7	130790563	130791563	+	Fresh.1K|Fresh.5K|Fresh.20K|Fresh.50K|Frozen.1K|Frozen.5K|Frozen.20K|Frozen.50K	intron (NR_109850, intron 2 of 5)	CpG	726	NM_001085379	LINC-PINT	9.1	9.19	9.21	8.9	8.96	9.04	8.98	8.74
Merged-chr20-23342711-8	chr20	23342196	23343196	+	Fresh.1K|Fresh.5K|Fresh.20K|Fresh.50K|Frozen.1K|Frozen.5K|Frozen.20K|Frozen.50K	Intergenic	CpG	-2325	NM_022482	GZF1	9.08	8.95	8.99	8.73	8.87	8.82	8.88	8.62
Merged-chr7-66093829-6	chr7	66093337	66094337	+	Fresh.1K|Fresh.5K|Fresh.20K|Fresh.50K|Frozen.1K|Frozen.20K	promoter-TSS (NM_001167961)	promoter-TSS (NM_001167961)	-31	NM_153033	KCTD7	8.72	8.9	9.12	9.03	8.63	8.64	8.49	8.28
Merged-chr15-91260446-8	chr15	91259938	91260938	+	Fresh.1K|Fresh.5K|Fresh.20K|Fresh.50K|Frozen.1K|Frozen.5K|Frozen.20K|Frozen.50K	promoter-TSS (NM_001287248)	promoter-TSS (NM_001287248)	-67	NR_120372	LOC101926895	8.83	8.98	8.94	8.8	8.28	8.46	8.26	7.95
Merged-chr1-172501670-8	chr1	172501174	172502174	+	Fresh.1K|Fresh.5K|Fresh.20K|Fresh.50K|Frozen.1K|Frozen.5K|Frozen.20K|Frozen.50K	promoter-TSS (NM_001282751)	promoter-TSS (NM_001282751)	185	NM_014283	SUCO	9.15	9.37	9.36	9.27	9.31	9.23	9.3	9.18
Merged-chr6-90539558-7	chr6	90539060	90540060	+	Fresh.1K|Fresh.5K|Fresh.20K|Fresh.50K|Frozen.1K|Frozen.5K|Frozen.20K	promoter-TSS (NM_001137667)	promoter-TSS (NM_001137667)	-59	NM_012115	CASP8AP2	8.83	8.82	8.97	8.82	8.6	8.68	8.71	8.44
Merged-chr3-27526073-8	chr3	27525558	27526558	+	Fresh.1K|Fresh.5K|Fresh.20K|Fresh.50K|Frozen.1K|Frozen.5K|Frozen.20K|Frozen.50K	promoter-TSS (NM_001258379)	promoter-TSS (NM_001258379)	-147	NM_003615	SLC4A7	8.54	8.78	8.88	8.86	8.63	8.45	8.58	8.51
Merged-chr8-126010632-8	chr8	126010165	126011165	+	Fresh.1K|Fresh.5K|Fresh.20K|Fresh.50K|Frozen.1K|Frozen.5K|Frozen.20K|Frozen.50K	promoter-TSS (NM_003129)	promoter-TSS (NM_003129)	-55	NM_003129	SQLE	9.02	8.97	9.13	9.04	8.88	8.72	8.86	8.58
Merged-chr18-71815623-8	chr18	71815116	71816116	+	Fresh.1K|Fresh.5K|Fresh.20K|Fresh.50K|Frozen.1K|Frozen.5K|Frozen.20K|Frozen.50K	promoter-TSS (NM_014177)	promoter-TSS (NM_014177)	-130	NM_014177	TIMM21	8.81	8.83	8.85	8.86	8.81	9.09	8.94	8.94
Merged-chr12-121905277-8	chr12	121904770	121905770	+	Fresh.1K|Fresh.5K|Fresh.20K|Fresh.50K|Frozen.1K|Frozen.5K|Frozen.20K|Frozen.50K	intron (NM_001005366, intron 12 of 22)	GC_rich|Low_complexity|Low_complexity	-23115	NR_106957	MIR7107	9.12	9.23	9.06	8.92	8.75	8.76	8.85	8.48
Merged-chr16-21531520-7	chr16	21531027	21532027	+	Fresh.1K|Fresh.5K|Fresh.20K|Fresh.50K|Frozen.5K|Frozen.20K|Frozen.50K	non-coding (NR_002594, exon 1 of 1)	non-coding (NR_002594, exon 1 of 1)	238	NR_002594	SLC7A5P2	8.88	8.88	8.78	8.54	8.94	9.05	8.87	8.46
Merged-chr7-2884078-8	chr7	2883559	2884559	+	Fresh.1K|Fresh.5K|Fresh.20K|Fresh.50K|Frozen.1K|Frozen.5K|Frozen.20K|Frozen.50K	promoter-TSS (NM_007353)	promoter-TSS (NM_007353)	-100	NM_007353	GNA12	8.76	8.82	8.72	8.71	8.66	8.58	8.55	8.22
Merged-chr19-49496743-8	chr19	49496238	49497238	+	Fresh.1K|Fresh.5K|Fresh.20K|Fresh.50K|Frozen.1K|Frozen.5K|Frozen.20K|Frozen.50K	promoter-TSS (NM_001161587)	promoter-TSS (NM_001161587)	-128	NM_002103	GYS1	9.27	9.14	8.86	8.76	8.83	8.75	8.52	8.16
Merged-chr5-143550284-8	chr5	143549785	143550785	+	Fresh.1K|Fresh.5K|Fresh.20K|Fresh.50K|Frozen.1K|Frozen.5K|Frozen.20K|Frozen.50K	promoter-TSS (NM_020768)	promoter-TSS (NM_020768)	-7	NM_030799	YIPF5	8.73	8.57	8.83	8.86	8.74	8.54	8.72	8.5
Merged-chr12-62996728-8	chr12	62996231	62997231	+	Fresh.1K|Fresh.5K|Fresh.20K|Fresh.50K|Frozen.1K|Frozen.5K|Frozen.20K|Frozen.50K	promoter-TSS (NR_029661)	promoter-TSS (NR_029661)	483	NM_175895	LINC01465	8.99	9.17	9.27	9.18	9.18	9.2	9.09	9.04
Merged-chr19-33166154-8	chr19	33165658	33166658	+	Fresh.1K|Fresh.5K|Fresh.20K|Fresh.50K|Frozen.1K|Frozen.5K|Frozen.20K|Frozen.50K	promoter-TSS (NM_032139)	promoter-TSS (NM_032139)	-56	NM_032139	ANKRD27	8.59	8.56	8.6	8.51	8.7	8.31	8.29	8.05
Merged-chr19-39903012-7	chr19	39902492	39903492	+	Fresh.1K|Fresh.5K|Fresh.20K|Fresh.50K|Frozen.1K|Frozen.20K|Frozen.50K	promoter-TSS (NM_022835)	promoter-TSS (NM_022835)	-758	NM_022835	PLEKHG2	9.31	9.29	9.05	9.02	9.08	9.12	8.75	8.6
Merged-chr7-102036653-8	chr7	102036165	102037165	+	Fresh.1K|Fresh.5K|Fresh.20K|Fresh.50K|Frozen.1K|Frozen.5K|Frozen.20K|Frozen.50K	promoter-TSS (NM_024653)	promoter-TSS (NM_024653)	-139	NM_024653	PRKRIP1	8.65	8.56	8.74	8.72	8.24	8.28	8.26	7.57
Merged-chr3-119217369-8	chr3	119216876	119217876	+	Fresh.1K|Fresh.5K|Fresh.20K|Fresh.50K|Frozen.1K|Frozen.5K|Frozen.20K|Frozen.50K	promoter-TSS (NM_016589)	promoter-TSS (NM_016589)	8	NM_016589	TIMMDC1	8.42	8.51	8.57	8.55	8.03	8.19	8.5	7.97
Merged-chr3-122134980-5	chr3	122134491	122135491	+	Fresh.1K|Fresh.5K|Fresh.20K|Fresh.50K|Frozen.5K	promoter-TSS (NM_019069)	promoter-TSS (NM_019069)	-62	NR_125405	LOC102723582	8.74	8.73	8.46	8.52	8.89	8.71	8.65	8.6
Merged-chr3-46580444-7	chr3	46579931	46580931	+	Fresh.1K|Fresh.5K|Fresh.20K|Fresh.50K|Frozen.1K|Frozen.5K|Frozen.50K	intron (NM_024512, intron 4 of 8)	intron (NM_024512, intron 4 of 8)	-18457	NR_073385	LRRC2-AS1	8.96	8.99	8.94	8.9	8.7	8.92	8.81	8.65
Merged-chr11-31531296-8	chr11	31530793	31531793	+	Fresh.1K|Fresh.5K|Fresh.20K|Fresh.50K|Frozen.1K|Frozen.5K|Frozen.20K|Frozen.50K	promoter-TSS (NM_001288726)	promoter-TSS (NM_001288726)	17	NM_019040	ELP4	8.69	8.52	8.77	8.71	8.58	8.59	8.74	8.58
Merged-chr1-206137895-1	chr1	206137395	206138395	+	Frozen.5K	promoter-TSS (NM_001287385)	promoter-TSS (NM_001287385)	-545	NM_001287385	FAM72C	10.09	10.19	10.14	10.15	9.46	9.42	9.61	9.32
Merged-chr12-64798089-8	chr12	64797588	64798588	+	Fresh.1K|Fresh.5K|Fresh.20K|Fresh.50K|Frozen.1K|Frozen.5K|Frozen.20K|Frozen.50K	promoter-TSS (NM_007235)	promoter-TSS (NM_007235)	-65	NM_007235	XPOT	8.59	8.91	9.04	8.94	8.87	8.75	8.88	8.6
Merged-chr16-4666360-8	chr16	4665862	4666862	+	Fresh.1K|Fresh.5K|Fresh.20K|Fresh.50K|Frozen.1K|Frozen.5K|Frozen.20K|Frozen.50K	Intergenic	CpG-8803	-1435	NM_145253	UBALD1	9.05	9.04	8.89	9.02	8.32	8.25	8.38	8
Merged-chr7-102257375-8	chr7	102256878	102257878	+	Fresh.1K|Fresh.5K|Fresh.20K|Fresh.50K|Frozen.1K|Frozen.5K|Frozen.20K|Frozen.50K	promoter-TSS (NM_006989)	promoter-TSS (NM_006989)	-173	NM_006989	RASA4	8.33	8.52	8.31	8.13	8.35	8.33	8.25	7.98
Merged-chr3-141030670-8	chr3	141030167	141031167	+	Fresh.1K|Fresh.5K|Fresh.20K|Fresh.50K|Frozen.1K|Frozen.5K|Frozen.20K|Frozen.50K	Intergenic	CpG	-12388	NM_152535	ZBTB38	8.49	8.55	8.6	8.57	8.39	8.29	8.24	8.14
Merged-chr17-18086763-8	chr17	18086259	18087259	+	Fresh.1K|Fresh.5K|Fresh.20K|Fresh.50K|Frozen.1K|Frozen.5K|Frozen.20K|Frozen.50K	promoter-TSS (NM_017758)	promoter-TSS (NM_017758)	-108	NM_017758	ALKBH5	9.27	9.17	9.01	9	8.91	8.86	8.78	8.54
Merged-chr17-80656710-8	chr17	80656226	80657226	+	Fresh.1K|Fresh.5K|Fresh.20K|Fresh.50K|Frozen.1K|Frozen.5K|Frozen.20K|Frozen.50K	promoter-TSS (NM_006822)	promoter-TSS (NM_006822)	-128	NM_006822	RAB40B	8.7	8.88	8.79	8.64	8.25	8.2	8.04	7.73
Merged-chr17-44439256-8	chr17	44438743	44439743	+	Fresh.1K|Fresh.5K|Fresh.20K|Fresh.50K|Frozen.1K|Frozen.5K|Frozen.20K|Frozen.50K	promoter-TSS (NM_001039083)	promoter-TSS (NM_001039083)	-80	NM_016632	ARL17A	8.98	8.94	9.01	9.02	8.48	8.55	8.51	8.07
Merged-chr6-117923743-8	chr6	117923244	117924244	+	Fresh.1K|Fresh.5K|Fresh.20K|Fresh.50K|Frozen.1K|Frozen.5K|Frozen.20K|Frozen.50K	promoter-TSS (NM_020399)	promoter-TSS (NM_020399)	-39	NM_020399	GOPC	8.5	8.49	8.83	8.76	8.59	8.54	8.54	8.47
Merged-chr14-23025334-8	chr14	23024823	23025823	+	Fresh.1K|Fresh.5K|Fresh.20K|Fresh.50K|Frozen.1K|Frozen.5K|Frozen.20K|Frozen.50K	Intergenic	Intergenic	32820	NM_001344	DAD1	8.49	8.86	8.95	8.52	8.65	8.48	8.59	8.31
Merged-chr11-3862658-8	chr11	3862154	3863154	+	Fresh.1K|Fresh.5K|Fresh.20K|Fresh.50K|Frozen.1K|Frozen.5K|Frozen.20K|Frozen.50K	promoter-TSS (NM_001665)	promoter-TSS (NM_001665)	-441	NM_001665	RHOG	8.89	8.99	9.08	9	8.94	8.84	9.03	8.59
Merged-chr17-57184345-8	chr17	57183854	57184854	+	Fresh.1K|Fresh.5K|Fresh.20K|Fresh.50K|Frozen.1K|Frozen.5K|Frozen.20K|Frozen.50K	promoter-TSS (NM_015294)	promoter-TSS (NM_015294)	-88	NM_015294	TRIM37	8.74	8.94	8.69	8.8	8.78	8.49	8.59	8.01
Merged-chr5-150594310-6	chr5	150593814	150594814	+	Fresh.1K|Fresh.5K|Fresh.20K|Fresh.50K|Frozen.1K|Frozen.20K	intron (NM_015621, intron 1 of 8)	intron (NM_015621, intron 1 of 8)	9340	NM_015621	CCDC69	8.96	9.13	9.11	9.03	8.76	8.55	8.85	8.54
Merged-chr12-105501500-8	chr12	105500996	105501996	+	Fresh.1K|Fresh.5K|Fresh.20K|Fresh.50K|Frozen.1K|Frozen.5K|Frozen.20K|Frozen.50K	promoter-TSS (NM_015275)	promoter-TSS (NM_015275)	4	NM_015275	KIAA1033	8.72	8.57	8.72	8.55	8.7	8.75	8.62	8.48
Merged-chr10-27149930-8	chr10	27149426	27150426	+	Fresh.1K|Fresh.5K|Fresh.20K|Fresh.50K|Frozen.1K|Frozen.5K|Frozen.20K|Frozen.50K	promoter-TSS (NM_001178116)	promoter-TSS (NM_001178116)	90	NM_005470	ABI1	9.18	9.28	9.11	9.04	8.71	8.71	8.7	8.45
Merged-chr1-156163799-8	chr1	156163287	156164287	+	Fresh.1K|Fresh.5K|Fresh.20K|Fresh.50K|Frozen.1K|Frozen.5K|Frozen.20K|Frozen.50K	promoter-TSS (NR_104408)	promoter-TSS (NR_104408)	64	NM_014655	SLC25A44	8.88	8.79	8.59	8.6	7.86	8.14	8.2	7.68
Merged-chr19-39881875-8	chr19	39881375	39882375	+	Fresh.1K|Fresh.5K|Fresh.20K|Fresh.50K|Frozen.1K|Frozen.5K|Frozen.20K|Frozen.50K	promoter-TSS (NM_017592)	promoter-TSS (NM_017592)	-40	NM_019088	PAF1	9.12	9.13	8.84	8.73	8.68	8.59	8.61	8.02
Merged-chr2-238875466-8	chr2	238874970	238875970	+	Fresh.1K|Fresh.5K|Fresh.20K|Fresh.50K|Frozen.1K|Frozen.5K|Frozen.20K|Frozen.50K	promoter-TSS (NR_103499)	promoter-TSS (NR_103499)	-117	NM_080678	UBE2F	8.73	8.61	8.65	8.6	7.91	8.32	8.24	8.01
Merged-chr15-42066627-8	chr15	42066161	42067161	+	Fresh.1K|Fresh.5K|Fresh.20K|Fresh.50K|Frozen.1K|Frozen.5K|Frozen.20K|Frozen.50K	promoter-TSS (NM_001265611)	promoter-TSS (NM_001265611)	29	NM_014994	MAPKBP1	8.82	8.83	8.62	8.67	8.78	8.67	8.65	8.42
Merged-chr1-160765884-8	chr1	160765381	160766381	+	Fresh.1K|Fresh.5K|Fresh.20K|Fresh.50K|Frozen.1K|Frozen.5K|Frozen.20K|Frozen.50K	promoter-TSS (NM_002348)	promoter-TSS (NM_002348)	17	NM_002348	LY9	8.54	8.94	8.91	8.79	8.21	8.11	8.17	8.02
Merged-chr2-128784979-8	chr2	128784463	128785463	+	Fresh.1K|Fresh.5K|Fresh.20K|Fresh.50K|Frozen.1K|Frozen.5K|Frozen.20K|Frozen.50K	promoter-TSS (NM_001145928)	promoter-TSS (NM_001145928)	-94	NM_024545	SAP130	8.49	8.6	8.77	8.72	8.22	8.32	8.24	7.94
Merged-chr10-134351005-8	chr10	134350527	134351527	+	Fresh.1K|Fresh.5K|Fresh.20K|Fresh.50K|Frozen.1K|Frozen.5K|Frozen.20K|Frozen.50K	promoter-TSS (NM_005539)	promoter-TSS (NM_005539)	-326	NM_005539	INPP5A	9.46	9.41	9.22	9.09	9.02	8.92	8.94	8.5
Merged-chr2-210867274-8	chr2	210866770	210867770	+	Fresh.1K|Fresh.5K|Fresh.20K|Fresh.50K|Frozen.1K|Frozen.5K|Frozen.20K|Frozen.50K	promoter-TSS (NM_199229)	promoter-TSS (NM_199229)	-19	NM_006916	RPE	8.38	8.51	8.81	8.6	8.23	8.19	8.55	8.33
Merged-chr2-25194624-1	chr2	25194124	25195124	+	Fresh.20K	promoter-TSS (NR_034113)	promoter-TSS (NR_034113)	339	NM_016544	DNAJC27	9.04	9.13	9	8.87	9	8.95	8.85	8.69
Merged-chr6-33217166-8	chr6	33216654	33217654	+	Fresh.1K|Fresh.5K|Fresh.20K|Fresh.50K|Frozen.1K|Frozen.5K|Frozen.20K|Frozen.50K	promoter-TSS (NR_044997)	promoter-TSS (NR_044997)	-159	NR_044997	HCG25	8.76	9.04	8.79	8.66	8.39	8.17	8.46	7.9
Merged-chr12-2921835-8	chr12	2921320	2922320	+	Fresh.1K|Fresh.5K|Fresh.20K|Fresh.50K|Frozen.1K|Frozen.5K|Frozen.20K|Frozen.50K	promoter-TSS (NM_018463)	promoter-TSS (NM_018463)	33	NM_018463	ITFG2	8.56	8.78	8.7	8.54	8.75	8.76	8.71	8.45
Merged-chr10-106028820-8	chr10	106028317	106029317	+	Fresh.1K|Fresh.5K|Fresh.20K|Fresh.50K|Frozen.1K|Frozen.5K|Frozen.20K|Frozen.50K	promoter-TSS (NR_039702)	promoter-TSS (NR_039702)	186	NM_183239	GSTO2	8.92	8.93	8.84	8.83	8.76	8.47	8.43	8.06
Merged-chr19-36248960-8	chr19	36248466	36249466	+	Fresh.1K|Fresh.5K|Fresh.20K|Fresh.50K|Frozen.1K|Frozen.5K|Frozen.20K|Frozen.50K	promoter-TSS (NM_001039887)	promoter-TSS (NM_001039887)	-78	NM_144692	PROSER3	8.66	8.85	8.7	8.55	8.16	8.33	8.15	7.91
Merged-chr5-124084137-8	chr5	124083629	124084629	+	Fresh.1K|Fresh.5K|Fresh.20K|Fresh.50K|Frozen.1K|Frozen.5K|Frozen.20K|Frozen.50K	Intergenic	Intergenic	-3324	NM_020747	ZNF608	8.86	8.82	8.94	8.76	8.56	8.59	8.6	8.49
Merged-chr4-17812436-8	chr4	17811958	17812958	+	Fresh.1K|Fresh.5K|Fresh.20K|Fresh.50K|Frozen.1K|Frozen.5K|Frozen.20K|Frozen.50K	promoter-TSS (NM_017741)	promoter-TSS (NM_017741)	22	NM_022346	NCAPG	8.92	8.91	9.03	8.61	8.82	8.71	8.63	8.68
Merged-chr14-77787727-7	chr14	77787225	77788225	+	Fresh.1K|Fresh.5K|Fresh.20K|Fresh.50K|Frozen.1K|Frozen.20K|Frozen.50K	promoter-TSS (NM_001513)	promoter-TSS (NM_001513)	19	NM_001513	GSTZ1	8.94	9.09	9.1	8.85	8.99	8.9	8.74	8.6
Merged-chr3-9791645-7	chr3	9791151	9792151	+	Fresh.1K|Fresh.5K|Fresh.20K|Fresh.50K|Frozen.1K|Frozen.5K|Frozen.20K	promoter-TSS (NM_016827)	promoter-TSS (NM_016827)	23	NM_002542	OGG1	8.77	8.84	8.75	8.74	8.72	8.69	8.75	8.59
Merged-chr9-34049214-8	chr9	34048710	34049710	+	Fresh.1K|Fresh.5K|Fresh.20K|Fresh.50K|Frozen.1K|Frozen.5K|Frozen.20K|Frozen.50K	promoter-TSS (NM_018449)	promoter-TSS (NM_018449)	-263	NM_018449	UBAP2	8.82	8.54	8.5	8.46	9.01	8.99	8.95	8.74
Merged-chr6-58776952-1	chr6	58776452	58777452	+	Fresh.1K	Intergenic	ALR/Alpha|Satellite|centr	-489228	NM_206908	GUSBP4	9.59	9.74	9.87	9.93	9.86	9.56	9.79	10.11
Merged-chr7-33102773-6	chr7	33102275	33103275	+	Fresh.5K|Fresh.20K|Fresh.50K|Frozen.5K|Frozen.20K|Frozen.50K	promoter-TSS (NM_001002009)	promoter-TSS (NM_001002009)	-366	NM_016489	NT5C3A	8.76	8.89	8.85	8.82	9.04	9.05	8.96	8.69
Merged-chr16-29801959-8	chr16	29801463	29802463	+	Fresh.1K|Fresh.5K|Fresh.20K|Fresh.50K|Frozen.1K|Frozen.5K|Frozen.20K|Frozen.50K	promoter-TSS (NM_007317)	promoter-TSS (NM_007317)	-71	NM_007317	KIF22	8.9	8.84	8.56	8.63	8.31	8.13	8.02	7.85
Merged-chr5-66511848-8	chr5	66511359	66512359	+	Fresh.1K|Fresh.5K|Fresh.20K|Fresh.50K|Frozen.1K|Frozen.5K|Frozen.20K|Frozen.50K	Intergenic	Intergenic	-19242	NM_005582	CD180	8.35	8.78	8.84	8.72	8.04	8.5	8.44	8.32
Merged-chr16-25123019-8	chr16	25122504	25123504	+	Fresh.1K|Fresh.5K|Fresh.20K|Fresh.50K|Frozen.1K|Frozen.5K|Frozen.20K|Frozen.50K	promoter-TSS (NM_016309)	promoter-TSS (NM_016309)	-43	NM_016309	LCMT1	8.51	8.68	8.69	8.67	8.18	8.24	8.25	7.89
Merged-chr9-134248970-8	chr9	134248467	134249467	+	Fresh.1K|Fresh.5K|Fresh.20K|Fresh.50K|Frozen.1K|Frozen.5K|Frozen.20K|Frozen.50K	Intergenic	CpG	-56510	NM_013318	PRRC2B	8.87	8.82	8.7	8.69	8.7	8.66	8.56	8.29
Merged-chr17-37910707-8	chr17	37910204	37911204	+	Fresh.1K|Fresh.5K|Fresh.20K|Fresh.50K|Frozen.1K|Frozen.5K|Frozen.20K|Frozen.50K	Intergenic	CpG	14484	NM_005310	GRB7	9.37	9.35	9.11	8.85	9.22	8.95	8.91	8.59
Merged-chr18-56325550-8	chr18	56325040	56326040	+	Fresh.1K|Fresh.5K|Fresh.20K|Fresh.50K|Frozen.1K|Frozen.5K|Frozen.20K|Frozen.50K	Intergenic	X7A_LINE|LINE|CR1	-13078	NM_006785	MALT1	8.26	8.74	8.61	8.82	8.06	8.15	8.17	8.07
Merged-chr4-48343457-8	chr4	48342950	48343950	+	Fresh.1K|Fresh.5K|Fresh.20K|Fresh.50K|Frozen.1K|Frozen.5K|Frozen.20K|Frozen.50K	promoter-TSS (NM_020846)	promoter-TSS (NM_020846)	-163	NM_020846	SLAIN2	9.04	9.14	9.06	9.17	8.95	9.03	8.94	8.9
Merged-chr8-61829195-8	chr8	61828695	61829695	+	Fresh.1K|Fresh.5K|Fresh.20K|Fresh.50K|Frozen.1K|Frozen.5K|Frozen.20K|Frozen.50K	Intergenic	L2c|LINE|L2	51112	NR_034003	LOC100130298	8.2	8.63	8.76	8.75	8.11	8.04	8.21	8.17
Merged-chr2-182321600-8	chr2	182321115	182322115	+	Fresh.1K|Fresh.5K|Fresh.20K|Fresh.50K|Frozen.1K|Frozen.5K|Frozen.20K|Frozen.50K	promoter-TSS (NM_000885)	promoter-TSS (NM_000885)	-4	NM_000885	ITGA4	9	9.13	9.27	9.3	8.9	8.77	8.85	8.85
Merged-chr7-102158393-8	chr7	102157894	102158894	+	Fresh.1K|Fresh.5K|Fresh.20K|Fresh.50K|Frozen.1K|Frozen.5K|Frozen.20K|Frozen.50K	promoter-TSS (NM_001277335)	promoter-TSS (NM_001277335)	-170	NM_001277335	RASA4B	8.41	8.56	8.42	7.99	8.46	8.42	8.27	8
Merged-chr20-32700183-8	chr20	32699683	32700683	+	Fresh.1K|Fresh.5K|Fresh.20K|Fresh.50K|Frozen.1K|Frozen.5K|Frozen.20K|Frozen.50K	promoter-TSS (NM_003908)	promoter-TSS (NM_003908)	-98	NM_003908	EIF2S2	8.63	8.78	8.61	8.51	8.37	8.57	8.32	7.99
Merged-chr20-30311487-8	chr20	30310987	30311987	+	Fresh.1K|Fresh.5K|Fresh.20K|Fresh.50K|Frozen.1K|Frozen.5K|Frozen.20K|Frozen.50K	promoter-TSS (NM_001191)	promoter-TSS (NM_001191)	-831	NM_001191	BCL2L1	8.86	8.91	8.86	8.75	8.89	8.71	8.64	8.51
Merged-chr1-228353748-3	chr1	228353248	228354248	+	Fresh.5K|Frozen.5K|Frozen.50K	promoter-TSS (NR_103540)	promoter-TSS (NR_103540)	319	NM_001010867	IBA57	9.54	9.69	9.32	9.32	9.21	9.14	9.18	8.97
Merged-chr10-104261989-8	chr10	104261475	104262475	+	Fresh.1K|Fresh.5K|Fresh.20K|Fresh.50K|Frozen.1K|Frozen.5K|Frozen.20K|Frozen.50K	intron (NM_005736, intron 1 of 10)	intron (NM_005736, intron 1 of 10)	537	NM_005736	ACTR1A	8.58	8.8	8.69	8.54	8.41	8.7	8.46	8.28
Merged-chr16-67515121-8	chr16	67514622	67515622	+	Fresh.1K|Fresh.5K|Fresh.20K|Fresh.50K|Frozen.1K|Frozen.5K|Frozen.20K|Frozen.50K	promoter-TSS (NM_004691)	promoter-TSS (NM_004691)	-33	NM_004691	ATP6V0D1	8.56	8.7	8.38	8.38	8.27	8.48	8.19	7.9
Merged-chr6-27806211-8	chr6	27805722	27806722	+	Fresh.1K|Fresh.5K|Fresh.20K|Fresh.50K|Frozen.1K|Frozen.5K|Frozen.20K|Frozen.50K	promoter-TSS (NM_003510)	promoter-TSS (NM_003510)	-105	NM_003510	HIST1H2AK	8.94	8.95	8.63	8.75	8.61	8.6	8.42	8.37
Merged-chr13-31736174-4	chr13	31735668	31736668	+	Fresh.1K|Fresh.5K|Fresh.20K|Fresh.50K	promoter-TSS (NM_006644)	promoter-TSS (NM_006644)	-10	NM_006644	HSPH1	9.34	9.26	9.26	9.27	9.04	9	9.09	8.85
Merged-chr10-99400351-8	chr10	99399848	99400848	+	Fresh.1K|Fresh.5K|Fresh.20K|Fresh.50K|Frozen.1K|Frozen.5K|Frozen.20K|Frozen.50K	promoter-TSS (NM_018425)	promoter-TSS (NM_018425)	-95	NM_018425	PI4K2A	8.68	8.76	8.77	8.67	8.43	8.37	8.26	8.05
Merged-chr7-18606651-8	chr7	18606143	18607143	+	Fresh.1K|Fresh.5K|Fresh.20K|Fresh.50K|Frozen.1K|Frozen.5K|Frozen.20K|Frozen.50K	intron (NM_001204148, intron 1 of 10)	LTR88b|LTR|Gypsy?	57743	NM_014707	HDAC9	8.44	8.47	8.71	8.52	8.23	7.95	8.31	8.05
Merged-chr19-49122584-8	chr19	49122085	49123085	+	Fresh.1K|Fresh.5K|Fresh.20K|Fresh.50K|Frozen.1K|Frozen.5K|Frozen.20K|Frozen.50K	promoter-TSS (NM_020126)	promoter-TSS (NM_020126)	37	NM_020126	SPHK2	8.97	8.94	8.75	8.71	8.61	8.43	8.29	7.93
Merged-chr11-108338249-8	chr11	108337749	108338749	+	Fresh.1K|Fresh.5K|Fresh.20K|Fresh.50K|Frozen.1K|Frozen.5K|Frozen.20K|Frozen.50K	promoter-TSS (NM_152587)	promoter-TSS (NM_152587)	9	NM_152587	C11orf65	8.57	8.48	8.66	8.65	8.44	8.24	8.52	8.44
Merged-chr1-212588392-8	chr1	212587892	212588892	+	Fresh.1K|Fresh.5K|Fresh.20K|Fresh.50K|Frozen.1K|Frozen.5K|Frozen.20K|Frozen.50K	promoter-TSS (NM_001198862)	promoter-TSS (NM_001198862)	-125	NM_018252	TMEM206	8.86	8.81	8.99	8.67	8.58	8.28	8.28	8.29
Merged-chr4-1340896-8	chr4	1340390	1341390	+	Fresh.1K|Fresh.5K|Fresh.20K|Fresh.50K|Frozen.1K|Frozen.5K|Frozen.20K|Frozen.50K	promoter-TSS (NM_020894)	promoter-TSS (NM_020894)	-214	NM_020894	UVSSA	8.95	9.1	8.89	8.68	8.79	8.73	8.53	8.24
Merged-chr2-196933269-8	chr2	196932770	196933770	+	Fresh.1K|Fresh.5K|Fresh.20K|Fresh.50K|Frozen.1K|Frozen.5K|Frozen.20K|Frozen.50K	intron (NM_018897, intron 1 of 64)	intron (NM_018897, intron 1 of 64)	266	NM_018897	DNAH7	8.35	8.72	8.86	8.63	8.3	8.07	8.45	8.33
Merged-chr2-105654395-8	chr2	105653894	105654894	+	Fresh.1K|Fresh.5K|Fresh.20K|Fresh.50K|Frozen.1K|Frozen.5K|Frozen.20K|Frozen.50K	promoter-TSS (NM_182640)	promoter-TSS (NM_182640)	-89	NM_182640	MRPS9	8.33	8.56	8.66	8.73	8.62	8.51	8.46	8.37
Merged-chr22-22522396-8	chr22	22521921	22522921	+	Fresh.1K|Fresh.5K|Fresh.20K|Fresh.50K|Frozen.1K|Frozen.5K|Frozen.20K|Frozen.50K	Intergenic	Intergenic	-76779	NM_007128	VPREB1	8.62	8.8	8.79	8.52	8.44	8.43	8.4	8.07
Merged-chr10-103912005-8	chr10	103911536	103912536	+	Fresh.1K|Fresh.5K|Fresh.20K|Fresh.50K|Frozen.1K|Frozen.5K|Frozen.20K|Frozen.50K	5' UTR (NM_001284389, exon 1 of 13)	5' UTR (NM_001284389, exon 1 of 13)	103	NM_004741	NOLC1	8.92	8.84	8.56	8.6	8.52	8.44	8.4	8.06
Merged-chr3-121554008-8	chr3	121553500	121554500	+	Fresh.1K|Fresh.5K|Fresh.20K|Fresh.50K|Frozen.1K|Frozen.5K|Frozen.20K|Frozen.50K	promoter-TSS (NM_001023570)	promoter-TSS (NM_001023570)	-34	NM_018456	EAF2	8.64	8.7	8.68	8.46	8.25	8.4	8.36	8.24
Merged-chr19-18392447-4	chr19	18391947	18392947	+	Fresh.1K|Fresh.20K|Frozen.1K|Frozen.5K	promoter-TSS (NR_036155)	promoter-TSS (NR_036155)	19	NM_005354	JUND	9.56	9.62	9.38	9.42	9.33	9.22	9.16	8.82
Merged-chr2-121010297-8	chr2	121009826	121010826	+	Fresh.1K|Fresh.5K|Fresh.20K|Fresh.50K|Frozen.1K|Frozen.5K|Frozen.20K|Frozen.50K	promoter-TSS (NM_002881)	promoter-TSS (NM_002881)	-88	NM_002881	RALB	8.76	8.74	8.69	8.38	8.54	8.72	8.76	8.56
Merged-chr3-98241814-8	chr3	98241302	98242302	+	Fresh.1K|Fresh.5K|Fresh.20K|Fresh.50K|Frozen.1K|Frozen.5K|Frozen.20K|Frozen.50K	5' UTR (NM_001040182, exon 1 of 6)	5' UTR (NM_001040182, exon 1 of 6)	108	NM_019895	CLDND1	8.6	8.64	8.97	9.03	8.48	8.4	8.57	8.54
Merged-chr2-20646755-8	chr2	20646278	20647278	+	Fresh.1K|Fresh.5K|Fresh.20K|Fresh.50K|Frozen.1K|Frozen.5K|Frozen.20K|Frozen.50K	promoter-TSS (NM_004040)	promoter-TSS (NM_004040)	-57	NM_004040	RHOB	8.42	8.84	8.84	8.89	8.2	8.33	8.47	8.13
Merged-chr11-64684831-8	chr11	64684325	64685325	+	Fresh.1K|Fresh.5K|Fresh.20K|Fresh.50K|Frozen.1K|Frozen.5K|Frozen.20K|Frozen.50K	promoter-TSS (NM_015104)	promoter-TSS (NM_015104)	-103	NM_015104	ATG2A	8.88	9.05	8.8	8.7	8.13	8.15	8.14	7.73
Merged-chr2-153574055-8	chr2	153573531	153574531	+	Fresh.1K|Fresh.5K|Fresh.20K|Fresh.50K|Frozen.1K|Frozen.5K|Frozen.20K|Frozen.50K	promoter-TSS (NR_024526)	promoter-TSS (NR_024526)	-56	NM_017892	PRPF40A	8.91	9.1	9.14	9.08	8.97	8.87	8.97	8.81
Merged-chr7-100209719-5	chr7	100209220	100210220	+	Fresh.1K|Fresh.5K|Fresh.20K|Fresh.50K|Frozen.1K	promoter-TSS (NM_023948)	promoter-TSS (NM_023948)	-5	NM_023948	MOSPD3	8.94	9	8.83	8.84	8.72	8.68	8.56	8.37
Merged-chr11-114030943-8	chr11	114030443	114031443	+	Fresh.1K|Fresh.5K|Fresh.20K|Fresh.50K|Frozen.1K|Frozen.5K|Frozen.20K|Frozen.50K	intron (NM_001018011, intron 3 of 6)	intron (NM_001018011, intron 3 of 6)	99655	NM_006006	ZBTB16	8.47	8.76	8.52	8.42	8.06	8.08	8.16	7.94
Merged-chr14-90187404-8	chr14	90186903	90187903	+	Fresh.1K|Fresh.5K|Fresh.20K|Fresh.50K|Frozen.1K|Frozen.5K|Frozen.20K|Frozen.50K	Intergenic	Intergenic	-101909	NM_005197	FOXN3	8.59	8.84	8.86	8.61	8.23	8.23	8.21	8.12
Merged-chr16-29827376-7	chr16	29826882	29827882	+	Fresh.1K|Fresh.5K|Fresh.20K|Fresh.50K|Frozen.1K|Frozen.5K|Frozen.20K	promoter-TSS (NM_024516)	promoter-TSS (NM_024516)	-146	NM_024516	PAGR1	8.96	8.68	8.44	8.3	8.53	8.61	8.33	7.95
Merged-chr6-17707163-8	chr6	17706677	17707677	+	Fresh.1K|Fresh.5K|Fresh.20K|Fresh.50K|Frozen.1K|Frozen.5K|Frozen.20K|Frozen.50K	promoter-TSS (NM_005124)	promoter-TSS (NM_005124)	-112	NM_005124	NUP153	8.73	8.66	8.53	8.48	8.52	8.45	8.39	8.03
Merged-chr5-58858849-8	chr5	58858351	58859351	+	Fresh.1K|Fresh.5K|Fresh.20K|Fresh.50K|Frozen.1K|Frozen.5K|Frozen.20K|Frozen.50K	intron (NM_001165899, intron 3 of 16)	intron (NM_001165899, intron 3 of 16)	23473	NM_006203	PDE4D	8.88	8.95	9.23	9.04	8.05	8.07	8.23	8.2
Merged-chr9-117160274-8	chr9	117159783	117160783	+	Fresh.1K|Fresh.5K|Fresh.20K|Fresh.50K|Frozen.1K|Frozen.5K|Frozen.20K|Frozen.50K	Intergenic	CpG	-3598	NM_030767	AKNA	8.94	8.96	8.9	8.71	8.68	8.74	8.54	8.35
Merged-chr4-120375970-7	chr4	120375465	120376465	+	Fresh.1K|Fresh.5K|Fresh.20K|Fresh.50K|Frozen.1K|Frozen.5K|Frozen.20K	promoter-TSS (NR_037630)	promoter-TSS (NR_037630)	27	NR_037630	LOC645513	8.77	9	9.09	8.81	8.9	8.74	8.83	8.8
Merged-chr1-114447770-8	chr1	114447281	114448281	+	Fresh.1K|Fresh.5K|Fresh.20K|Fresh.50K|Frozen.1K|Frozen.5K|Frozen.20K|Frozen.50K	promoter-TSS (NM_022836)	promoter-TSS (NM_022836)	-40	NM_006594	AP4B1	8.78	8.94	8.99	8.62	8.73	8.83	8.72	8.69
Merged-chr5-43121254-1	chr5	43120754	43121754	+	Frozen.1K	promoter-TSS (NM_003432)	promoter-TSS (NM_003432)	251	NM_003432	ZNF131	9.04	9.16	9.32	9.15	9.1	9.07	9.18	9.08
Merged-chr4-141294615-8	chr4	141294113	141295113	+	Fresh.1K|Fresh.5K|Fresh.20K|Fresh.50K|Frozen.1K|Frozen.5K|Frozen.20K|Frozen.50K	promoter-TSS (NM_001153552)	promoter-TSS (NM_001153552)	-51	NM_032547	SCOC	8.6	8.55	8.45	8.32	8.71	8.91	8.68	8.74
Merged-chr11-122932982-8	chr11	122932482	122933482	+	Fresh.1K|Fresh.5K|Fresh.20K|Fresh.50K|Frozen.1K|Frozen.5K|Frozen.20K|Frozen.50K	promoter-TSS (NM_006597)	promoter-TSS (NM_006597)	61	NM_006597	HSPA8	9.34	9.22	9.11	9.06	8.8	8.92	8.92	8.65
Merged-chr2-122288508-8	chr2	122288021	122289021	+	Fresh.1K|Fresh.5K|Fresh.20K|Fresh.50K|Frozen.1K|Frozen.5K|Frozen.20K|Frozen.50K	promoter-TSS (NR_023343)	promoter-TSS (NR_023343)	65	NR_023343	RNU4ATAC	8.89	8.83	8.96	8.83	8.96	9.04	8.94	8.78
Merged-chr1-25071689-8	chr1	25071201	25072201	+	Fresh.1K|Fresh.5K|Fresh.20K|Fresh.50K|Frozen.1K|Frozen.5K|Frozen.20K|Frozen.50K	promoter-TSS (NM_013943)	promoter-TSS (NM_013943)	-59	NM_013943	CLIC4	9.16	9.09	8.71	8.45	8.5	8.42	8.5	8.12
Merged-chr11-105893093-8	chr11	105892612	105893612	+	Fresh.1K|Fresh.5K|Fresh.20K|Fresh.50K|Frozen.1K|Frozen.5K|Frozen.20K|Frozen.50K	promoter-TSS (NM_032424)	promoter-TSS (NM_032424)	-158	NM_032424	MSANTD4	8.62	8.74	8.93	8.97	8.62	8.55	8.59	8.59
Merged-chr5-163342148-8	chr5	163341663	163342663	+	Fresh.1K|Fresh.5K|Fresh.20K|Fresh.50K|Frozen.1K|Frozen.5K|Frozen.20K|Frozen.50K	Intergenic	LTR1|LTR|ERV1	409629	NM_013283	MAT2B	8.43	8.64	8.68	8.74	8.32	8.49	8.59	8.39
Merged-chr10-99052464-8	chr10	99051963	99052963	+	Fresh.1K|Fresh.5K|Fresh.20K|Fresh.50K|Frozen.1K|Frozen.5K|Frozen.20K|Frozen.50K	promoter-TSS (NM_032900)	promoter-TSS (NM_032900)	-33	NR_037909	ARHGAP19-SLIT1	8.49	8.85	8.66	8.68	7.92	8.07	8.01	7.74
Merged-chr6-114180068-8	chr6	114179583	114180583	+	Fresh.1K|Fresh.5K|Fresh.20K|Fresh.50K|Frozen.1K|Frozen.5K|Frozen.20K|Frozen.50K	intron (NM_002356, intron 1 of 1)	CpG	1556	NM_002356	MARCKS	8.86	8.93	8.96	9.12	8.7	8.62	8.77	8.62
Merged-chr20-17949609-8	chr20	17949109	17950109	+	Fresh.1K|Fresh.5K|Fresh.20K|Fresh.50K|Frozen.1K|Frozen.5K|Frozen.20K|Frozen.50K	promoter-TSS (NM_014426)	promoter-TSS (NM_014426)	25	NM_014426	SNX5	8.8	9.14	8.85	8.63	8.59	8.8	8.64	8.46
Merged-chr1-186344599-8	chr1	186344050	186345050	+	Fresh.1K|Fresh.5K|Fresh.20K|Fresh.50K|Frozen.1K|Frozen.5K|Frozen.20K|Frozen.50K	promoter-TSS (NM_017847)	promoter-TSS (NM_017847)	-93	NM_003292	TPR	8.91	9.02	8.97	8.93	8.92	9.09	9.11	8.99
Merged-chr5-99384552-2	chr5	99384052	99385052	+	Fresh.1K|Fresh.50K	Intergenic	Intergenic	339406	NR_027503	LOC100133050	8.4	8.56	8.89	8.87	8.59	8.46	8.61	9.25
Merged-chr1-66748204-8	chr1	66747686	66748686	+	Fresh.1K|Fresh.5K|Fresh.20K|Fresh.50K|Frozen.1K|Frozen.5K|Frozen.20K|Frozen.50K	intron (NM_001297440, intron 6 of 15)	intron (NM_001297440, intron 6 of 15)	-49605	NM_002600	PDE4B	8.38	8.6	8.78	8.42	8.02	7.95	8.25	8.12
Merged-chr14-105957327-8	chr14	105956812	105957812	+	Fresh.1K|Fresh.5K|Fresh.20K|Fresh.50K|Frozen.1K|Frozen.5K|Frozen.20K|Frozen.50K	promoter-TSS (NM_001134876)	promoter-TSS (NM_001134876)	-274	NM_173608	C14orf80	9.71	9.64	9.59	9.59	9.2	9.1	9.08	8.82
Merged-chr12-133485231-8	chr12	133484732	133485732	+	Fresh.1K|Fresh.5K|Fresh.20K|Fresh.50K|Frozen.1K|Frozen.5K|Frozen.20K|Frozen.50K	Intergenic	CpG	20804	NR_110919	LOC101928530	8.72	8.74	8.69	8.86	8.62	8.45	8.4	8.28
Merged-chr10-1094992-8	chr10	1094496	1095496	+	Fresh.1K|Fresh.5K|Fresh.20K|Fresh.50K|Frozen.1K|Frozen.5K|Frozen.20K|Frozen.50K	promoter-TSS (NM_004508)	promoter-TSS (NM_004508)	65	NM_004508	IDI1	9.42	9.29	9.33	9.24	9.08	9.05	9.11	8.84
Merged-chr14-24912008-8	chr14	24911498	24912498	+	Fresh.1K|Fresh.5K|Fresh.20K|Fresh.50K|Frozen.1K|Frozen.5K|Frozen.20K|Frozen.50K	promoter-TSS (NM_001290293)	promoter-TSS (NM_001290293)	9	NM_020195	SDR39U1	8.91	8.82	8.77	8.47	8.38	8.35	8.3	8.01
Merged-chr16-15684888-8	chr16	15684413	15685413	+	Fresh.1K|Fresh.5K|Fresh.20K|Fresh.50K|Frozen.1K|Frozen.5K|Frozen.20K|Frozen.50K	Intergenic	Intergenic	20039	NR_106761	MIR6506	8.55	8.73	8.55	8.33	8.67	8.34	8.4	8.01
Merged-chr8-17780303-8	chr8	17779813	17780813	+	Fresh.1K|Fresh.5K|Fresh.20K|Fresh.50K|Frozen.1K|Frozen.5K|Frozen.20K|Frozen.50K	promoter-TSS (NM_006197)	promoter-TSS (NM_006197)	-53	NM_006197	PCM1	8.97	9.1	9.01	9.05	8.84	8.9	9.11	8.83
Merged-chr14-36278505-8	chr14	36277995	36278995	+	Fresh.1K|Fresh.5K|Fresh.20K|Fresh.50K|Frozen.1K|Frozen.5K|Frozen.20K|Frozen.50K	promoter-TSS (NR_104269)	promoter-TSS (NR_104269)	-63	NM_014990	RALGAPA1	8.68	8.62	8.67	8.39	8.45	8.49	8.44	8.26
Merged-chr21-27107662-2	chr21	27107162	27108162	+	Frozen.5K|Frozen.20K	5' UTR (NM_001003703, exon 1 of 4)	intron (NM_001197297, intron 1 of 9)	303	NM_001685	ATP5J	8.96	9.04	9.13	8.96	9.02	8.99	9.16	9
Merged-chr1-110881128-4	chr1	110880626	110881626	+	Fresh.1K|Fresh.5K|Fresh.20K|Fresh.50K	promoter-TSS (NM_022768)	promoter-TSS (NM_022768)	667	NR_036595	LOC440600	9.08	9.15	9.11	9.09	9.16	9.07	9.06	8.86
Merged-chr7-16685437-7	chr7	16684943	16685943	+	Fresh.1K|Fresh.5K|Fresh.20K|Fresh.50K|Frozen.1K|Frozen.20K|Frozen.50K	promoter-TSS (NM_001159767)	promoter-TSS (NM_001159767)	-1	NM_020319	ANKMY2	8.67	8.75	8.88	8.62	9.18	9.08	9.12	8.88
Merged-chr19-46088119-8	chr19	46087626	46088626	+	Fresh.1K|Fresh.5K|Fresh.20K|Fresh.50K|Frozen.1K|Frozen.5K|Frozen.20K|Frozen.50K	promoter-TSS (NM_001017989)	promoter-TSS (NM_001017989)	-4	NM_025136	OPA3	9.24	9.38	9.13	9.14	8.92	8.81	8.92	8.44
Merged-chr3-156892981-7	chr3	156892481	156893481	+	Fresh.1K|Fresh.20K|Fresh.50K|Frozen.1K|Frozen.5K|Frozen.20K|Frozen.50K	Intergenic	CpG	-14499	NM_020307	CCNL1	8.71	8.92	8.89	8.68	8.82	8.77	8.81	8.54
Merged-chr1-159038135-8	chr1	159037635	159038635	+	Fresh.1K|Fresh.5K|Fresh.20K|Fresh.50K|Frozen.1K|Frozen.5K|Frozen.20K|Frozen.50K	intron (NM_004833, intron 3 of 5)	intron (NM_004833, intron 3 of 5)	8512	NM_004833	AIM2	9.03	9.16	9	8.78	8.63	8.67	8.63	8.27
Merged-chr2-158261053-8	chr2	158260571	158261571	+	Fresh.1K|Fresh.5K|Fresh.20K|Fresh.50K|Frozen.1K|Frozen.5K|Frozen.20K|Frozen.50K	Intergenic	Intergenic	39533	NM_004288	CYTIP	8.46	8.69	8.7	8.67	8.24	8.26	8.2	8.17
Merged-chr16-56965931-8	chr16	56965426	56966426	+	Fresh.1K|Fresh.5K|Fresh.20K|Fresh.50K|Frozen.1K|Frozen.5K|Frozen.20K|Frozen.50K	promoter-TSS (NM_001272103)	promoter-TSS (NM_001272103)	-76	NM_014685	HERPUD1	9.02	9.2	8.98	9.02	9.02	8.89	8.82	8.66
Merged-chr15-75080018-8	chr15	75079521	75080521	+	Fresh.1K|Fresh.5K|Fresh.20K|Fresh.50K|Frozen.1K|Frozen.5K|Frozen.20K|Frozen.50K	TTS (NR_039738)	TTS (NR_039738)	1077	NR_039738	MIR4513	8.79	8.9	8.91	8.73	8.33	8.42	8.51	8.38
Merged-chr17-27279532-8	chr17	27279040	27280040	+	Fresh.1K|Fresh.5K|Fresh.20K|Fresh.50K|Frozen.1K|Frozen.5K|Frozen.20K|Frozen.50K	Intergenic	CpG	-1032	NM_020889	PHF12	9.05	9.02	8.74	8.76	8.5	8.44	8.34	8.2
Merged-chr11-64008921-6	chr11	64008403	64009403	+	Fresh.1K|Fresh.5K|Fresh.20K|Fresh.50K|Frozen.5K|Frozen.20K	promoter-TSS (NM_057092)	promoter-TSS (NM_057092)	299	NM_004470	FKBP2	9.25	9.47	9.16	8.96	8.97	9.04	8.82	8.36
Merged-chr5-179125754-8	chr5	179125224	179126224	+	Fresh.1K|Fresh.5K|Fresh.20K|Fresh.50K|Frozen.1K|Frozen.5K|Frozen.20K|Frozen.50K	promoter-TSS (NM_001746)	promoter-TSS (NM_001746)	-206	NM_001746	CANX	8.98	9.07	9.02	8.99	8.78	8.81	8.84	8.52
Merged-chr17-75437683-8	chr17	75437178	75438178	+	Fresh.1K|Fresh.5K|Fresh.20K|Fresh.50K|Frozen.1K|Frozen.5K|Frozen.20K|Frozen.50K	intron (NM_001293696, intron 1 of 9)	MIRc|SINE|MIR	-8935	NM_006640	2015-09-09	8.9	9.15	8.94	8.87	8.77	8.74	8.68	8.45
Merged-chr8-125649916-8	chr8	125649417	125650417	+	Fresh.1K|Fresh.5K|Fresh.20K|Fresh.50K|Frozen.1K|Frozen.5K|Frozen.20K|Frozen.50K	intron (NM_001282974, intron 3 of 13)	intron (NM_001282974, intron 3 of 13)	90831	NM_014751	MTSS1	8.88	9.01	8.99	9.06	8.47	8.53	8.53	8.27
Merged-chr19-8008758-8	chr19	8008275	8009275	+	Fresh.1K|Fresh.5K|Fresh.20K|Fresh.50K|Frozen.1K|Frozen.5K|Frozen.20K|Frozen.50K	promoter-TSS (NM_006351)	promoter-TSS (NM_006351)	-67	NM_006351	TIMM44	9.11	9.01	8.91	8.88	8.73	8.52	8.59	8.27
Merged-chr2-45957194-8	chr2	45956704	45957704	+	Fresh.1K|Fresh.5K|Fresh.20K|Fresh.50K|Frozen.1K|Frozen.5K|Frozen.20K|Frozen.50K	intron (NM_005400, intron 1 of 14)	intron (NM_005400, intron 1 of 14)	78161	NM_005400	PRKCE	8.76	8.93	8.82	8.49	8.03	7.97	8.11	7.8
Merged-chr19-50180194-8	chr19	50179742	50180742	+	Fresh.1K|Fresh.5K|Fresh.20K|Fresh.50K|Frozen.1K|Frozen.5K|Frozen.20K|Frozen.50K	promoter-TSS (NM_198318)	promoter-TSS (NM_198318)	-167	NM_001536	PRMT1	9.29	9.22	8.88	8.94	9.12	8.76	8.65	8.39
Merged-chr2-100106677-8	chr2	100106176	100107176	+	Fresh.1K|Fresh.5K|Fresh.20K|Fresh.50K|Frozen.1K|Frozen.5K|Frozen.20K|Frozen.50K	promoter-TSS (NM_001037872)	promoter-TSS (NM_001037872)	-196	NM_016316	REV1	9.08	8.98	8.93	8.88	9.11	9	8.97	8.71
Merged-chr7-66461783-8	chr7	66461280	66462280	+	Fresh.1K|Fresh.5K|Fresh.20K|Fresh.50K|Frozen.1K|Frozen.5K|Frozen.20K|Frozen.50K	promoter-TSS (NM_018264)	promoter-TSS (NM_018264)	-12	NM_018264	TYW1	8.52	8.7	8.7	8.68	8.48	8.35	8.32	8.09
Merged-chr2-114514408-8	chr2	114513910	114514910	+	Fresh.1K|Fresh.5K|Fresh.20K|Fresh.50K|Frozen.1K|Frozen.5K|Frozen.20K|Frozen.50K	promoter-TSS (NR_104470)	promoter-TSS (NR_104470)	-10	NM_025181	SLC35F5	8.97	8.83	8.91	8.78	8.98	8.97	8.79	8.6
Merged-chr1-14057556-8	chr1	14057059	14058059	+	Fresh.1K|Fresh.5K|Fresh.20K|Fresh.50K|Frozen.1K|Frozen.5K|Frozen.20K|Frozen.50K	exon (NM_012231, exon 3 of 10)	exon (NM_012231, exon 3 of 10)	-18317	NM_012231	PRDM2	9.03	9.07	9.04	9.02	8.33	8.56	8.54	8.2
Merged-chr8-17941910-3	chr8	17941411	17942411	+	Frozen.5K|Frozen.20K|Frozen.50K	promoter-TSS (NM_177924)	promoter-TSS (NM_177924)	-32	NM_004315	ASAH1	8.3	8.3	8.39	8.33	9.03	8.85	8.75	8.85
Merged-chr1-33593050-8	chr1	33592551	33593551	+	Fresh.1K|Fresh.5K|Fresh.20K|Fresh.50K|Frozen.1K|Frozen.5K|Frozen.20K|Frozen.50K	Intergenic	CpG	46337	NM_052998	AZIN2	8.96	9.12	9.08	9.04	8.34	8.38	8.46	8.03
Merged-chr3-112280868-8	chr3	112280390	112281390	+	Fresh.1K|Fresh.5K|Fresh.20K|Fresh.50K|Frozen.1K|Frozen.5K|Frozen.20K|Frozen.50K	promoter-TSS (NM_001278712)	promoter-TSS (NM_001278712)	33	NM_017945	SLC35A5	9.09	9.07	9.2	9.08	9.26	9.34	9.38	9.08
Merged-chr3-23958582-8	chr3	23958082	23959082	+	Fresh.1K|Fresh.5K|Fresh.20K|Fresh.50K|Frozen.1K|Frozen.5K|Frozen.20K|Frozen.50K	promoter-TSS (NM_020345)	promoter-TSS (NM_020345)	-36	NM_002948	RPL15	8.58	8.79	8.85	8.81	8.94	8.93	8.82	8.6
Merged-chr4-130014800-8	chr4	130014298	130015298	+	Fresh.1K|Fresh.5K|Fresh.20K|Fresh.50K|Frozen.1K|Frozen.5K|Frozen.20K|Frozen.50K	promoter-TSS (NM_173487)	promoter-TSS (NM_173487)	-31	NM_173487	C4orf33	8.47	8.41	8.7	8.66	8.55	8.55	8.61	8.55
Merged-chr19-797094-7	chr19	796595	797595	+	Fresh.1K|Fresh.20K|Fresh.50K|Frozen.1K|Frozen.5K|Frozen.20K|Frozen.50K	promoter-TSS (NM_031991)	promoter-TSS (NM_031991)	-297	NM_002819	PTBP1	9.32	9.39	9.17	8.93	9.05	8.69	8.63	8.32
Merged-chr7-35769112-8	chr7	35768619	35769619	+	Fresh.1K|Fresh.5K|Fresh.20K|Fresh.50K|Frozen.1K|Frozen.5K|Frozen.20K|Frozen.50K	Intergenic	Intergenic	13072	NR_108082	LOC100506725	8.52	8.73	8.72	8.71	8.62	8.36	8.47	8.55
Merged-chr20-49126848-8	chr20	49126361	49127361	+	Fresh.1K|Fresh.5K|Fresh.20K|Fresh.50K|Frozen.1K|Frozen.5K|Frozen.20K|Frozen.50K	promoter-TSS (NM_002827)	promoter-TSS (NM_002827)	3	NM_002827	PTPN1	8.45	8.79	8.51	8.51	8.29	8.18	8.23	7.82
Merged-chr8-95565794-8	chr8	95565294	95566294	+	Fresh.1K|Fresh.5K|Fresh.20K|Fresh.50K|Frozen.1K|Frozen.5K|Frozen.20K|Frozen.50K	promoter-TSS (NM_015496)	promoter-TSS (NM_015496)	-48	NM_015496	KIAA1429	8.61	8.61	8.64	8.82	8.55	8.42	8.38	8.2
Merged-chr16-87984670-8	chr16	87984168	87985168	+	Fresh.1K|Fresh.5K|Fresh.20K|Fresh.50K|Frozen.1K|Frozen.5K|Frozen.20K|Frozen.50K	promoter-TSS (NM_001173539)	promoter-TSS (NM_001173539)	-370	NM_017869	BANP	8.85	9.11	8.88	8.83	8.92	9.04	8.75	8.51
Merged-chr8-104427408-8	chr8	104426911	104427911	+	Fresh.1K|Fresh.5K|Fresh.20K|Fresh.50K|Frozen.1K|Frozen.5K|Frozen.20K|Frozen.50K	exon (NM_015420, exon 1 of 11)	exon (NM_015420, exon 1 of 11)	152	NM_030780	SLC25A32	8.72	8.88	8.96	9	8.99	8.92	8.89	8.77
Merged-chr3-190335166-8	chr3	190334662	190335662	+	Fresh.1K|Fresh.5K|Fresh.20K|Fresh.50K|Frozen.1K|Frozen.5K|Frozen.20K|Frozen.50K	intron (NM_002182, intron 5 of 11)	intron (NM_002182, intron 5 of 11)	103322	NM_002182	IL1RAP	8.35	8.71	8.74	8.34	8.6	8.33	8.63	8.36
Merged-chr1-241683097-8	chr1	241682612	241683612	+	Fresh.1K|Fresh.5K|Fresh.20K|Fresh.50K|Frozen.1K|Frozen.5K|Frozen.20K|Frozen.50K	promoter-TSS (NM_000143)	promoter-TSS (NM_000143)	-27	NM_000143	FH	8.28	8.34	8.32	8.62	8.32	8.19	8.25	8.16
Merged-chr2-198017386-8	chr2	198016885	198017885	+	Fresh.1K|Fresh.5K|Fresh.20K|Fresh.50K|Frozen.1K|Frozen.5K|Frozen.20K|Frozen.50K	intron (NM_001195144, intron 2 of 27)	intron (NM_001195144, intron 2 of 27)	149858	NR_046837	ANKRD44-IT1	8.71	8.67	8.94	8.74	8.15	8.38	8.5	8.33
Merged-chr1-155278501-8	chr1	155277999	155278999	+	Fresh.1K|Fresh.5K|Fresh.20K|Fresh.50K|Frozen.1K|Frozen.5K|Frozen.20K|Frozen.50K	promoter-TSS (NM_001135822)	promoter-TSS (NM_001135822)	-40	NM_002004	FDPS	8.75	8.78	8.68	8.68	8.38	8.37	8.47	8.1
Merged-chr4-99916508-8	chr4	99916012	99917012	+	Fresh.1K|Fresh.5K|Fresh.20K|Fresh.50K|Frozen.1K|Frozen.5K|Frozen.20K|Frozen.50K	promoter-TSS (NM_015143)	promoter-TSS (NM_015143)	-276	NM_015143	METAP1	8.54	8.69	8.8	8.69	8.32	8.27	8.42	8.44
Merged-chr4-331494-8	chr4	330985	331985	+	Fresh.1K|Fresh.5K|Fresh.20K|Fresh.50K|Frozen.1K|Frozen.5K|Frozen.20K|Frozen.50K	promoter-TSS (NM_003441)	promoter-TSS (NM_003441)	-111	NM_003441	ZNF141	8.65	8.81	8.74	8.85	8.55	8.6	8.65	8.45
Merged-chr12-122710698-8	chr12	122710178	122711178	+	Fresh.1K|Fresh.5K|Fresh.20K|Fresh.50K|Frozen.1K|Frozen.5K|Frozen.20K|Frozen.50K	promoter-TSS (NM_001278304)	promoter-TSS (NM_001278304)	-281	NM_019887	DIABLO	9.01	9.1	8.98	8.89	8.62	8.31	8.39	8.18
Merged-chr3-160117064-8	chr3	160116556	160117556	+	Fresh.1K|Fresh.5K|Fresh.20K|Fresh.50K|Frozen.1K|Frozen.5K|Frozen.20K|Frozen.50K	promoter-TSS (NM_001288753)	promoter-TSS (NM_001288753)	-36	NM_005496	SMC4	8.83	8.78	8.51	8.6	8.68	8.58	8.71	8.28
Merged-chr3-101292906-7	chr3	101292432	101293432	+	Fresh.1K|Fresh.5K|Fresh.20K|Frozen.1K|Frozen.5K|Frozen.20K|Frozen.50K	promoter-TSS (NM_020357)	promoter-TSS (NM_020357)	-110	NM_020357	PCNP	8.96	8.87	8.84	8.66	9.27	9.15	9.21	8.95
Merged-chr5-137090454-8	chr5	137089966	137090966	+	Fresh.1K|Fresh.5K|Fresh.20K|Fresh.50K|Frozen.1K|Frozen.5K|Frozen.20K|Frozen.50K	promoter-TSS (NM_006805)	promoter-TSS (NM_006805)	-427	NM_006805	HNRNPA0	9.04	9.09	9.02	8.81	8.95	9.04	9.03	8.72
Merged-chr20-33265001-8	chr20	33264508	33265508	+	Fresh.1K|Fresh.5K|Fresh.20K|Fresh.50K|Frozen.1K|Frozen.5K|Frozen.20K|Frozen.50K	promoter-TSS (NM_080476)	promoter-TSS (NM_080476)	81	NM_080476	PIGU	9.04	8.95	8.81	8.57	8.37	8.47	8.46	8.19
Merged-chr7-36192676-8	chr7	36192204	36193204	+	Fresh.1K|Fresh.5K|Fresh.20K|Fresh.50K|Frozen.1K|Frozen.5K|Frozen.20K|Frozen.50K	promoter-TSS (NM_030636)	promoter-TSS (NM_030636)	-132	NM_030636	EEPD1	8.97	9.01	9.04	8.95	8.78	8.8	8.97	8.82
Merged-chr8-42698512-8	chr8	42698018	42699018	+	Fresh.1K|Fresh.5K|Fresh.20K|Fresh.50K|Frozen.1K|Frozen.5K|Frozen.20K|Frozen.50K	promoter-TSS (NM_018105)	promoter-TSS (NM_018105)	-44	NM_018105	THAP1	8.71	8.73	8.88	8.68	9.04	8.85	8.71	8.67
Merged-chr10-104154134-7	chr10	104153631	104154631	+	Fresh.1K|Fresh.5K|Fresh.20K|Fresh.50K|Frozen.1K|Frozen.5K|Frozen.50K	promoter-TSS (NM_001077494)	promoter-TSS (NM_001077494)	-204	NM_002502	NFKB2	9.36	9.34	9.12	9.03	8.84	8.91	8.8	8.37
Merged-chr20-23331375-6	chr20	23330874	23331874	+	Fresh.1K|Fresh.5K|Fresh.20K|Fresh.50K|Frozen.1K|Frozen.5K	promoter-TSS (NM_013248)	promoter-TSS (NM_013248)	1	NM_013248	NXT1	8.75	8.79	8.81	8.77	8.85	8.76	8.72	8.45
Merged-chr9-34989527-8	chr9	34989025	34990025	+	Fresh.1K|Fresh.5K|Fresh.20K|Fresh.50K|Frozen.1K|Frozen.5K|Frozen.20K|Frozen.50K	promoter-TSS (NM_012266)	promoter-TSS (NM_012266)	-113	NM_012266	DNAJB5	8.62	8.89	8.86	8.82	8.25	8.46	8.55	8.18
Merged-chr2-71295709-8	chr2	71295225	71296225	+	Fresh.1K|Fresh.5K|Fresh.20K|Fresh.50K|Frozen.1K|Frozen.5K|Frozen.20K|Frozen.50K	exon (NM_017567, exon 1 of 10)	exon (NM_017567, exon 1 of 10)	317	NM_017567	NAGK	9.11	8.85	8.94	8.45	8.87	9.01	8.84	8.57
Merged-chr12-54891442-8	chr12	54890963	54891963	+	Fresh.1K|Fresh.5K|Fresh.20K|Fresh.50K|Frozen.1K|Frozen.5K|Frozen.20K|Frozen.50K	promoter-TSS (NM_005337)	promoter-TSS (NM_005337)	-32	NM_005337	NCKAP1L	8.49	8.75	8.64	8.72	7.47	7.61	7.93	7.52
Merged-chr16-30670074-8	chr16	30669576	30670576	+	Fresh.1K|Fresh.5K|Fresh.20K|Fresh.50K|Frozen.1K|Frozen.5K|Frozen.20K|Frozen.50K	Intergenic	CpG	-5702	NM_022452	FBRS	9.65	9.44	9.42	9.23	9.47	9.23	9.18	8.77
Merged-chr4-120375751-1	chr4	120375251	120376251	+	Frozen.50K	promoter-TSS (NR_037630)	promoter-TSS (NR_037630)	-187	NR_037630	LOC645513	8.75	9	9.07	8.8	8.97	8.79	8.87	8.79
Merged-chr17-40540627-8	chr17	40540108	40541108	+	Fresh.1K|Fresh.5K|Fresh.20K|Fresh.50K|Frozen.1K|Frozen.5K|Frozen.20K|Frozen.50K	promoter-TSS (NM_003150)	promoter-TSS (NM_003150)	-95	NM_003150	STAT3	9.15	9.08	8.86	8.73	8.91	8.9	8.63	8.6
Merged-chr11-114271292-8	chr11	114270757	114271757	+	Fresh.1K|Fresh.5K|Fresh.20K|Fresh.50K|Frozen.1K|Frozen.5K|Frozen.20K|Frozen.50K	promoter-TSS (NM_019021)	promoter-TSS (NM_019021)	6	NM_016090	RBM7	8.73	8.73	8.83	8.76	8.76	8.71	8.78	8.48
Merged-chr12-8179301-8	chr12	8178797	8179797	+	Fresh.1K|Fresh.5K|Fresh.20K|Fresh.50K|Frozen.1K|Frozen.5K|Frozen.20K|Frozen.50K	Intergenic	Intergenic	-6062	NM_018416	FOXJ2	8.24	8.71	8.67	8.48	8.47	8.5	8.17	8.29
Merged-chr16-18573454-8	chr16	18572998	18573998	+	Fresh.1K|Fresh.5K|Fresh.20K|Fresh.50K|Frozen.1K|Frozen.5K|Frozen.20K|Frozen.50K	promoter-TSS (NM_173614)	promoter-TSS (NM_173614)	-64	NM_173614	NOMO2	8.72	8.45	8.55	8.56	8.6	8.51	8.37	8.3
Merged-chr7-8008314-8	chr7	8007810	8008810	+	Fresh.1K|Fresh.5K|Fresh.20K|Fresh.50K|Frozen.1K|Frozen.5K|Frozen.20K|Frozen.50K	promoter-TSS (NM_138426)	promoter-TSS (NM_138426)	-64	NM_138426	GLCCI1	8.86	9	9.07	8.82	8.65	8.73	8.84	8.96
Merged-chr1-29351-8	chr1	28851	29851	+	Fresh.1K|Fresh.5K|Fresh.20K|Fresh.50K|Frozen.1K|Frozen.5K|Frozen.20K|Frozen.50K	promoter-TSS (NR_024540)	promoter-TSS (NR_024540)	19	NR_024540	WASH7P	8.12	8.09	8.19	7.83	8.52	8.45	8.38	8.29
Merged-chr10-112116551-8	chr10	112116029	112117029	+	Fresh.1K|Fresh.5K|Fresh.20K|Fresh.50K|Frozen.1K|Frozen.5K|Frozen.20K|Frozen.50K	Intergenic	Intergenic	-51822	NM_005871	SMNDC1	8.67	8.71	8.62	8.33	8.6	8.54	8.5	8.31
Merged-chr2-223521116-3	chr2	223520617	223521617	+	Frozen.5K|Frozen.20K|Frozen.50K	promoter-TSS (NM_005687)	promoter-TSS (NM_005687)	-290	NM_005687	FARSB	8.39	8.42	8.3	8.28	8.99	8.96	8.82	8.67
Merged-chr12-42863397-8	chr12	42862901	42863901	+	Fresh.1K|Fresh.5K|Fresh.20K|Fresh.50K|Frozen.1K|Frozen.5K|Frozen.20K|Frozen.50K	intron (NM_153026, intron 3 of 7)	intron (NM_153026, intron 3 of 7)	14015	NM_153026	PRICKLE1	8.32	8.65	8.86	8.56	8.53	8.31	8.36	8.23
Merged-chr9-86595245-8	chr9	86594742	86595742	+	Fresh.1K|Fresh.5K|Fresh.20K|Fresh.50K|Frozen.1K|Frozen.5K|Frozen.20K|Frozen.50K	promoter-TSS (NM_031263)	promoter-TSS (NM_031263)	-58	NM_002140	HNRNPK	8.79	8.86	8.74	8.76	8.93	8.98	9	8.69
Merged-chr3-99536710-8	chr3	99536218	99537218	+	Fresh.1K|Fresh.5K|Fresh.20K|Fresh.50K|Frozen.1K|Frozen.5K|Frozen.20K|Frozen.50K	promoter-TSS (NM_032359)	promoter-TSS (NM_032359)	40	NM_032359	CMSS1	8.48	8.68	8.74	8.8	8.89	9.04	9.06	8.88
Merged-chr19-12893228-8	chr19	12892688	12893688	+	Fresh.1K|Fresh.5K|Fresh.20K|Fresh.50K|Frozen.1K|Frozen.5K|Frozen.20K|Frozen.50K	Intergenic	Intergenic	-6754	NM_013312	HOOK2	9.27	9.13	8.94	8.7	8.8	8.67	8.51	8.12
Merged-chr3-14166359-8	chr3	14165857	14166857	+	Fresh.1K|Fresh.5K|Fresh.20K|Fresh.50K|Frozen.1K|Frozen.5K|Frozen.20K|Frozen.50K	promoter-TSS (NM_024334)	promoter-TSS (NM_024334)	14	NM_144636	CHCHD4	8.96	8.98	8.84	8.83	8.76	8.83	8.87	8.58
Merged-chr9-88555993-4	chr9	88555496	88556496	+	Fresh.1K|Fresh.5K|Frozen.1K|Frozen.50K	promoter-TSS (NM_024635)	promoter-TSS (NM_024635)	-61	NM_024635	NAA35	9.07	9.24	9.18	9.04	8.91	8.92	8.79	8.46
Merged-chr3-42108940-8	chr3	42108441	42109441	+	Fresh.1K|Fresh.5K|Fresh.20K|Fresh.50K|Frozen.1K|Frozen.5K|Frozen.20K|Frozen.50K	Intergenic	Intergenic	-23805	NM_014965	TRAK1	8.41	8.64	8.4	8.26	8.29	8.38	8.44	8.19
Merged-chr7-105712188-8	chr7	105711714	105712714	+	Fresh.1K|Fresh.5K|Fresh.20K|Fresh.50K|Frozen.1K|Frozen.5K|Frozen.20K|Frozen.50K	Intergenic	Intergenic	40577	NM_006754	SYPL1	8.46	8.53	8.77	8.69	8.24	8.14	8.33	8.2
Merged-chr5-154134644-8	chr5	154134145	154135145	+	Fresh.1K|Fresh.5K|Fresh.20K|Fresh.50K|Frozen.1K|Frozen.5K|Frozen.20K|Frozen.50K	intron (NM_015315, intron 1 of 18)	CpG	42183	NM_015315	LARP1	8.56	8.68	8.53	8.52	8.38	8.34	8.46	8.11
Merged-chr7-112090434-8	chr7	112089925	112090925	+	Fresh.1K|Fresh.5K|Fresh.20K|Fresh.50K|Frozen.1K|Frozen.5K|Frozen.20K|Frozen.50K	promoter-TSS (NR_120333)	promoter-TSS (NR_120333)	-58	NM_001550	IFRD1	8.66	8.73	8.88	8.64	9.02	9	8.94	8.96
Merged-chr6-42981896-8	chr6	42981342	42982342	+	Fresh.1K|Fresh.5K|Fresh.20K|Fresh.50K|Frozen.1K|Frozen.5K|Frozen.20K|Frozen.50K	promoter-TSS (NM_057161)	promoter-TSS (NM_057161)	1	NM_057161	KLHDC3	8.83	9.02	9.01	8.8	8.54	8.39	8.45	7.95
Merged-chr2-163200605-8	chr2	163200104	163201104	+	Fresh.1K|Fresh.5K|Fresh.20K|Fresh.50K|Frozen.1K|Frozen.5K|Frozen.20K|Frozen.50K	promoter-TSS (NM_012198)	promoter-TSS (NM_012198)	21	NM_012198	GCA	8.37	8.47	8.69	8.91	8.81	8.77	8.95	8.92
Merged-chr13-53226906-8	chr13	53226413	53227413	+	Fresh.1K|Fresh.5K|Fresh.20K|Fresh.50K|Frozen.1K|Frozen.5K|Frozen.20K|Frozen.50K	promoter-TSS (NM_006704)	promoter-TSS (NM_006704)	82	NM_006704	SUGT1	8.85	8.9	8.83	8.92	8.68	8.85	8.84	8.74
Merged-chr13-100072727-8	chr13	100072231	100073231	+	Fresh.1K|Fresh.5K|Fresh.20K|Fresh.50K|Frozen.1K|Frozen.5K|Frozen.20K|Frozen.50K	Intergenic	Intergenic	-14177	NR_039765	MIR548AN	8.4	8.52	8.68	8.5	7.99	8.2	8.17	8.04
Merged-chr17-19209847-8	chr17	19209345	19210345	+	Fresh.1K|Fresh.5K|Fresh.20K|Fresh.50K|Frozen.1K|Frozen.5K|Frozen.20K|Frozen.50K	promoter-TSS (NR_048576)	promoter-TSS (NR_048576)	-271	NR_048576	EPN2-AS1	8.66	8.83	8.74	8.58	8.02	7.97	8.11	7.73
Merged-chr2-74153965-8	chr2	74153466	74154466	+	Fresh.1K|Fresh.5K|Fresh.20K|Fresh.50K|Frozen.1K|Frozen.5K|Frozen.20K|Frozen.50K	promoter-TSS (NM_080918)	promoter-TSS (NM_080918)	13	NM_001929	DGUOK	8.88	8.81	8.69	8.59	8.45	8.45	8.48	8.04
Merged-chr12-120105712-8	chr12	120105226	120106226	+	Fresh.1K|Fresh.5K|Fresh.20K|Fresh.50K|Frozen.1K|Frozen.5K|Frozen.20K|Frozen.50K	promoter-TSS (NM_006253)	promoter-TSS (NM_006253)	-35	NM_006253	PRKAB1	8.8	8.9	8.84	8.9	8.02	8.21	8.28	7.98
Merged-chr1-67390636-8	chr1	67390119	67391119	+	Fresh.1K|Fresh.5K|Fresh.20K|Fresh.50K|Frozen.1K|Frozen.5K|Frozen.20K|Frozen.50K	promoter-TSS (NM_001077703)	promoter-TSS (NM_001077703)	41	NM_020948	MIER1	8.5	8.89	8.94	8.85	9.1	8.96	9.11	8.82
Merged-chr1-231664085-1	chr1	231663585	231664585	+	Frozen.1K	promoter-TSS (NR_028395)	promoter-TSS (NR_028395)	-314	NR_028393	TSNAX-DISC1	8.4	8.11	8.15	8	8.73	8.58	8.59	8.31
Merged-chr17-43239079-8	chr17	43238575	43239575	+	Fresh.1K|Fresh.5K|Fresh.20K|Fresh.50K|Frozen.1K|Frozen.5K|Frozen.20K|Frozen.50K	intron (NM_144608, intron 1 of 3)	CpG	811	NM_144608	HEXIM2	8.96	9	8.51	8.54	8.28	8.28	8.04	7.7
Merged-chr2-88899807-8	chr2	88899317	88900317	+	Fresh.1K|Fresh.5K|Fresh.20K|Fresh.50K|Frozen.1K|Frozen.5K|Frozen.20K|Frozen.50K	intron (NM_004836, intron 2 of 16)	intron (NM_004836, intron 2 of 16)	27277	NM_004836	EIF2AK3	8.57	8.69	8.68	8.69	8.34	8.44	8.49	8.29
Merged-chr12-13254296-8	chr12	13253810	13254810	+	Fresh.1K|Fresh.5K|Fresh.20K|Fresh.50K|Frozen.1K|Frozen.5K|Frozen.20K|Frozen.50K	intron (NM_001206842, intron 1 of 5)	CpG	2320	NM_031289	GSG1	8.97	8.91	8.8	8.71	8.87	8.78	8.89	8.57
Merged-chr10-116286645-8	chr10	116286147	116287147	+	Fresh.1K|Fresh.5K|Fresh.20K|Fresh.50K|Frozen.1K|Frozen.5K|Frozen.20K|Frozen.50K	promoter-TSS (NM_006720)	promoter-TSS (NM_006720)	38	NM_002313	ABLIM1	8.36	8.4	8.62	8.62	8.31	8.45	8.55	8.43
Merged-chr3-46580771-2	chr3	46580271	46581271	+	Fresh.1K|Frozen.20K	intron (NM_024512, intron 3 of 8)	intron (NM_024512, intron 3 of 8)	-18117	NR_073385	LRRC2-AS1	8.93	9	8.94	8.87	8.68	8.93	8.79	8.63
Merged-chr15-59063402-8	chr15	59062908	59063908	+	Fresh.1K|Fresh.5K|Fresh.20K|Fresh.50K|Frozen.1K|Frozen.5K|Frozen.20K|Frozen.50K	promoter-TSS (NM_001040453)	promoter-TSS (NM_001040453)	15	NM_019092	FAM63B	8.73	8.72	8.59	8.73	8.59	8.49	8.31	8.18
Merged-chr4-2538128-8	chr4	2537605	2538605	+	Fresh.1K|Fresh.5K|Fresh.20K|Fresh.50K|Frozen.1K|Frozen.5K|Frozen.20K|Frozen.50K	Intergenic	CpG	66925	NM_002938	RNF4	8.82	8.92	8.72	8.66	8.54	8.56	8.43	8.12
Merged-chr14-105531881-8	chr14	105531375	105532375	+	Fresh.1K|Fresh.5K|Fresh.20K|Fresh.50K|Frozen.1K|Frozen.5K|Frozen.20K|Frozen.50K	promoter-TSS (NM_013345)	promoter-TSS (NM_013345)	12	NM_013345	GPR132	8.73	8.58	8.66	8.67	7.91	7.81	7.89	7.52
Merged-chr10-112327172-8	chr10	112326672	112327672	+	Fresh.1K|Fresh.5K|Fresh.20K|Fresh.50K|Frozen.1K|Frozen.5K|Frozen.20K|Frozen.50K	promoter-TSS (NM_005445)	promoter-TSS (NM_005445)	-277	NM_005445	SMC3	8.49	8.58	8.5	8.49	8.73	8.78	8.83	8.48
Merged-chr10-120966967-8	chr10	120966469	120967469	+	Fresh.1K|Fresh.5K|Fresh.20K|Fresh.50K|Frozen.1K|Frozen.5K|Frozen.20K|Frozen.50K	promoter-TSS (NM_005308)	promoter-TSS (NM_005308)	-228	NM_005308	GRK5	8.61	8.63	8.75	8.72	8.48	8.62	8.7	8.41
Merged-chr7-44058889-8	chr7	44058391	44059391	+	Fresh.1K|Fresh.5K|Fresh.20K|Fresh.50K|Frozen.1K|Frozen.5K|Frozen.20K|Frozen.50K	promoter-TSS (NR_003655)	promoter-TSS (NR_003655)	-143	NM_032734	POLR2J4	8.59	8.53	8.56	8.55	8.38	8.32	8.19	7.86
Merged-chr4-186347088-8	chr4	186346594	186347594	+	Fresh.1K|Fresh.5K|Fresh.20K|Fresh.50K|Frozen.1K|Frozen.5K|Frozen.20K|Frozen.50K	promoter-TSS (NM_018359)	promoter-TSS (NM_018359)	45	NM_018359	UFSP2	8.64	8.81	8.71	8.72	9.11	9.06	9	8.67
Merged-chr10-69524226-5	chr10	69523726	69524726	+	Fresh.1K|Fresh.5K|Fresh.20K|Fresh.50K|Frozen.20K	Intergenic	CpG	-68277	NM_013266	CTNNA3	8.68	8.58	8.54	8.68	8.66	8.68	8.76	8.69
Merged-chr6-109416651-4	chr6	109416152	109417152	+	Fresh.1K|Fresh.5K|Fresh.20K|Fresh.50K	promoter-TSS (NM_014454)	promoter-TSS (NM_014454)	296	NM_173830	CEP57L1	8.48	8.79	8.55	8.59	8.79	8.74	8.78	8.55
Merged-chr17-7835401-8	chr17	7834900	7835900	+	Fresh.1K|Fresh.5K|Fresh.20K|Fresh.50K|Frozen.1K|Frozen.5K|Frozen.20K|Frozen.50K	promoter-TSS (NM_021210)	promoter-TSS (NM_021210)	-42	NM_053051	CNTROB	8.49	8.78	8.45	8.34	8.28	8.27	8.29	7.64
Merged-chr4-48782416-8	chr4	48781911	48782911	+	Fresh.1K|Fresh.5K|Fresh.20K|Fresh.50K|Frozen.1K|Frozen.5K|Frozen.20K|Frozen.50K	promoter-TSS (NM_015030)	promoter-TSS (NM_015030)	-95	NM_015030	FRYL	8.75	8.67	8.71	8.78	8.69	8.42	8.61	8.48
Merged-chr4-57301869-7	chr4	57301353	57302353	+	Fresh.1K|Fresh.5K|Fresh.20K|Fresh.50K|Frozen.5K|Frozen.20K|Frozen.50K	promoter-TSS (NM_002703)	promoter-TSS (NM_002703)	-51	NM_002703	PPAT	9.22	9.1	9.29	9.07	9.32	9.24	9.32	9.06
Merged-chr10-101190540-8	chr10	101190047	101191047	+	Fresh.1K|Fresh.5K|Fresh.20K|Fresh.50K|Frozen.1K|Frozen.5K|Frozen.20K|Frozen.50K	promoter-TSS (NM_002079)	promoter-TSS (NM_002079)	-17	NM_002079	GOT1	8.64	8.71	8.79	8.75	8.5	8.54	8.51	8.28
Merged-chr3-113932540-8	chr3	113932036	113933036	+	Fresh.1K|Fresh.5K|Fresh.20K|Fresh.50K|Frozen.1K|Frozen.5K|Frozen.20K|Frozen.50K	Intergenic	Intergenic	-14282	NM_000796	DRD3	9.13	9.16	9.27	9.17	8.9	8.88	8.98	8.96
Merged-chr10-74856705-8	chr10	74856217	74857217	+	Fresh.1K|Fresh.5K|Fresh.20K|Fresh.50K|Frozen.1K|Frozen.5K|Frozen.20K|Frozen.50K	promoter-TSS (NM_000917)	promoter-TSS (NM_000917)	15	NM_000917	P4HA1	8.97	8.77	8.73	8.68	8.28	8.33	8.36	8.02
Merged-chr2-120517295-8	chr2	120516821	120517821	+	Fresh.1K|Fresh.5K|Fresh.20K|Fresh.50K|Frozen.1K|Frozen.5K|Frozen.20K|Frozen.50K	5' UTR (NM_002830, exon 1 of 27)	5' UTR (NM_002830, exon 1 of 27)	114	NM_002830	PTPN4	8.9	8.7	9.07	8.71	8.55	8.61	8.55	8.47
Merged-chr19-57901196-8	chr19	57900663	57901663	+	Fresh.1K|Fresh.5K|Fresh.20K|Fresh.50K|Frozen.1K|Frozen.5K|Frozen.20K|Frozen.50K	promoter-TSS (NM_001172773)	promoter-TSS (NM_001172773)	-55	NM_152909	ZNF548	8.62	8.78	8.58	8.67	8.23	8.16	8.22	7.71
Merged-chr4-7069909-8	chr4	7069400	7070400	+	Fresh.1K|Fresh.5K|Fresh.20K|Fresh.50K|Frozen.1K|Frozen.5K|Frozen.20K|Frozen.50K	promoter-TSS (NM_025196)	promoter-TSS (NM_025196)	-100	NM_025196	GRPEL1	8.9	8.8	8.68	8.63	8.75	8.48	8.55	8.23
Merged-chr8-125487004-8	chr8	125486484	125487484	+	Fresh.1K|Fresh.5K|Fresh.20K|Fresh.50K|Frozen.1K|Frozen.5K|Frozen.20K|Frozen.50K	promoter-TSS (NM_007218)	promoter-TSS (NM_007218)	-24	NM_007218	RNF139	9.15	9.21	9.15	9.16	9.01	8.94	8.93	8.53
Merged-chr10-97517913-8	chr10	97517413	97518413	+	Fresh.1K|Fresh.5K|Fresh.20K|Fresh.50K|Frozen.1K|Frozen.5K|Frozen.20K|Frozen.50K	intron (NR_038444, intron 5 of 5)	intron (NR_038444, intron 5 of 5)	2240	NM_001776	ENTPD1	8.13	8.45	8.4	8.45	7.87	7.86	7.93	7.72
Merged-chr8-90996434-8	chr8	90995936	90996936	+	Fresh.1K|Fresh.5K|Fresh.20K|Fresh.50K|Frozen.1K|Frozen.5K|Frozen.20K|Frozen.50K	intron (NM_002485, intron 1 of 15)	CpG	463	NM_002485	NBN	8.65	8.86	8.98	8.91	8.66	8.78	8.87	8.8
Merged-chr1-228327634-7	chr1	228327165	228328165	+	Fresh.1K|Fresh.5K|Fresh.20K|Fresh.50K|Frozen.5K|Frozen.20K|Frozen.50K	promoter-TSS (NM_001242839)	promoter-TSS (NM_001242839)	-120	NM_000858	GUK1	9.21	9.25	9.43	9.27	8.95	8.73	8.91	8.49
Merged-chr9-69262696-8	chr9	69262197	69263197	+	Fresh.1K|Fresh.5K|Fresh.20K|Fresh.50K|Frozen.1K|Frozen.5K|Frozen.20K|Frozen.50K	promoter-TSS (NM_001286836)	promoter-TSS (NM_001286836)	-67	NM_001024916	CBWD5	8.31	8.47	8.36	8.1	8.08	8.29	8.24	8.07
Merged-chr3-107843409-8	chr3	107842909	107843909	+	Fresh.1K|Fresh.5K|Fresh.20K|Fresh.50K|Frozen.1K|Frozen.5K|Frozen.20K|Frozen.50K	promoter-TSS (NR_110030)	promoter-TSS (NR_110030)	-502	NR_110028	LINC01215	8.67	8.89	9.12	8.94	8.8	9.01	8.95	8.9
Merged-chr5-139780757-1	chr5	139780257	139781257	+	Frozen.50K	promoter-TSS (NM_017747)	promoter-TSS (NM_017747)	-642	NM_017747	ANKHD1	9.41	9.3	9.37	9.39	9.27	9.29	9.33	9.14
Merged-chr14-24711889-8	chr14	24711378	24712378	+	Fresh.1K|Fresh.5K|Fresh.20K|Fresh.50K|Frozen.1K|Frozen.5K|Frozen.20K|Frozen.50K	promoter-TSS (NM_012461)	promoter-TSS (NM_012461)	2	NM_012461	TINF2	9.16	9.14	9.19	9.19	9.12	9.03	9.17	8.79
Merged-chr20-47895025-6	chr20	47894529	47895529	+	Fresh.1K|Fresh.20K|Frozen.1K|Frozen.5K|Frozen.20K|Frozen.50K	promoter-TSS (NR_036659)	promoter-TSS (NR_036659)	-150	NR_003604	ZFAS1	9.35	9.07	9.11	9.02	9.09	8.95	9	8.64
Merged-chr10-112257526-8	chr10	112257049	112258049	+	Fresh.1K|Fresh.5K|Fresh.20K|Fresh.50K|Frozen.1K|Frozen.5K|Frozen.20K|Frozen.50K	promoter-TSS (NM_004419)	promoter-TSS (NM_004419)	-76	NM_004419	DUSP5	8.64	8.5	8.63	8.43	8.39	8.53	8.46	8.24
Merged-chr1-153700359-8	chr1	153699863	153700863	+	Fresh.1K|Fresh.5K|Fresh.20K|Fresh.50K|Frozen.1K|Frozen.5K|Frozen.20K|Frozen.50K	promoter-TSS (NM_023015)	promoter-TSS (NM_023015)	-204	NM_023015	INTS3	8.81	8.78	8.72	8.9	8.31	8.25	8.13	7.93
Merged-chr1-235147761-8	chr1	235147278	235148278	+	Fresh.1K|Fresh.5K|Fresh.20K|Fresh.50K|Frozen.1K|Frozen.5K|Frozen.20K|Frozen.50K	Intergenic	Intergenic	143474	NR_002956	SNORA14B	8.75	8.76	8.96	8.89	8.67	8.59	8.77	8.67
Merged-chr15-55489182-8	chr15	55488686	55489686	+	Fresh.1K|Fresh.5K|Fresh.20K|Fresh.50K|Frozen.1K|Frozen.5K|Frozen.20K|Frozen.50K	promoter-TSS (NM_016304)	promoter-TSS (NM_016304)	45	NM_016304	RSL24D1	8.61	8.84	8.61	8.49	8.25	8.43	8.32	8.25
Merged-chr10-27793175-8	chr10	27792660	27793660	+	Fresh.1K|Fresh.5K|Fresh.20K|Fresh.50K|Frozen.1K|Frozen.5K|Frozen.20K|Frozen.50K	promoter-TSS (NM_001256415)	promoter-TSS (NM_001256415)	57	NM_021252	RAB18	8.82	8.53	8.68	8.69	8.8	8.64	8.65	8.6
Merged-chr14-69152364-8	chr14	69151843	69152843	+	Fresh.1K|Fresh.5K|Fresh.20K|Fresh.50K|Frozen.1K|Frozen.5K|Frozen.20K|Frozen.50K	Intergenic	Intergenic	108288	NM_004926	ZFP36L1	8.72	8.75	8.91	8.6	8.78	8.49	8.64	8.31
Merged-chr1-169337087-8	chr1	169336598	169337598	+	Fresh.1K|Fresh.5K|Fresh.20K|Fresh.50K|Frozen.1K|Frozen.5K|Frozen.20K|Frozen.50K	promoter-TSS (NM_003666)	promoter-TSS (NM_003666)	-96	NM_003666	BLZF1	8.56	8.72	8.74	8.56	8.69	8.57	8.66	8.42
Merged-chr7-104584998-8	chr7	104584498	104585498	+	Fresh.1K|Fresh.5K|Fresh.20K|Fresh.50K|Frozen.1K|Frozen.5K|Frozen.20K|Frozen.50K	Intergenic	Intergenic	-17906	NR_027374	LHFPL3-AS2	8.49	8.61	8.7	8.45	8.71	8.94	8.7	8.85
Merged-chr5-34929579-7	chr5	34929103	34930103	+	Fresh.1K|Fresh.5K|Fresh.20K|Fresh.50K|Frozen.1K|Frozen.20K|Frozen.50K	promoter-TSS (NM_194283)	promoter-TSS (NM_194283)	-95	NM_194283	DNAJC21	8.69	9.07	8.97	8.77	9.04	8.89	8.99	8.77
Merged-chr20-43215113-8	chr20	43214622	43215622	+	Fresh.1K|Fresh.5K|Fresh.20K|Fresh.50K|Frozen.1K|Frozen.5K|Frozen.20K|Frozen.50K	intron (NM_181805, intron 3 of 5)	intron (NM_181805, intron 3 of 5)	3932	NM_007066	PKIG	8.8	8.65	8.65	8.45	7.72	7.79	8.12	7.59
Merged-chr3-14220196-8	chr3	14219717	14220717	+	Fresh.1K|Fresh.5K|Fresh.20K|Fresh.50K|Frozen.1K|Frozen.5K|Frozen.20K|Frozen.50K	promoter-TSS (NM_014463)	promoter-TSS (NM_014463)	-11	NM_014463	LSM3	8.95	8.78	8.59	8.59	8.87	8.58	8.65	8.26
Merged-chr10-63776828-8	chr10	63776330	63777330	+	Fresh.1K|Fresh.5K|Fresh.20K|Fresh.50K|Frozen.1K|Frozen.5K|Frozen.20K|Frozen.50K	intron (NM_032199, intron 4 of 9)	intron (NM_032199, intron 4 of 9)	-32140	NM_032199	ARID5B	8.21	8.64	8.59	8.4	8.52	8.55	8.6	8.53
Merged-chr11-118992201-8	chr11	118991714	118992714	+	Fresh.1K|Fresh.5K|Fresh.20K|Fresh.50K|Frozen.1K|Frozen.5K|Frozen.20K|Frozen.50K	promoter-TSS (NM_001243259)	promoter-TSS (NM_001243259)	-19	NM_015517	HINFP	8.84	9.06	8.9	8.87	8.44	8.23	8.4	8.03
Merged-chr4-169931542-8	chr4	169931023	169932023	+	Fresh.1K|Fresh.5K|Fresh.20K|Fresh.50K|Frozen.1K|Frozen.5K|Frozen.20K|Frozen.50K	promoter-TSS (NM_032783)	promoter-TSS (NM_032783)	-55	NM_032783	CBR4	8.51	8.67	8.81	8.67	8.37	8.51	8.46	8.35
Merged-chr2-70369827-8	chr2	70369336	70370336	+	Fresh.1K|Fresh.5K|Fresh.20K|Fresh.50K|Frozen.1K|Frozen.5K|Frozen.20K|Frozen.50K	Intergenic	CpG	-17388	NR_024444	LOC100133985	9.38	9.24	9.05	9.03	9.1	8.89	8.92	8.7
Merged-chr6-41040194-7	chr6	41039663	41040663	+	Fresh.1K|Fresh.5K|Fresh.20K|Fresh.50K|Frozen.5K|Frozen.20K|Frozen.50K	promoter-TSS (NM_021705)	promoter-TSS (NM_021705)	25	NM_145063	OARD1	9.08	9.06	8.88	8.99	9	8.97	8.83	8.59
Merged-chr17-45266742-8	chr17	45266253	45267253	+	Fresh.1K|Fresh.5K|Fresh.20K|Fresh.50K|Frozen.1K|Frozen.5K|Frozen.20K|Frozen.50K	promoter-TSS (NM_001293091)	promoter-TSS (NM_001293091)	-75	NM_001256	CDC27	8.99	8.76	8.58	8.82	8.64	8.46	8.37	8.01
Merged-chr12-110151404-8	chr12	110150924	110151924	+	Fresh.1K|Fresh.5K|Fresh.20K|Fresh.50K|Frozen.1K|Frozen.5K|Frozen.20K|Frozen.50K	promoter-TSS (NM_032829)	promoter-TSS (NM_032829)	-763	NM_032829	FAM222A	8.66	8.83	8.76	8.63	8.54	8.31	8.42	8.14
Merged-chr5-138739773-8	chr5	138739289	138740289	+	Fresh.1K|Fresh.5K|Fresh.20K|Fresh.50K|Frozen.1K|Frozen.5K|Frozen.20K|Frozen.50K	promoter-TSS (NM_194296)	promoter-TSS (NM_194296)	-13	NM_194296	SPATA24	8.92	8.96	8.88	8.77	8.46	8.68	8.64	8.24
Merged-chr9-79792413-3	chr9	79791912	79792912	+	Fresh.1K|Fresh.5K|Fresh.50K	promoter-TSS (NM_001018037)	promoter-TSS (NM_001018037)	51	NM_015186	VPS13A	8.51	8.69	8.69	8.65	8.73	8.72	8.67	8.62
Merged-chr3-140660618-8	chr3	140660124	140661124	+	Fresh.1K|Fresh.5K|Fresh.20K|Fresh.50K|Frozen.1K|Frozen.5K|Frozen.20K|Frozen.50K	promoter-TSS (NM_018155)	promoter-TSS (NM_018155)	-38	NM_018155	SLC25A36	8.48	8.64	8.78	8.6	8.42	8.24	8.33	8.29
Merged-chr19-41903399-8	chr19	41902901	41903901	+	Fresh.1K|Fresh.5K|Fresh.20K|Fresh.50K|Frozen.1K|Frozen.5K|Frozen.20K|Frozen.50K	promoter-TSS (NM_000709)	promoter-TSS (NM_000709)	-145	NM_020158	EXOSC5	8.44	8.41	8.12	8.14	8.34	8.4	8.15	7.97
Merged-chr8-94753042-1	chr8	94752542	94753542	+	Frozen.5K	TTS (NR_027259)	TTS (NR_027259)	182	NM_203390	RBM12B	8.43	8.29	8.42	8.4	8.56	8.9	8.73	8.6
Merged-chr8-57124049-1	chr8	57123549	57124549	+	Frozen.20K	promoter-TSS (NM_002655)	promoter-TSS (NM_002655)	-190	NM_002655	PLAG1	9.07	9.42	9.32	9.17	8.79	8.72	8.9	8.62
Merged-chr6-88851881-7	chr6	88851392	88852392	+	Fresh.1K|Fresh.5K|Fresh.20K|Fresh.50K|Frozen.1K|Frozen.5K|Frozen.20K	3' UTR (NM_001160259, exon 2 of 2)	3' UTR (NM_001160259, exon 2 of 2)	3164	NM_016083	CNR1	9.06	9.22	9.32	9.32	8.65	8.72	8.99	8.97
Merged-chr2-207024292-7	chr2	207023781	207024781	+	Fresh.1K|Fresh.5K|Fresh.20K|Fresh.50K|Frozen.5K|Frozen.20K|Frozen.50K	promoter-TSS (NM_001037663)	promoter-TSS (NM_001037663)	-37	NM_001959	EEF1B2	8.55	8.87	8.67	8.69	8.98	9.08	9.06	8.95
Merged-chr1-26324668-8	chr1	26324159	26325159	+	Fresh.1K|Fresh.5K|Fresh.20K|Fresh.50K|Frozen.1K|Frozen.5K|Frozen.20K|Frozen.50K	promoter-TSS (NM_000437)	promoter-TSS (NM_000437)	-11	NM_000437	PAFAH2	8.89	8.9	8.74	8.59	8.22	8.34	8.29	7.9
Merged-chr4-42659196-8	chr4	42658687	42659687	+	Fresh.1K|Fresh.5K|Fresh.20K|Fresh.50K|Frozen.1K|Frozen.5K|Frozen.20K|Frozen.50K	promoter-TSS (NM_006095)	promoter-TSS (NM_006095)	-65	NM_006095	ATP8A1	8.78	8.93	8.98	8.86	9.03	8.99	8.97	8.96
Merged-chr2-145090169-4	chr2	145089656	145090656	+	Fresh.1K|Fresh.5K|Fresh.20K|Fresh.50K	promoter-TSS (NM_001164629)	promoter-TSS (NM_001164629)	-55	NM_024659	GTDC1	8.41	8.59	8.71	8.53	8.95	8.91	9.05	8.85
Merged-chr11-3013647-8	chr11	3013167	3014167	+	Fresh.1K|Fresh.5K|Fresh.20K|Fresh.50K|Frozen.1K|Frozen.5K|Frozen.20K|Frozen.50K	promoter-TSS (NM_005969)	promoter-TSS (NM_005969)	-60	NM_005969	NAP1L4	8.84	8.87	8.68	8.53	8.78	8.73	8.74	8.4
Merged-chr5-153825459-8	chr5	153824965	153825965	+	Fresh.1K|Fresh.5K|Fresh.20K|Fresh.50K|Frozen.1K|Frozen.5K|Frozen.20K|Frozen.50K	promoter-TSS (NM_001131063)	promoter-TSS (NM_001131063)	-52	NM_024632	SAP30L	8.41	8.54	8.64	8.53	8.36	8.33	8.27	8.32
Merged-chr8-103251198-8	chr8	103250685	103251685	+	Fresh.1K|Fresh.5K|Fresh.20K|Fresh.50K|Frozen.1K|Frozen.5K|Frozen.20K|Frozen.50K	promoter-TSS (NM_001172477)	promoter-TSS (NM_001172477)	-126	NM_015713	RRM2B	9.6	9.62	9.59	9.55	9.3	9.2	9.26	8.97
Merged-chr4-47465672-8	chr4	47465174	47466174	+	Fresh.1K|Fresh.5K|Fresh.20K|Fresh.50K|Frozen.1K|Frozen.5K|Frozen.20K|Frozen.50K	promoter-TSS (NM_017845)	promoter-TSS (NM_017845)	2	NM_017845	COMMD8	8.6	8.78	8.7	8.72	8.52	8.56	8.7	8.53
Merged-chr4-108641549-8	chr4	108641005	108642005	+	Fresh.1K|Fresh.5K|Fresh.20K|Fresh.50K|Frozen.1K|Frozen.5K|Frozen.20K|Frozen.50K	promoter-TSS (NM_005443)	promoter-TSS (NM_005443)	-86	NM_005443	PAPSS1	8.84	8.6	8.81	8.66	8.94	8.88	8.97	8.86
Merged-chr14-58711529-8	chr14	58711030	58712030	+	Fresh.1K|Fresh.5K|Fresh.20K|Fresh.50K|Frozen.1K|Frozen.5K|Frozen.20K|Frozen.50K	promoter-TSS (NM_002788)	promoter-TSS (NM_002788)	7	NM_002788	PSMA3	8.66	8.66	8.7	8.71	8.85	8.79	8.83	8.55
Merged-chr1-66840517-8	chr1	66840042	66841042	+	Fresh.1K|Fresh.5K|Fresh.20K|Fresh.50K|Frozen.1K|Frozen.5K|Frozen.20K|Frozen.50K	TTS (NM_001037339)	TTS (NM_001037339)	20481	NM_002600	PDE4B	8.52	8.82	8.81	8.51	8.77	8.62	8.74	8.6
Merged-chr4-76439646-8	chr4	76439150	76440150	+	Fresh.1K|Fresh.5K|Fresh.20K|Fresh.50K|Frozen.1K|Frozen.5K|Frozen.20K|Frozen.50K	promoter-TSS (NM_144721)	promoter-TSS (NM_144721)	-4	NM_144721	THAP6	8.52	8.52	8.71	8.56	8.75	8.8	8.74	8.73
Merged-chr19-16435392-8	chr19	16434893	16435893	+	Fresh.1K|Fresh.5K|Fresh.20K|Fresh.50K|Frozen.1K|Frozen.5K|Frozen.20K|Frozen.50K	promoter-TSS (NM_016270)	promoter-TSS (NM_016270)	-258	NM_016270	KLF2	9.19	9.16	9.08	8.87	8.91	8.82	8.78	8.31
Merged-chr4-139936907-8	chr4	139936426	139937426	+	Fresh.1K|Fresh.5K|Fresh.20K|Fresh.50K|Frozen.1K|Frozen.5K|Frozen.20K|Frozen.50K	promoter-TSS (NM_012118)	promoter-TSS (NM_012118)	13	NM_012118	CCRN4L	8.6	8.61	8.59	8.33	9.05	9.13	9.05	8.93
Merged-chr6-106773664-8	chr6	106773141	106774141	+	Fresh.1K|Fresh.5K|Fresh.20K|Fresh.50K|Frozen.1K|Frozen.5K|Frozen.20K|Frozen.50K	promoter-TSS (NM_004849)	promoter-TSS (NM_004849)	54	NM_004849	ATG5	8.5	8.58	8.61	8.48	8.68	8.46	8.51	8.13
Merged-chr1-1167491-8	chr1	1166990	1167990	+	Fresh.1K|Fresh.5K|Fresh.20K|Fresh.50K|Frozen.1K|Frozen.5K|Frozen.20K|Frozen.50K	promoter-TSS (NM_080605)	promoter-TSS (NM_080605)	-43	NM_016176	SDF4	8.88	8.72	8.48	8.5	8.38	8.16	8.13	7.65
Merged-chr7-99746522-8	chr7	99746001	99747001	+	Fresh.1K|Fresh.5K|Fresh.20K|Fresh.50K|Frozen.1K|Frozen.5K|Frozen.20K|Frozen.50K	promoter-TSS (NM_001008395)	promoter-TSS (NM_001008395)	-29	NM_001008395	LAMTOR4	8.54	8.7	8.75	8.61	8.26	8.4	8.31	8.04
Merged-chr11-82997092-5	chr11	82996582	82997582	+	Fresh.1K|Fresh.20K|Frozen.1K|Frozen.5K|Frozen.50K	5' UTR (NM_021825, exon 1 of 9)	5' UTR (NM_021825, exon 1 of 9)	368	NM_021825	CCDC90B	8.87	9.12	9.23	9.11	9.06	8.94	8.93	9.02
Merged-chr10-96122486-1	chr10	96121986	96122986	+	Frozen.20K	intron (NM_022451, intron 1 of 20)	intron (NM_022451, intron 1 of 20)	197	NM_022451	NOC3L	8.18	8.4	8.48	8.47	8.72	8.69	8.75	8.62
Merged-chr2-153574536-7	chr2	153574035	153575035	+	Fresh.1K|Fresh.5K|Fresh.20K|Fresh.50K|Frozen.1K|Frozen.5K|Frozen.20K	promoter-TSS (NM_017892)	promoter-TSS (NM_017892)	128	NM_152522	ARL6IP6	9.05	9.15	9.33	9.12	9.33	9.3	9.37	9.17
Merged-chr17-81009695-8	chr17	81009195	81010195	+	Fresh.1K|Fresh.5K|Fresh.20K|Fresh.50K|Frozen.1K|Frozen.5K|Frozen.20K|Frozen.50K	promoter-TSS (NM_001009905)	promoter-TSS (NM_001009905)	-9	NM_001009905	B3GNTL1	9	8.93	8.8	8.76	8.54	8.44	8.36	7.93
Merged-chr5-95144572-8	chr5	95144076	95145076	+	Fresh.1K|Fresh.5K|Fresh.20K|Fresh.50K|Frozen.1K|Frozen.5K|Frozen.20K|Frozen.50K	Intergenic	Intergenic	14001	NM_002064	GLRX	8.2	8.64	8.67	8.75	7.79	7.77	8.07	7.96
Merged-chr9-15422759-8	chr9	15422276	15423276	+	Fresh.1K|Fresh.5K|Fresh.20K|Fresh.50K|Frozen.1K|Frozen.5K|Frozen.20K|Frozen.50K	promoter-TSS (NM_001039697)	promoter-TSS (NM_001039697)	-6	NM_003084	SNAPC3	8.64	8.66	8.55	8.77	8.05	8.1	8.28	8.09
Merged-chr7-66460618-8	chr7	66460128	66461128	+	Fresh.1K|Fresh.5K|Fresh.20K|Fresh.50K|Frozen.1K|Frozen.5K|Frozen.20K|Frozen.50K	promoter-TSS (NM_016038)	promoter-TSS (NM_016038)	-40	NM_016038	SBDS	8.66	8.72	8.56	8.27	8.36	8.69	8.5	8.22
Merged-chr16-70415405-8	chr16	70414898	70415898	+	Fresh.1K|Fresh.5K|Fresh.20K|Fresh.50K|Frozen.1K|Frozen.5K|Frozen.20K|Frozen.50K	3' UTR (NM_006927, exon 7 of 7)	3' UTR (NM_006927, exon 7 of 7)	34574	NM_018332	DDX19A	8.63	8.45	8.68	8.57	8.48	8.31	8.25	7.84
Merged-chr2-33824510-8	chr2	33824014	33825014	+	Fresh.1K|Fresh.5K|Fresh.20K|Fresh.50K|Frozen.1K|Frozen.5K|Frozen.20K|Frozen.50K	promoter-TSS (NM_015475)	promoter-TSS (NM_015475)	-152	NM_015475	FAM98A	8.62	8.61	8.74	8.37	8.74	8.64	8.61	8.48
Merged-chr16-16403851-8	chr16	16403289	16404289	+	Fresh.1K|Fresh.5K|Fresh.20K|Fresh.50K|Frozen.1K|Frozen.5K|Frozen.20K|Frozen.50K	promoter-TSS (NR_036141).2	promoter-TSS (NR_036141).2	53	NR_036142	MIR3180-2	8.93	8.85	8.57	8.55	8.82	8.8	8.57	8.23
Merged-chr6-114292569-5	chr6	114292068	114293068	+	Fresh.1K|Fresh.5K|Fresh.20K|Fresh.50K|Frozen.20K	promoter-TSS (NR_033441)	promoter-TSS (NR_033441)	-209	NM_001527	HDAC2	8.51	8.22	8.47	8.39	8.74	8.76	8.58	8.52
Merged-chr14-73393105-8	chr14	73392601	73393601	+	Fresh.1K|Fresh.5K|Fresh.20K|Fresh.50K|Frozen.1K|Frozen.5K|Frozen.20K|Frozen.50K	promoter-TSS (NM_181340)	promoter-TSS (NM_181340)	61	NM_015604	DCAF4	8.72	8.8	8.84	8.87	8.9	8.87	8.74	8.44
Merged-chr1-101577792-8	chr1	101577295	101578295	+	Fresh.1K|Fresh.5K|Fresh.20K|Fresh.50K|Frozen.1K|Frozen.5K|Frozen.20K|Frozen.50K	Intergenic	Intergenic	86393	NR_109849	LOC102606465	8.49	8.88	8.87	8.85	8.57	8.54	8.48	8.35
Merged-chr19-49140888-8	chr19	49140399	49141399	+	Fresh.1K|Fresh.5K|Fresh.20K|Fresh.50K|Frozen.1K|Frozen.5K|Frozen.20K|Frozen.50K	promoter-TSS (NM_001352)	promoter-TSS (NM_001352)	-92	NM_001352	DBP	9.71	9.6	9.35	9.5	9.05	8.82	8.97	8.67
Merged-chr1-28099544-8	chr1	28099045	28100045	+	Fresh.1K|Fresh.5K|Fresh.20K|Fresh.50K|Frozen.1K|Frozen.5K|Frozen.20K|Frozen.50K	promoter-TSS (NM_177424)	promoter-TSS (NM_177424)	-149	NM_177424	STX12	8.61	8.72	8.55	8.38	8.31	8.31	8.27	7.91
Merged-chr5-44808932-8	chr5	44808435	44809435	+	Fresh.1K|Fresh.5K|Fresh.20K|Fresh.50K|Frozen.1K|Frozen.5K|Frozen.20K|Frozen.50K	promoter-TSS (NM_016640)	promoter-TSS (NM_016640)	-40	NR_109862	LOC100506674	8.41	8.43	8.6	8.65	8.54	8.41	8.65	8.33
Merged-chr17-74667892-8	chr17	74667378	74668378	+	Fresh.1K|Fresh.5K|Fresh.20K|Fresh.50K|Frozen.1K|Frozen.5K|Frozen.20K|Frozen.50K	Intergenic	CpG	-27958	NM_018414	ST6GALNAC1	8.74	8.75	8.53	8.62	7.95	8.1	8.05	7.57
Merged-chr6-108582424-8	chr6	108581924	108582924	+	Fresh.1K|Fresh.5K|Fresh.20K|Fresh.50K|Frozen.1K|Frozen.5K|Frozen.20K|Frozen.50K	promoter-TSS (NM_003795)	promoter-TSS (NM_003795)	40	NM_003795	SNX3	9	9.01	8.72	8.72	8.92	8.81	8.87	8.58
Merged-chr2-65283404-8	chr2	65282917	65283917	+	Fresh.1K|Fresh.5K|Fresh.20K|Fresh.50K|Frozen.1K|Frozen.5K|Frozen.20K|Frozen.50K	promoter-TSS (NM_015147)	promoter-TSS (NM_015147)	-78	NM_015147	CEP68	8.81	8.74	8.63	8.62	8.45	8.56	8.49	8.28
Merged-chr14-23476383-8	chr14	23475874	23476874	+	Fresh.1K|Fresh.5K|Fresh.20K|Fresh.50K|Frozen.1K|Frozen.5K|Frozen.20K|Frozen.50K	intron (NM_001130706, intron 1 of 7)	CpG	3036	NM_021944	C14orf93	8.5	8.74	8.84	8.75	8.21	8.02	8.28	7.76
Merged-chr9-104295794-2	chr9	104295294	104296294	+	Frozen.20K|Frozen.50K	promoter-TSS (NM_019592)	promoter-TSS (NM_019592)	-337	NM_019592	RNF20	8.62	8.52	8.67	8.6	8.89	8.83	8.84	8.81
Merged-chr3-127771142-8	chr3	127770622	127771622	+	Fresh.1K|Fresh.5K|Fresh.20K|Fresh.50K|Frozen.1K|Frozen.5K|Frozen.20K|Frozen.50K	promoter-TSS (NM_013336)	promoter-TSS (NM_013336)	-90	NM_013336	SEC61A1	8.73	8.77	8.77	8.66	8.47	8.26	8.4	8.11
Merged-chr15-80351933-8	chr15	80351418	80352418	+	Fresh.1K|Fresh.5K|Fresh.20K|Fresh.50K|Frozen.1K|Frozen.5K|Frozen.20K|Frozen.50K	promoter-TSS (NM_001242914)	promoter-TSS (NM_001242914)	8	NM_019006	ZFAND6	8.72	8.82	8.6	8.48	8.9	8.79	8.65	8.45
Merged-chr8-101964393-8	chr8	101963901	101964901	+	Fresh.1K|Fresh.5K|Fresh.20K|Fresh.50K|Frozen.1K|Frozen.5K|Frozen.20K|Frozen.50K	promoter-TSS (NM_001135701)	promoter-TSS (NM_001135701)	-44	NM_003406	YWHAZ	8.96	9.3	9.06	9.09	8.94	8.85	8.78	8.58
Merged-chr3-183892583-8	chr3	183892076	183893076	+	Fresh.1K|Fresh.5K|Fresh.20K|Fresh.50K|Frozen.1K|Frozen.5K|Frozen.20K|Frozen.50K	promoter-TSS (NM_004068)	promoter-TSS (NM_004068)	-58	NM_004068	AP2M1	8.78	8.76	8.7	8.65	8.16	8.15	8.31	7.95
Merged-chr9-35815443-8	chr9	35814949	35815949	+	Fresh.1K|Fresh.5K|Fresh.20K|Fresh.50K|Frozen.1K|Frozen.5K|Frozen.20K|Frozen.50K	promoter-TSS (NM_032593)	promoter-TSS (NM_032593)	-407	NM_032593	HINT2	8.66	8.81	8.81	8.58	8.79	8.7	8.67	8.45
Merged-chr4-1714414-8	chr4	1713927	1714927	+	Fresh.1K|Fresh.5K|Fresh.20K|Fresh.50K|Frozen.1K|Frozen.5K|Frozen.20K|Frozen.50K	promoter-TSS (NM_006527)	promoter-TSS (NM_006527)	-397	NM_006527	SLBP	9.05	9.11	8.89	8.88	8.84	8.9	8.58	8.21
Merged-chr7-100026883-4	chr7	100026383	100027383	+	Fresh.1K|Fresh.5K|Fresh.20K|Fresh.50K	promoter-TSS (NM_017984)	promoter-TSS (NM_017984)	-371	NM_019606	MEPCE	9.06	9.29	8.96	8.74	9.14	9.12	8.85	8.52
Merged-chr2-204103682-8	chr2	204103170	204104170	+	Fresh.1K|Fresh.5K|Fresh.20K|Fresh.50K|Frozen.1K|Frozen.5K|Frozen.20K|Frozen.50K	5' UTR (NM_177538, exon 1 of 13)	5' UTR (NM_177538, exon 1 of 13)	506	NM_020674	CYP20A1	8.76	9.12	9.08	9.07	8.91	8.97	8.92	8.85
Merged-chr6-86388481-8	chr6	86387997	86388997	+	Fresh.1K|Fresh.5K|Fresh.20K|Fresh.50K|Frozen.1K|Frozen.5K|Frozen.20K|Frozen.50K	promoter-TSS (NR_003038)	promoter-TSS (NR_003038)	-46	NR_003038	SNHG5	9.08	8.97	8.89	8.95	8.68	8.56	8.76	8.31
Merged-chr6-30585216-8	chr6	30584712	30585712	+	Fresh.1K|Fresh.5K|Fresh.20K|Fresh.50K|Frozen.1K|Frozen.5K|Frozen.20K|Frozen.50K	promoter-TSS (NR_072994)	promoter-TSS (NR_072994)	-128	NM_002714	PPP1R10	8.92	9.05	8.72	8.58	8.92	8.77	8.48	8.27
Merged-chr19-54694133-1	chr19	54693633	54694633	+	Frozen.5K	promoter-TSS (NM_001146056)	promoter-TSS (NM_001146056)	14	NM_024075	TSEN34	9.84	10.02	9.59	9.53	9.58	9.41	9.42	8.96
Merged-chr4-141445247-8	chr4	141444754	141445754	+	Fresh.1K|Fresh.5K|Fresh.20K|Fresh.50K|Frozen.1K|Frozen.5K|Frozen.20K|Frozen.50K	promoter-TSS (NM_153702)	promoter-TSS (NM_153702)	-58	NM_153702	ELMOD2	8.48	8.46	8.89	8.79	8.72	8.67	8.66	8.48
Merged-chr6-96969662-8	chr6	96969157	96970157	+	Fresh.1K|Fresh.5K|Fresh.20K|Fresh.50K|Frozen.1K|Frozen.5K|Frozen.20K|Frozen.50K	promoter-TSS (NM_015323)	promoter-TSS (NM_015323)	-45	NM_015323	UFL1	8.68	8.79	8.86	8.73	8.7	8.69	8.81	8.65
Merged-chr22-24181333-8	chr22	24180828	24181828	+	Fresh.1K|Fresh.5K|Fresh.20K|Fresh.50K|Frozen.1K|Frozen.5K|Frozen.20K|Frozen.50K	promoter-TSS (NM_001135751)	promoter-TSS (NM_001135751)	-129	NM_198440	DERL3	9.11	9.24	9.13	9.13	8.9	8.67	8.81	8.46
Merged-chr1-119683293-6	chr1	119682798	119683798	+	Fresh.5K|Fresh.20K|Fresh.50K|Frozen.5K|Frozen.20K|Frozen.50K	promoter-TSS (NM_015836)	promoter-TSS (NM_015836)	-3	NM_015836	WARS2	8.94	9.14	8.93	9.1	8.94	9.04	8.96	9
Merged-chr7-92861636-8	chr7	92861098	92862098	+	Fresh.1K|Fresh.5K|Fresh.20K|Fresh.50K|Frozen.1K|Frozen.5K|Frozen.20K|Frozen.50K	promoter-TSS (NM_024553)	promoter-TSS (NM_024553)	-55	NM_017667	CCDC132	8.73	8.61	8.87	9	8.96	8.99	9.13	9
Merged-chr4-152020758-3	chr4	152020257	152021257	+	Frozen.1K|Frozen.5K|Frozen.20K	promoter-TSS (NM_001006)	promoter-TSS (NM_001006)	32	NM_001006	RPS3A	9.29	9.13	9.17	9.07	9.1	8.97	9.12	8.98
Merged-chr12-21654650-8	chr12	21654146	21655146	+	Fresh.1K|Fresh.5K|Fresh.20K|Fresh.50K|Frozen.1K|Frozen.5K|Frozen.20K|Frozen.50K	promoter-TSS (NM_016072)	promoter-TSS (NM_016072)	-43	NM_002907	RECQL	8.24	8.64	8.64	8.68	8.56	8.57	8.59	8.43
Merged-chr8-67687431-6	chr8	67686930	67687930	+	Fresh.1K|Fresh.5K|Fresh.20K|Fresh.50K|Frozen.1K|Frozen.20K	promoter-TSS (NM_170709)	promoter-TSS (NM_170709)	14	NM_013257	SGK3	8.8	8.6	8.84	8.42	8.89	8.83	8.79	8.72
Merged-chr9-131038318-8	chr9	131037831	131038831	+	Fresh.1K|Fresh.5K|Fresh.20K|Fresh.50K|Frozen.1K|Frozen.5K|Frozen.20K|Frozen.50K	promoter-TSS (NM_004486)	promoter-TSS (NM_004486)	-63	NM_004486	GOLGA2	8.83	8.69	8.51	8.33	8.41	8.25	8.35	7.7
Merged-chr9-101867238-8	chr9	101866736	101867736	+	Fresh.1K|Fresh.5K|Fresh.20K|Fresh.50K|Frozen.1K|Frozen.5K|Frozen.20K|Frozen.50K	promoter-TSS (NM_004612)	promoter-TSS (NM_004612)	-176	NM_004612	TGFBR1	8.74	8.72	8.76	8.7	8.87	8.57	8.66	8.44
Merged-chr15-67158638-8	chr15	67158110	67159110	+	Fresh.1K|Fresh.5K|Fresh.20K|Fresh.50K|Frozen.1K|Frozen.5K|Frozen.20K|Frozen.50K	Intergenic	Intergenic	157680	NM_005585	SMAD6	8.5	8.56	8.57	8.48	7.78	7.97	7.84	7.85
Merged-chr3-180319961-8	chr3	180319455	180320455	+	Fresh.1K|Fresh.5K|Fresh.20K|Fresh.50K|Frozen.1K|Frozen.5K|Frozen.20K|Frozen.50K	promoter-TSS (NM_001042601)	promoter-TSS (NM_001042601)	37	NM_133462	TTC14	8.55	8.69	8.8	8.81	8.66	8.67	8.67	8.7
Merged-chr6-11537773-8	chr6	11537278	11538278	+	Fresh.1K|Fresh.5K|Fresh.20K|Fresh.50K|Frozen.1K|Frozen.5K|Frozen.20K|Frozen.50K	promoter-TSS (NM_001100829)	promoter-TSS (NM_001100829)	-682	NM_001100829	TMEM170B	8.72	8.7	8.7	8.45	8.47	8.67	8.52	8.21
Merged-chr10-5855460-8	chr10	5854958	5855958	+	Fresh.1K|Fresh.5K|Fresh.20K|Fresh.50K|Frozen.1K|Frozen.5K|Frozen.20K|Frozen.50K	promoter-TSS (NM_001494)	promoter-TSS (NM_001494)	54	NM_001494	GDI2	8.74	8.61	8.45	8.21	8.61	8.64	8.61	8.35
Merged-chr1-6052596-8	chr1	6052110	6053110	+	Fresh.1K|Fresh.5K|Fresh.20K|Fresh.50K|Frozen.1K|Frozen.5K|Frozen.20K|Frozen.50K	promoter-TSS (NR_111987)	promoter-TSS (NR_111987)	-77	NM_015102	NPHP4	8.91	8.57	8.73	8.6	8.49	8.5	8.23	8.11
Merged-chr7-149535363-8	chr7	149534868	149535868	+	Fresh.1K|Fresh.5K|Fresh.20K|Fresh.50K|Frozen.1K|Frozen.5K|Frozen.20K|Frozen.50K	promoter-TSS (NM_001099220)	promoter-TSS (NM_001099220)	-141	NM_001099220	ZNF862	8.66	8.63	8.74	8.78	8.44	8.3	8.46	8.11
Merged-chr1-65886011-7	chr1	65885532	65886532	+	Fresh.1K|Fresh.5K|Fresh.20K|Fresh.50K|Frozen.1K|Frozen.20K|Frozen.50K	promoter-TSS (NM_002303)	promoter-TSS (NM_002303)	-99	NM_017526	LEPROT	8.82	8.88	9.08	9.01	8.93	8.86	9.1	8.86
Merged-chr5-70883136-8	chr5	70882630	70883630	+	Fresh.1K|Fresh.5K|Fresh.20K|Fresh.50K|Frozen.1K|Frozen.5K|Frozen.20K|Frozen.50K	promoter-TSS (NM_022132)	promoter-TSS (NM_022132)	15	NM_022132	MCCC2	8.46	8.6	8.71	8.78	8.53	8.4	8.48	8.34
Merged-chr19-42747200-8	chr19	42746696	42747696	+	Fresh.1K|Fresh.5K|Fresh.20K|Fresh.50K|Frozen.1K|Frozen.5K|Frozen.20K|Frozen.50K	promoter-TSS (NM_019884)	promoter-TSS (NM_019884)	-460	NM_019884	GSK3A	9.35	9.36	9.15	9.15	9.2	9.05	8.89	8.51
Merged-chr5-137667711-8	chr5	137667202	137668202	+	Fresh.1K|Fresh.5K|Fresh.20K|Fresh.50K|Frozen.1K|Frozen.5K|Frozen.20K|Frozen.50K	promoter-TSS (NM_001790)	promoter-TSS (NM_001790)	-136	NM_001790	CDC25C	8.52	8.73	8.54	8.76	8.07	8	8.06	8.02
Merged-chr19-17186338-8	chr19	17185856	17186856	+	Fresh.1K|Fresh.5K|Fresh.20K|Fresh.50K|Frozen.1K|Frozen.5K|Frozen.20K|Frozen.50K	promoter-TSS (NM_033417)	promoter-TSS (NM_033417)	-13	NM_033417	HAUS8	8.73	8.68	8.48	8.46	8.4	8.3	8.21	7.7
Merged-chr5-110074685-8	chr5	110074185	110075185	+	Fresh.1K|Fresh.5K|Fresh.20K|Fresh.50K|Frozen.1K|Frozen.5K|Frozen.20K|Frozen.50K	promoter-TSS (NM_138773)	promoter-TSS (NM_138773)	-69	NM_138773	SLC25A46	8.54	8.5	8.61	8.47	8.76	8.55	8.78	8.69
Merged-chr4-52709129-8	chr4	52708673	52709673	+	Fresh.1K|Fresh.5K|Fresh.20K|Fresh.50K|Frozen.1K|Frozen.5K|Frozen.20K|Frozen.50K	promoter-TSS (NM_015115)	promoter-TSS (NM_015115)	7	NM_015115	DCUN1D4	8.82	8.75	9.03	9.06	8.39	8.34	8.67	8.5
Merged-chr18-74212066-8	chr18	74211568	74212568	+	Fresh.1K|Fresh.5K|Fresh.20K|Fresh.50K|Frozen.1K|Frozen.5K|Frozen.20K|Frozen.50K	Intergenic	Intergenic	4591	NM_001272093	FLJ44313	8.05	8.3	8.36	8.3	7.69	7.51	7.72	7.58
Merged-chr19-13001891-8	chr19	13001396	13002396	+	Fresh.1K|Fresh.5K|Fresh.20K|Fresh.50K|Frozen.1K|Frozen.5K|Frozen.20K|Frozen.50K	promoter-TSS (NR_102317)	promoter-TSS (NR_102317)	-47	NM_000159	GCDH	9.12	9.13	8.88	8.85	8.48	8.34	8.48	8.09
Merged-chr21-45626750-8	chr21	45626263	45627263	+	Fresh.1K|Fresh.5K|Fresh.20K|Fresh.50K|Frozen.1K|Frozen.5K|Frozen.20K|Frozen.50K	Intergenic	Intergenic	34124	NM_015259	ICOSLG	8.9	8.88	8.8	8.57	8.71	8.81	8.69	8.32
Merged-chr14-39901662-4	chr14	39901162	39902162	+	Fresh.1K|Fresh.5K|Fresh.20K|Fresh.50K	promoter-TSS (NM_203301)	promoter-TSS (NM_203301)	42	NM_203301	FBXO33	8.68	8.81	8.91	8.87	9.05	9.07	9.13	8.95
Merged-chr12-48551393-8	chr12	48550885	48551885	+	Fresh.1K|Fresh.5K|Fresh.20K|Fresh.50K|Frozen.1K|Frozen.5K|Frozen.20K|Frozen.50K	promoter-TSS (NM_024095)	promoter-TSS (NM_024095)	-8	NM_024095	ASB8	8.4	8.42	8.41	8.25	8.06	8.18	8.16	7.98
Merged-chr2-62081755-8	chr2	62081231	62082231	+	Fresh.1K|Fresh.5K|Fresh.20K|Fresh.50K|Frozen.1K|Frozen.5K|Frozen.20K|Frozen.50K	promoter-TSS (NM_001201543)	promoter-TSS (NM_001201543)	-453	NM_032180	FAM161A	8.14	8.52	8.74	8.66	8.58	8.67	8.53	8.25
Merged-chr15-30918242-8	chr15	30917743	30918743	+	Fresh.1K|Fresh.5K|Fresh.20K|Fresh.50K|Frozen.1K|Frozen.5K|Frozen.20K|Frozen.50K	promoter-TSS (NM_001039841)	promoter-TSS (NM_001039841)	-636	NM_001039841	ARHGAP11B	8.24	8.47	8.16	8.07	8.45	8.41	8.3	8.17
Merged-chr1-161136121-8	chr1	161135619	161136619	+	Fresh.1K|Fresh.5K|Fresh.20K|Fresh.50K|Frozen.1K|Frozen.5K|Frozen.20K|Frozen.50K	promoter-TSS (NM_001122764)	promoter-TSS (NM_001122764)	-62	NM_000309	PPOX	8.68	8.66	8.75	8.84	8.58	8.59	8.52	8.58
Merged-chr17-74261224-8	chr17	74260712	74261712	+	Fresh.1K|Fresh.5K|Fresh.20K|Fresh.50K|Frozen.1K|Frozen.5K|Frozen.20K|Frozen.50K	promoter-TSS (NM_182565)	promoter-TSS (NM_182565)	-74	NM_182565	UBALD2	8.88	9.08	8.81	8.89	8.43	8.33	8.47	8.16
Merged-chr16-58664368-6	chr16	58663884	58664884	+	Fresh.1K|Fresh.5K|Fresh.20K|Fresh.50K|Frozen.20K|Frozen.50K	promoter-TSS (NM_001265612)	promoter-TSS (NM_001265612)	-594	NM_016284	CNOT1	9.07	9.26	9.13	9.14	8.77	8.93	8.83	8.61
Merged-chr14-91476131-8	chr14	91475630	91476630	+	Fresh.1K|Fresh.5K|Fresh.20K|Fresh.50K|Frozen.1K|Frozen.5K|Frozen.20K|Frozen.50K	intron (NM_182398, intron 1 of 12)	intron (NM_182398, intron 1 of 12)	50863	NM_004755	RPS6KA5	8.49	8.88	8.86	8.62	8.2	8.31	8.43	8.27
Merged-chr2-208490206-8	chr2	208489705	208490705	+	Fresh.1K|Fresh.5K|Fresh.20K|Fresh.50K|Frozen.1K|Frozen.5K|Frozen.20K|Frozen.50K	promoter-TSS (NM_001127395)	promoter-TSS (NM_001127395)	-232	NM_145280	METTL21A	8.83	8.93	8.91	8.88	9.09	8.96	8.93	8.66
Merged-chr12-58138691-8	chr12	58138190	58139190	+	Fresh.1K|Fresh.5K|Fresh.20K|Fresh.50K|Frozen.1K|Frozen.5K|Frozen.20K|Frozen.50K	promoter-TSS (NM_005981)	promoter-TSS (NM_005981)	-94	NM_005981	TSPAN31	8.56	8.58	8.33	8.46	7.87	8.3	8.31	8.02
Merged-chr6-43351652-8	chr6	43351142	43352142	+	Fresh.1K|Fresh.5K|Fresh.20K|Fresh.50K|Frozen.1K|Frozen.5K|Frozen.20K|Frozen.50K	Intergenic	Intergenic	-14461	NM_014345	ZNF318	8.79	8.79	8.65	8.66	8.36	8.27	8.22	7.96
Merged-chr16-72127615-8	chr16	72127123	72128123	+	Fresh.1K|Fresh.5K|Fresh.20K|Fresh.50K|Frozen.1K|Frozen.5K|Frozen.20K|Frozen.50K	promoter-TSS (NM_014003)	promoter-TSS (NM_014003)	8	NM_014003	DHX38	8.69	8.71	8.87	8.62	8.56	8.6	8.64	8.47
Merged-chr7-152161062-7	chr7	152160613	152161613	+	Fresh.1K|Fresh.5K|Fresh.20K|Fresh.50K|Frozen.1K|Frozen.5K|Frozen.20K	promoter-TSS (NR_027387)	promoter-TSS (NR_027387)	-96	NR_027387	LINC01003	9.16	9.22	9.26	9.11	9.04	8.97	8.99	8.59
Merged-chr21-19191971-6	chr21	19191468	19192468	+	Fresh.5K|Fresh.20K|Fresh.50K|Frozen.5K|Frozen.20K|Frozen.50K	promoter-TSS (NM_017447)	promoter-TSS (NM_017447)	-265	NM_017447	C21orf91	8.58	8.58	8.92	8.79	9.01	9.19	9.1	9.06
Merged-chr12-54753059-8	chr12	54752548	54753548	+	Fresh.1K|Fresh.5K|Fresh.20K|Fresh.50K|Frozen.1K|Frozen.5K|Frozen.20K|Frozen.50K	intron (NR_120486, intron 1 of 3)	intron (NR_120486, intron 1 of 3)	5222	NM_020370	GPR84	8.14	8.58	8.35	8.44	8.4	8.44	8.29	8.12
Merged-chr9-137030012-8	chr9	137029513	137030513	+	Fresh.1K|Fresh.5K|Fresh.20K|Fresh.50K|Frozen.1K|Frozen.5K|Frozen.20K|Frozen.50K	promoter-TSS (NR_023344)	promoter-TSS (NR_023344)	-327	NR_023344	RNU6ATAC	8.76	8.75	8.53	8.51	8.47	8.47	8.51	8.07
Merged-chr5-131826578-8	chr5	131826055	131827055	+	Fresh.1K|Fresh.5K|Fresh.20K|Fresh.50K|Frozen.1K|Frozen.5K|Frozen.20K|Frozen.50K	promoter-TSS (NM_002198)	promoter-TSS (NM_002198)	-90	NM_002198	IRF1	8.73	8.91	8.82	8.69	8.49	8.72	8.65	8.35
Merged-chr11-129873057-3	chr11	129872555	129873555	+	Fresh.5K|Fresh.20K|Fresh.50K	promoter-TSS (NM_020228)	promoter-TSS (NM_020228)	-325	NM_020228	PRDM10	9.17	9.12	9.07	9.06	9.32	9.22	9.28	9.1
Merged-chr2-158326106-8	chr2	158325609	158326609	+	Fresh.1K|Fresh.5K|Fresh.20K|Fresh.50K|Frozen.1K|Frozen.5K|Frozen.20K|Frozen.50K	Intergenic	Intergenic	-25505	NM_004288	CYTIP	8.39	8.78	8.63	8.52	8.86	8.8	8.64	8.53
Merged-chr5-162864481-8	chr5	162863996	162864996	+	Fresh.1K|Fresh.5K|Fresh.20K|Fresh.50K|Frozen.1K|Frozen.5K|Frozen.20K|Frozen.50K	promoter-TSS (NM_004060)	promoter-TSS (NM_004060)	-81	NM_004060	CCNG1	8.44	8.62	8.56	8.67	8.44	8.48	8.66	8.58
Merged-chr8-101734429-6	chr8	101733892	101734892	+	Fresh.1K|Fresh.5K|Fresh.20K|Fresh.50K|Frozen.5K|Frozen.50K	promoter-TSS (NM_002568)	promoter-TSS (NM_002568)	-77	NM_002568	PABPC1	9.17	9.09	8.99	8.9	9.08	8.91	9.01	8.62
Merged-chr19-50145304-8	chr19	50144804	50145804	+	Fresh.1K|Fresh.5K|Fresh.20K|Fresh.50K|Frozen.1K|Frozen.5K|Frozen.20K|Frozen.50K	promoter-TSS (NM_021228)	promoter-TSS (NM_021228)	-78	NM_021228	SCAF1	8.85	8.87	8.77	8.55	8.47	8.41	8.24	7.9
Merged-chr13-22178021-5	chr13	22177524	22178524	+	Fresh.20K|Fresh.50K|Frozen.1K|Frozen.20K|Frozen.50K	intron (NM_152726, intron 1 of 11)	CpG	331	NM_152726	MICU2	8.68	8.59	8.78	8.74	8.95	8.91	8.95	8.85
Merged-chr13-33112708-1	chr13	33112208	33113208	+	Frozen.1K	intron (NM_033111, intron 1 of 9)	intron (NM_033111, intron 1 of 9)	224	NM_014887	N4BP2L2	8.21	8.18	8.24	8.3	8.78	8.64	8.68	8.56
Merged-chr6-5261501-1	chr6	5261001	5262001	+	Frozen.1K	promoter-TSS (NM_001164840)	promoter-TSS (NM_001164840)	-83	NM_006567	FARS2	8.19	7.82	7.78	7.9	8.98	8.88	8.7	8.46
Merged-chr13-52027193-7	chr13	52026709	52027709	+	Fresh.1K|Fresh.5K|Fresh.20K|Fresh.50K|Frozen.1K|Frozen.5K|Frozen.20K	promoter-TSS (NM_001039938)	promoter-TSS (NM_001039938)	66	NM_012141	INTS6	9.26	9.3	9.16	8.95	9.31	9.23	9.12	9.04
Merged-chr8-2075763-8	chr8	2075266	2076266	+	Fresh.1K|Fresh.5K|Fresh.20K|Fresh.50K|Frozen.1K|Frozen.5K|Frozen.20K|Frozen.50K	intron (NM_003970, intron 31 of 36)	CpG	51097	NR_106983	MIR7160	8.54	8.57	8.7	8.69	8.5	8.24	8.52	8.15
Merged-chr11-82782985-8	chr11	82782484	82783484	+	Fresh.1K|Fresh.5K|Fresh.20K|Fresh.50K|Frozen.1K|Frozen.5K|Frozen.20K|Frozen.50K	promoter-TSS (NM_001286061)	promoter-TSS (NM_001286061)	-19	NM_014488	RAB30	8.49	8.36	8.54	8.38	8.44	8.39	8.59	8.24
Merged-chr2-201577983-8	chr2	201577482	201578482	+	Fresh.1K|Fresh.5K|Fresh.20K|Fresh.50K|Frozen.1K|Frozen.5K|Frozen.20K|Frozen.50K	non-coding (NR_037886, exon 3 of 3)	non-coding (NR_037886, exon 3 of 3)	17536	NR_001557	AOX2P	8.47	8.48	8.63	8.51	7.51	7.54	7.52	7.61
Merged-chr16-27561373-8	chr16	27560875	27561875	+	Fresh.1K|Fresh.5K|Fresh.20K|Fresh.50K|Frozen.1K|Frozen.5K|Frozen.20K|Frozen.50K	promoter-TSS (NM_001520)	promoter-TSS (NM_001520)	-93	NM_015202	KIAA0556	8.73	8.78	8.41	8.27	8.34	8.04	8	7.63
Merged-chr16-81040798-3	chr16	81040298	81041298	+	Fresh.20K|Frozen.20K|Frozen.50K	promoter-TSS (NM_020188)	promoter-TSS (NM_020188)	-296	NM_020188	CMC2	9.23	9.32	9.01	9.1	9.23	9.37	9.07	8.84
Merged-chr7-36406814-8	chr7	36406313	36407313	+	Fresh.1K|Fresh.5K|Fresh.20K|Fresh.50K|Frozen.1K|Frozen.5K|Frozen.20K|Frozen.50K	promoter-TSS (NM_001199708)	promoter-TSS (NM_001199708)	29	NM_015314	KIAA0895	8.26	8.51	8.63	8.49	8.3	8.42	8.45	8.34
Merged-chr11-82997422-6	chr11	82996941	82997941	+	Fresh.1K|Fresh.5K|Fresh.20K|Fresh.50K|Frozen.1K|Frozen.20K	promoter-TSS (NM_021825)	promoter-TSS (NM_021825)	9	NM_021825	CCDC90B	8.75	9.06	9.11	9.03	9.03	8.91	8.81	8.85
Merged-chr1-176176732-8	chr1	176176231	176177231	+	Fresh.1K|Fresh.5K|Fresh.20K|Fresh.50K|Frozen.1K|Frozen.5K|Frozen.20K|Frozen.50K	promoter-TSS (NM_022457)	promoter-TSS (NM_022457)	-351	NM_022457	RFWD2	8.87	8.79	8.86	8.81	8.82	8.82	8.93	8.7
Merged-chr7-130809102-8	chr7	130808604	130809604	+	Fresh.1K|Fresh.5K|Fresh.20K|Fresh.50K|Frozen.1K|Frozen.5K|Frozen.20K|Frozen.50K	intron (NM_001145354, intron 1 of 18)	L3|LINE|CR1	14249	NM_013255	MKLN1	8.78	8.86	8.97	8.9	8.53	8.73	8.6	8.47
Merged-chr12-53400073-8	chr12	53399550	53400550	+	Fresh.1K|Fresh.5K|Fresh.20K|Fresh.50K|Frozen.1K|Frozen.5K|Frozen.20K|Frozen.50K	promoter-TSS (NM_001300821)	promoter-TSS (NM_001300821)	8	NM_001417	EIF4B	9.05	8.86	8.69	8.42	8.53	8.45	8.43	7.99
Merged-chr14-100705117-8	chr14	100704600	100705600	+	Fresh.1K|Fresh.5K|Fresh.20K|Fresh.50K|Frozen.1K|Frozen.5K|Frozen.20K|Frozen.50K	promoter-TSS (NM_003403)	promoter-TSS (NM_003403)	-2	NM_003403	YY1	8.92	8.84	8.71	8.69	8.64	8.61	8.57	8.13
Merged-chr9-35072730-8	chr9	35072220	35073220	+	Fresh.1K|Fresh.5K|Fresh.20K|Fresh.50K|Frozen.1K|Frozen.5K|Frozen.20K|Frozen.50K	promoter-TSS (NM_007126)	promoter-TSS (NM_007126)	19	NM_007126	VCP	8.6	8.67	8.67	8.57	8.25	8.28	8.13	7.98
Merged-chr11-126138903-8	chr11	126138409	126139409	+	Fresh.1K|Fresh.5K|Fresh.20K|Fresh.50K|Frozen.1K|Frozen.5K|Frozen.20K|Frozen.50K	promoter-TSS (NM_001177842)	promoter-TSS (NM_001177842)	-26	NM_017547	FOXRED1	8.55	8.93	8.96	8.86	8.18	8.33	8.37	7.92
Merged-chr16-75019083-8	chr16	75018583	75019583	+	Fresh.1K|Fresh.5K|Fresh.20K|Fresh.50K|Frozen.1K|Frozen.5K|Frozen.20K|Frozen.50K	promoter-TSS (NM_030581)	promoter-TSS (NM_030581)	-66	NM_030581	WDR59	8.49	8.53	8.55	8.53	8.12	7.87	8.04	7.8
Merged-chr11-59436739-3	chr11	59436238	59437238	+	Frozen.1K|Frozen.20K|Frozen.50K	promoter-TSS (NM_152716)	promoter-TSS (NM_152716)	-227	NM_152716	PATL1	8.82	8.67	8.63	8.74	8.77	8.7	8.6	8.55
Merged-chr21-30446017-8	chr21	30445511	30446511	+	Fresh.1K|Fresh.5K|Fresh.20K|Fresh.50K|Frozen.1K|Frozen.5K|Frozen.20K|Frozen.50K	5' UTR (NM_006585, exon 1 of 15)	5' UTR (NM_006585, exon 1 of 15)	107	NM_006585	CCT8	8.72	8.75	8.69	8.82	8.62	8.46	8.62	8.29
Merged-chr22-29137928-8	chr22	29137427	29138427	+	Fresh.1K|Fresh.5K|Fresh.20K|Fresh.50K|Frozen.1K|Frozen.5K|Frozen.20K|Frozen.50K	promoter-TSS (NM_172002)	promoter-TSS (NM_172002)	-105	NM_007194	CHEK2	8.61	8.83	8.62	8.54	8.63	8.62	8.47	8.34
Merged-chr6-33043625-8	chr6	33043125	33044125	+	Fresh.1K|Fresh.5K|Fresh.20K|Fresh.50K|Frozen.1K|Frozen.5K|Frozen.20K|Frozen.50K	promoter-TSS (NM_002121)	promoter-TSS (NM_002121)	-78	NM_002121	HLA-DPB1	8.67	8.79	8.62	8.4	7.95	8.19	8	7.7
Merged-chr1-193091228-8	chr1	193090747	193091747	+	Fresh.1K|Fresh.5K|Fresh.20K|Fresh.50K|Frozen.1K|Frozen.5K|Frozen.20K|Frozen.50K	5' UTR (NM_024529, exon 1 of 17)	5' UTR (NM_024529, exon 1 of 17)	159	NM_024529	CDC73	8.96	9.02	9.14	9.32	9.01	8.83	9.01	8.87
Merged-chr4-184365721-8	chr4	184365241	184366241	+	Fresh.1K|Fresh.5K|Fresh.20K|Fresh.50K|Frozen.1K|Frozen.5K|Frozen.20K|Frozen.50K	promoter-TSS (NM_017632)	promoter-TSS (NM_017632)	-48	NM_017632	CDKN2AIP	8.93	8.83	8.91	8.8	8.48	8.69	8.56	8.58
Merged-chr14-67826592-8	chr14	67826137	67827137	+	Fresh.1K|Fresh.5K|Fresh.20K|Fresh.50K|Frozen.1K|Frozen.5K|Frozen.20K|Frozen.50K	promoter-TSS (NM_004094)	promoter-TSS (NM_004094)	83	NM_015994	ATP6V1D	8.78	9.04	8.8	8.74	8.86	8.82	8.53	8.35
Merged-chr17-27621292-8	chr17	27620768	27621768	+	Fresh.1K|Fresh.5K|Fresh.20K|Fresh.50K|Frozen.1K|Frozen.5K|Frozen.20K|Frozen.50K	promoter-TSS (NM_020772)	promoter-TSS (NM_020772)	-102	NM_020772	NUFIP2	8.82	8.79	8.74	8.64	8.45	8.42	8.46	8.34
Merged-chr17-73851555-8	chr17	73851072	73852072	+	Fresh.1K|Fresh.5K|Fresh.20K|Fresh.50K|Frozen.1K|Frozen.5K|Frozen.20K|Frozen.50K	promoter-TSS (NM_012478)	promoter-TSS (NM_012478)	-71	NM_012478	WBP2	8.83	8.93	8.87	8.76	8.52	8.4	8.41	8.06
Merged-chr13-42845961-8	chr13	42845462	42846462	+	Fresh.1K|Fresh.5K|Fresh.20K|Fresh.50K|Frozen.1K|Frozen.5K|Frozen.20K|Frozen.50K	promoter-TSS (NM_016248)	promoter-TSS (NM_016248)	-327	NM_016248	AKAP11	8.74	8.72	8.75	8.48	8.59	8.59	8.62	8.45
Merged-chr6-11232934-8	chr6	11232432	11233432	+	Fresh.1K|Fresh.5K|Fresh.20K|Fresh.50K|Frozen.1K|Frozen.5K|Frozen.20K|Frozen.50K	promoter-TSS (NM_001271033)	promoter-TSS (NM_001271033)	-17	NM_006403	NEDD9	8.35	8.53	8.66	8.77	8.1	8.31	8.21	8.22
Merged-chr13-27746128-8	chr13	27745611	27746611	+	Fresh.1K|Fresh.5K|Fresh.20K|Fresh.50K|Frozen.1K|Frozen.5K|Frozen.20K|Frozen.50K	promoter-TSS (NM_182488)	promoter-TSS (NM_182488)	-78	NM_182488	USP12	8.56	8.77	8.82	8.82	8.86	8.64	8.56	8.48
Merged-chr10-43951217-8	chr10	43950746	43951746	+	Fresh.1K|Fresh.5K|Fresh.20K|Fresh.50K|Frozen.1K|Frozen.5K|Frozen.20K|Frozen.50K	intron (NR_026693, intron 1 of 3)	CpG	18672	NR_026693	ZNF487	8.72	8.63	8.66	8.59	8.39	8.46	8.26	8.14
Merged-chr10-12110831-8	chr10	12110360	12111360	+	Fresh.1K|Fresh.5K|Fresh.20K|Fresh.50K|Frozen.1K|Frozen.5K|Frozen.20K|Frozen.50K	promoter-TSS (NM_018706)	promoter-TSS (NM_018706)	-56	NM_018706	DHTKD1	8.68	8.63	8.8	8.55	8.09	8.44	8.31	8.1
Merged-chr2-227701135-8	chr2	227700635	227701635	+	Fresh.1K|Fresh.5K|Fresh.20K|Fresh.50K|Frozen.1K|Frozen.5K|Frozen.20K|Frozen.50K	intron (NM_032276, intron 1 of 6)	intron (NM_032276, intron 1 of 6)	464	NM_032276	RHBDD1	8.91	9.11	9.16	9.07	8.8	8.89	8.8	8.88
Merged-chr16-15005211-8	chr16	15004689	15005689	+	Fresh.1K|Fresh.5K|Fresh.20K|Fresh.50K|Frozen.1K|Frozen.5K|Frozen.20K|Frozen.50K	TTS (NR_036141)	TTS (NR_036141)	108	NR_036142	MIR3180-2	8.98	8.8	8.66	8.52	8.87	8.73	8.61	8.27
Merged-chr2-172290632-8	chr2	172290140	172291140	+	Fresh.1K|Fresh.5K|Fresh.20K|Fresh.50K|Frozen.1K|Frozen.5K|Frozen.20K|Frozen.50K	promoter-TSS (NM_001164821)	promoter-TSS (NM_001164821)	-121	NM_025000	DCAF17	8.61	8.81	8.83	8.96	8.55	8.73	8.63	8.42
Merged-chr3-179280673-8	chr3	179280181	179281181	+	Fresh.1K|Fresh.5K|Fresh.20K|Fresh.50K|Frozen.1K|Frozen.5K|Frozen.20K|Frozen.50K	promoter-TSS (NM_178042)	promoter-TSS (NM_178042)	-27	NM_004301	ACTL6A	8.13	8.31	8.72	8.48	8.35	8.34	8.25	8.19
Merged-chr14-77587923-8	chr14	77587415	77588415	+	Fresh.1K|Fresh.5K|Fresh.20K|Fresh.50K|Frozen.1K|Frozen.5K|Frozen.20K|Frozen.50K	Intergenic	Intergenic	20219	NM_174976	ZDHHC22	8.46	8.59	8.55	8.48	8.2	7.92	8.22	8.01
Merged-chr4-1723024-8	chr4	1722544	1723544	+	Fresh.1K|Fresh.5K|Fresh.20K|Fresh.50K|Frozen.1K|Frozen.5K|Frozen.20K|Frozen.50K	promoter-TSS (NM_001127266)	promoter-TSS (NM_001127266)	40	NM_138385	TMEM129	8.9	8.82	8.73	8.4	8.46	8.3	8.28	8.02
Merged-chr11-63606442-5	chr11	63605941	63606941	+	Fresh.5K|Fresh.20K|Fresh.50K|Frozen.1K|Frozen.5K	promoter-TSS (NM_001163297)	promoter-TSS (NM_001163297)	41	NM_004954	MARK2	9.1	9.29	9.06	8.98	8.8	8.65	8.5	8.21
Merged-chr1-36851661-8	chr1	36851158	36852158	+	Fresh.1K|Fresh.5K|Fresh.20K|Fresh.50K|Frozen.1K|Frozen.5K|Frozen.20K|Frozen.50K	promoter-TSS (NM_032017)	promoter-TSS (NM_032017)	-130	NM_032017	STK40	8.81	8.83	8.87	8.69	8.66	8.74	8.59	8.36
Merged-chr18-74792490-8	chr18	74791974	74792974	+	Fresh.1K|Fresh.5K|Fresh.20K|Fresh.50K|Frozen.1K|Frozen.5K|Frozen.20K|Frozen.50K	intron (NM_001025101, intron 2 of 8)	MER20|DNA|hAT-Charlie	52300	NM_002385	MBP	8.39	8.6	8.66	8.57	7.92	7.99	8.05	7.97
Merged-chr2-170550976-8	chr2	170550479	170551479	+	Fresh.1K|Fresh.5K|Fresh.20K|Fresh.50K|Frozen.1K|Frozen.5K|Frozen.20K|Frozen.50K	promoter-TSS (NM_001199285)	promoter-TSS (NM_001199285)	15	NM_001008489	PHOSPHO2	8.63	8.66	8.8	8.79	8.76	8.53	8.66	8.46
Merged-chr20-39657309-8	chr20	39656781	39657781	+	Fresh.1K|Fresh.5K|Fresh.20K|Fresh.50K|Frozen.1K|Frozen.5K|Frozen.20K|Frozen.50K	promoter-TSS (NM_003286)	promoter-TSS (NM_003286)	-181	NM_003286	TOP1	8.83	8.78	8.7	8.61	8.34	8.19	8.24	7.96
Merged-chr1-25757258-8	chr1	25756767	25757767	+	Fresh.1K|Fresh.5K|Fresh.20K|Fresh.50K|Frozen.1K|Frozen.5K|Frozen.20K|Frozen.50K	promoter-TSS (NM_018202)	promoter-TSS (NM_018202)	-82	NM_018202	TMEM57	8.55	8.86	8.55	8.61	8.86	8.91	8.8	8.52
Merged-chr7-107384191-8	chr7	107383695	107384695	+	Fresh.1K|Fresh.5K|Fresh.20K|Fresh.50K|Frozen.1K|Frozen.5K|Frozen.20K|Frozen.50K	promoter-TSS (NR_024199)	promoter-TSS (NR_024199)	53	NM_024814	CBLL1	8.84	8.85	8.85	8.78	9.02	9.14	9	9.04
Merged-chr21-43944904-8	chr21	43944406	43945406	+	Fresh.1K|Fresh.5K|Fresh.20K|Fresh.50K|Frozen.1K|Frozen.5K|Frozen.20K|Frozen.50K	intron (NM_018964, intron 3 of 20)	MER21C|LTR|ERVL	25164	NM_018964	SLC37A1	8.91	9.05	9.02	8.78	8.94	8.92	8.91	8.68
Merged-chr2-74007292-8	chr2	74006786	74007786	+	Fresh.1K|Fresh.5K|Fresh.20K|Fresh.50K|Frozen.1K|Frozen.5K|Frozen.20K|Frozen.50K	promoter-TSS (NM_003584)	promoter-TSS (NM_003584)	-2	NM_003584	DUSP11	8.06	8.48	8.37	8.44	8.08	7.9	8.02	7.9
Merged-chr11-66056717-8	chr11	66056178	66057178	+	Fresh.1K|Fresh.5K|Fresh.20K|Fresh.50K|Frozen.1K|Frozen.5K|Frozen.20K|Frozen.50K	promoter-TSS (NM_020470)	promoter-TSS (NM_020470)	-40	NM_020470	YIF1A	9.01	8.94	8.76	8.75	8.5	8.46	8.37	8.06
Merged-chr5-173043767-8	chr5	173043247	173044247	+	Fresh.1K|Fresh.5K|Fresh.20K|Fresh.50K|Frozen.1K|Frozen.5K|Frozen.20K|Frozen.50K	promoter-TSS (NM_001159651)	promoter-TSS (NM_001159651)	-81	NM_138369	BOD1	8.44	8.57	8.6	8.41	8.24	8.07	8.11	7.85
Merged-chr12-56223370-8	chr12	56222867	56223867	+	Fresh.1K|Fresh.5K|Fresh.20K|Fresh.50K|Frozen.1K|Frozen.5K|Frozen.20K|Frozen.50K	promoter-TSS (NM_032364)	promoter-TSS (NM_032364)	-25	NM_001013700	TMEM198B	8.27	8.68	8.56	8.48	8.09	8	8	7.89
Merged-chr2-120934996-3	chr2	120934498	120935498	+	Fresh.20K|Frozen.1K|Frozen.50K	3' UTR (NM_001184937, exon 24 of 24)	3' UTR (NM_001184937, exon 24 of 24)	45986	NM_024121	TMEM185B	8.38	8.86	8.96	8.85	8.61	8.54	8.74	8.64
Merged-chr11-62495069-8	chr11	62494547	62495547	+	Fresh.1K|Fresh.5K|Fresh.20K|Fresh.50K|Frozen.1K|Frozen.5K|Frozen.20K|Frozen.50K	promoter-TSS (NR_037946)	promoter-TSS (NR_037946)	-190	NM_001079559	HNRNPUL2	8.99	9.09	8.76	8.5	9.05	8.95	8.62	8.34
Merged-chr6-112194701-8	chr6	112194227	112195227	+	Fresh.1K|Fresh.5K|Fresh.20K|Fresh.50K|Frozen.1K|Frozen.5K|Frozen.20K|Frozen.50K	promoter-TSS (NM_002037)	promoter-TSS (NM_002037)	-72	NM_002037	FYN	8.6	8.5	8.56	8.65	8.62	8.49	8.42	8.35
Merged-chr1-87170461-8	chr1	87169961	87170961	+	Fresh.1K|Fresh.5K|Fresh.20K|Fresh.50K|Frozen.1K|Frozen.5K|Frozen.20K|Frozen.50K	5' UTR (NM_001206653, exon 1 of 8)	5' UTR (NM_001206653, exon 1 of 8)	208	NM_016009	SH3GLB1	8.42	8.75	8.82	8.7	9.28	9.16	9.2	9.16
Merged-chr7-23221594-8	chr7	23221091	23222091	+	Fresh.1K|Fresh.5K|Fresh.20K|Fresh.50K|Frozen.1K|Frozen.5K|Frozen.20K|Frozen.50K	5' UTR (NM_007342, exon 1 of 7)	5' UTR (NM_007342, exon 1 of 7)	145	NM_007342	NUPL2	8.59	8.23	8.21	8.35	8.47	8.44	8.44	8.07
Merged-chr14-77924078-8	chr14	77923563	77924563	+	Fresh.1K|Fresh.5K|Fresh.20K|Fresh.50K|Frozen.1K|Frozen.5K|Frozen.20K|Frozen.50K	promoter-TSS (NM_022067)	promoter-TSS (NM_022067)	-80	NM_022067	VIPAS39	8.52	8.69	8.66	8.68	8.76	8.74	8.72	8.47
Merged-chr6-126101511-7	chr6	126101013	126102013	+	Fresh.5K|Fresh.20K|Fresh.50K|Frozen.1K|Frozen.5K|Frozen.20K|Frozen.50K	promoter-TSS (NM_001199619)	promoter-TSS (NM_001199619)	-794	NM_181782	NCOA7	8.19	8.21	8.2	8.46	8.16	8.08	8.22	8.04
Merged-chr12-4257815-8	chr12	4257314	4258314	+	Fresh.1K|Fresh.5K|Fresh.20K|Fresh.50K|Frozen.1K|Frozen.5K|Frozen.20K|Frozen.50K	Intergenic	Intergenic	-125088	NM_001759	CCND2	8.33	8.36	8.44	8.37	7.66	7.81	7.63	7.63
Merged-chr3-155588303-8	chr3	155587803	155588803	+	Fresh.1K|Fresh.5K|Fresh.20K|Fresh.50K|Frozen.1K|Frozen.5K|Frozen.20K|Frozen.50K	promoter-TSS (NM_003875)	promoter-TSS (NM_003875)	-22	NM_003875	GMPS	8.38	8.67	8.6	8.54	8.45	8.39	8.42	8.26
Merged-chr1-155904219-8	chr1	155903734	155904734	+	Fresh.1K|Fresh.5K|Fresh.20K|Fresh.50K|Frozen.1K|Frozen.5K|Frozen.20K|Frozen.50K	promoter-TSS (NM_014949)	promoter-TSS (NM_014949)	-46	NM_014949	KIAA0907	8.7	8.84	8.66	8.44	8.09	8.16	8.08	7.74
Merged-chr15-43882437-8	chr15	43881940	43882940	+	Fresh.1K|Fresh.5K|Fresh.20K|Fresh.50K|Frozen.1K|Frozen.5K|Frozen.20K|Frozen.50K	promoter-TSS (NM_001190214)	promoter-TSS (NM_001190214)	11	NM_014659	PPIP5K1	8.56	8.66	8.45	8.48	8.25	8.26	8.17	7.84
Merged-chr2-26256834-8	chr2	26256377	26257377	+	Fresh.1K|Fresh.5K|Fresh.20K|Fresh.50K|Frozen.1K|Frozen.5K|Frozen.20K|Frozen.50K	5' UTR (NM_016131, exon 1 of 6)	5' UTR (NM_016131, exon 1 of 6)	148	NM_016131	RAB10	8.8	8.79	8.89	8.74	8.68	8.61	8.58	8.17
Merged-chr9-6008563-5	chr9	6008060	6009060	+	Fresh.1K|Fresh.5K|Fresh.20K|Fresh.50K|Frozen.1K	promoter-TSS (NM_001017969)	promoter-TSS (NM_001017969)	-557	NM_001017969	KIAA2026	8.71	8.81	8.67	8.67	8.48	8.72	8.54	8.3
Merged-chr6-26273117-8	chr6	26272638	26273638	+	Fresh.1K|Fresh.5K|Fresh.20K|Fresh.50K|Frozen.1K|Frozen.5K|Frozen.20K|Frozen.50K	promoter-TSS (NM_003525)	promoter-TSS (NM_003525)	-66	NM_003525	HIST1H2BI	8.94	8.94	8.77	8.79	8.38	8.39	8.5	8.04
Merged-chr17-30263985-8	chr17	30263486	30264486	+	Fresh.1K|Fresh.5K|Fresh.20K|Fresh.50K|Frozen.1K|Frozen.5K|Frozen.20K|Frozen.50K	promoter-TSS (NM_015355)	promoter-TSS (NM_015355)	-58	NM_015355	SUZ12	8.57	8.6	8.47	8.47	8.23	8.19	8.17	7.99
Merged-chr7-99966951-8	chr7	99966460	99967460	+	Fresh.1K|Fresh.5K|Fresh.20K|Fresh.50K|Frozen.1K|Frozen.5K|Frozen.20K|Frozen.50K	Intergenic	Intergenic	-4108	NM_013439	PILRA	8.69	8.7	8.79	8.88	8.31	8.28	8.42	8.13
Merged-chr7-44646186-1	chr7	44645686	44646686	+	Frozen.50K	promoter-TSS (NM_001165036)	promoter-TSS (NM_001165036)	65	NM_002541	OGDH	9.07	9.18	9.32	9.19	9.07	9.11	9.23	9
Merged-chr3-75484412-7	chr3	75483914	75484914	+	Fresh.1K|Fresh.5K|Fresh.20K|Fresh.50K|Frozen.5K|Frozen.20K|Frozen.50K	promoter-TSS (NR_024241)	promoter-TSS (NR_024241)	-148	NR_024241	FAM86DP	8.75	8.75	9.15	8.98	8.87	8.9	8.99	8.99
Merged-chr18-48724002-3	chr18	48723486	48724486	+	Fresh.20K|Frozen.5K|Frozen.20K	promoter-TSS (NM_016626)	promoter-TSS (NM_016626)	65	NM_016626	MEX3C	9.3	9.36	9.45	9.54	9.09	8.96	9.27	8.97
Merged-chr10-104677951-8	chr10	104677450	104678450	+	Fresh.1K|Fresh.5K|Fresh.20K|Fresh.50K|Frozen.1K|Frozen.5K|Frozen.20K|Frozen.50K	promoter-TSS (NM_199077)	promoter-TSS (NM_199077)	-125	NM_017649	CNNM2	9.2	8.86	8.8	8.59	9.08	9.01	8.78	8.63
Merged-chr20-32581076-4	chr20	32580581	32581581	+	Fresh.1K|Fresh.5K|Fresh.20K|Fresh.50K	promoter-TSS (NM_007367)	promoter-TSS (NM_007367)	-377	NM_007367	RALY	9.15	8.88	8.53	8.32	9.03	9.06	8.85	8.34
Merged-chr10-38146625-8	chr10	38146116	38147116	+	Fresh.1K|Fresh.5K|Fresh.20K|Fresh.50K|Frozen.1K|Frozen.5K|Frozen.20K|Frozen.50K	promoter-TSS (NM_001267607)	promoter-TSS (NM_001267607)	-52	NM_021045	ZNF248	8.48	8.36	8.54	8.29	8.42	8.49	8.52	8.38
Merged-chrX-15873058-8	chrX	15872512	15873512	+	Fresh.1K|Fresh.5K|Fresh.20K|Fresh.50K|Frozen.1K|Frozen.5K|Frozen.20K|Frozen.50K	5' UTR (NM_003916, exon 1 of 5)	5' UTR (NM_003916, exon 1 of 5)	125	NM_003916	AP1S2	8.88	8.96	9.07	8.98	8.77	8.79	8.8	8.51
Merged-chr14-23398746-8	chr14	23398247	23399247	+	Fresh.1K|Fresh.5K|Fresh.20K|Fresh.50K|Frozen.1K|Frozen.5K|Frozen.20K|Frozen.50K	promoter-TSS (NM_001282953)	promoter-TSS (NM_001282953)	47	NM_006109	PRMT5	9.14	8.97	8.97	8.89	8.55	8.52	8.55	8.15
Merged-chr8-8085921-2	chr8	8085421	8086421	+	Fresh.1K|Frozen.50K	promoter-TSS (NR_024361)	promoter-TSS (NR_024361)	-171	NR_024361	FAM86B3P	9.46	9.67	9.93	9.71	9.49	9.38	9.5	9.31
Merged-chr3-179322529-8	chr3	179321996	179322996	+	Fresh.1K|Fresh.5K|Fresh.20K|Fresh.50K|Frozen.1K|Frozen.5K|Frozen.20K|Frozen.50K	promoter-TSS (NM_001199958)	promoter-TSS (NM_001199958)	-62	NM_020409	MRPL47	8.14	8.59	8.36	8.44	8.32	8.32	8.22	8.13
Merged-chr15-67547036-8	chr15	67546560	67547560	+	Fresh.1K|Fresh.5K|Fresh.20K|Fresh.50K|Frozen.1K|Frozen.5K|Frozen.20K|Frozen.50K	promoter-TSS (NM_024666)	promoter-TSS (NM_024666)	14	NM_024666	AAGAB	8.54	8.63	8.56	8.28	8.17	8.15	8.16	7.97
Merged-chr1-26560619-8	chr1	26560102	26561102	+	Fresh.1K|Fresh.5K|Fresh.20K|Fresh.50K|Frozen.1K|Frozen.5K|Frozen.20K|Frozen.50K	promoter-TSS (NM_001281517)	promoter-TSS (NM_001281517)	-42	NM_022778	CEP85	8.9	8.94	8.73	8.91	8.45	8.65	8.51	8.11
Merged-chr19-18263437-8	chr19	18262927	18263927	+	Fresh.1K|Fresh.5K|Fresh.20K|Fresh.50K|Frozen.1K|Frozen.5K|Frozen.20K|Frozen.50K	promoter-TSS (NM_005027)	promoter-TSS (NM_005027)	-561	NM_005027	PIK3R2	8.92	9.06	8.85	8.61	8.6	8.66	8.56	8.05
Merged-chr7-148787839-8	chr7	148787336	148788336	+	Fresh.1K|Fresh.5K|Fresh.20K|Fresh.50K|Frozen.1K|Frozen.5K|Frozen.20K|Frozen.50K	promoter-TSS (NM_152411)	promoter-TSS (NM_152411)	33	NM_152411	ZNF786	8.75	8.51	8.66	8.66	8.61	8.47	8.59	8.44
Merged-chr17-62223255-8	chr17	62222743	62223743	+	Fresh.1K|Fresh.5K|Fresh.20K|Fresh.50K|Frozen.1K|Frozen.5K|Frozen.20K|Frozen.50K	promoter-TSS (NR_004380)	promoter-TSS (NR_004380)	-195	NR_004380	SNORD104	8.58	8.75	8.65	8.34	8.3	8.21	8.18	7.8
Merged-chr4-146101752-8	chr4	146101245	146102245	+	Fresh.1K|Fresh.5K|Fresh.20K|Fresh.50K|Frozen.1K|Frozen.5K|Frozen.20K|Frozen.50K	promoter-TSS (NM_001102653)	promoter-TSS (NM_001102653)	-913	NM_017493	OTUD4	8.48	8.73	8.61	8.75	8.66	8.66	8.54	8.63
Merged-chr7-130598323-8	chr7	130597823	130598823	+	Fresh.1K|Fresh.5K|Fresh.20K|Fresh.50K|Frozen.1K|Frozen.5K|Frozen.20K|Frozen.50K	promoter-TSS (NR_034120)	promoter-TSS (NR_034120)	100	NR_109780	LOC100506860	8.35	8.45	8.67	8.43	8.77	8.71	8.74	8.49
Merged-chr1-25256894-8	chr1	25256386	25257386	+	Fresh.1K|Fresh.5K|Fresh.20K|Fresh.50K|Frozen.1K|Frozen.5K|Frozen.20K|Frozen.50K	promoter-TSS (NM_004350)	promoter-TSS (NM_004350)	-116	NM_004350	RUNX3	8.61	8.69	8.66	8.48	8.27	8.21	8.24	7.96
Merged-chr7-120591127-8	chr7	120590629	120591629	+	Fresh.1K|Fresh.5K|Fresh.20K|Fresh.50K|Frozen.1K|Frozen.5K|Frozen.20K|Frozen.50K	intron (NM_198267, intron 1 of 4)	CpG	312	NM_019071	ING3	9.33	9	9.02	9.16	9.04	8.78	8.98	8.91
Merged-chr10-131909487-7	chr10	131908989	131909989	+	Fresh.1K|Fresh.5K|Fresh.20K|Fresh.50K|Frozen.5K|Frozen.20K|Frozen.50K	promoter-TSS (NR_034125)	promoter-TSS (NR_034125)	-408	NR_034125	LINC00959	8.76	8.86	8.99	8.98	9.11	9.1	9	8.99
Merged-chr19-17416437-8	chr19	17415917	17416917	+	Fresh.1K|Fresh.5K|Fresh.20K|Fresh.50K|Frozen.1K|Frozen.5K|Frozen.20K|Frozen.50K	promoter-TSS (NM_023937)	promoter-TSS (NM_023937)	-60	NM_023937	MRPL34	8.85	8.91	8.55	8.65	8.37	8.21	8.24	7.78
Merged-chr19-58951629-8	chr19	58951134	58952134	+	Fresh.1K|Fresh.5K|Fresh.20K|Fresh.50K|Frozen.1K|Frozen.5K|Frozen.20K|Frozen.50K	promoter-TSS (NM_003433)	promoter-TSS (NM_003433)	-45	NM_003433	ZNF132	8.61	8.94	8.85	8.66	8.14	8.21	8.22	7.57
Merged-chr22-35696133-8	chr22	35695631	35696631	+	Fresh.1K|Fresh.5K|Fresh.20K|Fresh.50K|Frozen.1K|Frozen.5K|Frozen.20K|Frozen.50K	intron (NR_024194, intron 1 of 14)	intron (NR_024194, intron 1 of 14)	334	NM_005488	TOM1	8.69	8.87	8.59	8.54	8.53	8.57	8.45	8.11
Merged-chr20-46356473-8	chr20	46355972	46356972	+	Fresh.1K|Fresh.5K|Fresh.20K|Fresh.50K|Frozen.1K|Frozen.5K|Frozen.20K|Frozen.50K	intron (NM_198596, intron 3 of 20)	intron (NM_198596, intron 3 of 20)	58336	NM_018837	SULF2	8.73	8.84	8.83	8.78	8.31	8.11	8.36	7.95
Merged-chr12-123717787-8	chr12	123717279	123718279	+	Fresh.1K|Fresh.5K|Fresh.20K|Fresh.50K|Frozen.1K|Frozen.5K|Frozen.20K|Frozen.50K	promoter-TSS (NM_001143905)	promoter-TSS (NM_001143905)	6	NM_022782	MPHOSPH9	9	9.09	8.71	8.76	8.92	8.84	8.68	8.24
Merged-chr19-3572720-8	chr19	3572233	3573233	+	Fresh.1K|Fresh.5K|Fresh.20K|Fresh.50K|Frozen.1K|Frozen.5K|Frozen.20K|Frozen.50K	promoter-TSS (NM_006339)	promoter-TSS (NM_006339)	-210	NM_006339	HMG20B	8.68	8.7	8.61	8.74	8.2	8.14	8.17	7.74
Merged-chr19-6372701-8	chr19	6372207	6373207	+	Fresh.1K|Fresh.5K|Fresh.20K|Fresh.50K|Frozen.1K|Frozen.5K|Frozen.20K|Frozen.50K	5' UTR (NM_032306, exon 1 of 4)	5' UTR (NM_032306, exon 1 of 4)	263	NM_032306	ALKBH7	8.46	8.76	8.59	8.51	8.46	8.16	8.08	7.71
Merged-chr1-249120493-1	chr1	249119993	249120993	+	Frozen.5K	promoter-TSS (NR_036070)	promoter-TSS (NR_036070)	-83	NR_036070	MIR3124	8.78	8.7	8.74	8.41	8.8	8.86	8.54	8.38
Merged-chr18-19180685-8	chr18	19180187	19181187	+	Fresh.1K|Fresh.5K|Fresh.20K|Fresh.50K|Frozen.1K|Frozen.5K|Frozen.20K|Frozen.50K	promoter-TSS (NM_052911)	promoter-TSS (NM_052911)	6	NM_052911	ESCO1	8.68	8.77	8.64	8.68	9.03	8.92	8.89	8.78
Merged-chr8-61705572-8	chr8	61705069	61706069	+	Fresh.1K|Fresh.5K|Fresh.20K|Fresh.50K|Frozen.1K|Frozen.5K|Frozen.20K|Frozen.50K	intron (NM_017780, intron 3 of 37)	intron (NM_017780, intron 3 of 37)	114245	NM_017780	CHD7	8.44	8.31	8.57	8.47	7.92	7.65	7.93	7.64
Merged-chr12-102137698-8	chr12	102137198	102138198	+	Fresh.1K|Fresh.5K|Fresh.20K|Fresh.50K|Frozen.1K|Frozen.5K|Frozen.20K|Frozen.50K	Intergenic	AluJb|SINE|Alu	-4448	NM_153694	SYCP3	8.61	8.83	8.84	8.92	8.59	8.58	8.67	8.48
Merged-chr3-51422561-8	chr3	51422052	51423052	+	Fresh.1K|Fresh.5K|Fresh.20K|Fresh.50K|Frozen.1K|Frozen.5K|Frozen.20K|Frozen.50K	promoter-TSS (NM_006010)	promoter-TSS (NM_006010)	-116	NM_006010	MANF	8.65	8.8	8.91	8.83	8.17	8.16	8.22	7.66
Merged-chr1-154244924-8	chr1	154244436	154245436	+	Fresh.1K|Fresh.5K|Fresh.20K|Fresh.50K|Frozen.1K|Frozen.5K|Frozen.20K|Frozen.50K	promoter-TSS (NM_006118)	promoter-TSS (NM_006118)	-103	NM_006118	HAX1	8.77	8.81	8.47	8.57	8.25	8.28	7.95	7.66
Merged-chr2-232537447-8	chr2	232536943	232537943	+	Fresh.1K|Fresh.5K|Fresh.20K|Fresh.50K|Frozen.1K|Frozen.5K|Frozen.20K|Frozen.50K	Intergenic	Intergenic	-35792	NM_002823	PTMA	8.94	8.9	9	8.7	8.91	8.78	8.83	8.57
Merged-chr8-24245215-8	chr8	24244702	24245702	+	Fresh.1K|Fresh.5K|Fresh.20K|Fresh.50K|Frozen.1K|Frozen.5K|Frozen.20K|Frozen.50K	intron (NR_125808, intron 2 of 5)	HERVK22-int|LTR|ERVK	3404	NM_014479	ADAMDEC1	8.71	8.81	8.8	8.65	8.4	8.5	8.6	8.38
Merged-chr12-56521840-8	chr12	56521358	56522358	+	Fresh.1K|Fresh.5K|Fresh.20K|Fresh.50K|Frozen.1K|Frozen.5K|Frozen.20K|Frozen.50K	promoter-TSS (NM_001184796)	promoter-TSS (NM_001184796)	-128	NM_015292	ESYT1	8.73	8.86	8.67	8.48	8.32	8.09	8.13	7.94
Merged-chr12-14310254-8	chr12	14309760	14310760	+	Fresh.1K|Fresh.5K|Fresh.20K|Fresh.50K|Frozen.1K|Frozen.5K|Frozen.20K|Frozen.50K	Intergenic	LTR56|LTR|ERV1	-177238	NM_000834	GRIN2B	8.61	8.49	8.85	8.66	8.15	8.32	8.44	8.26
Merged-chr9-19102984-8	chr9	19102501	19103501	+	Fresh.1K|Fresh.5K|Fresh.20K|Fresh.50K|Frozen.1K|Frozen.5K|Frozen.20K|Frozen.50K	promoter-TSS (NM_001270890)	promoter-TSS (NM_001270890)	-61	NM_017645	HAUS6	8.43	8.45	8.56	8.61	8.16	8.38	8.21	8.21
Merged-chr5-112043226-8	chr5	112042728	112043728	+	Fresh.1K|Fresh.5K|Fresh.20K|Fresh.50K|Frozen.1K|Frozen.5K|Frozen.20K|Frozen.50K	promoter-TSS (NM_001127511)	promoter-TSS (NM_001127511)	26	NM_000038	APC	8.5	8.57	8.46	8.48	8.44	8.3	8.47	8.38
Merged-chr9-100684537-7	chr9	100684043	100685043	+	Fresh.1K|Fresh.5K|Fresh.20K|Fresh.50K|Frozen.5K|Frozen.20K|Frozen.50K	intron (NM_016481, intron 1 of 4)	CpG	309	NM_016481	C9orf156	8.7	9.17	8.89	8.81	8.88	8.88	8.77	8.6
Merged-chr3-14693186-8	chr3	14692684	14693684	+	Fresh.1K|Fresh.5K|Fresh.20K|Fresh.50K|Frozen.1K|Frozen.5K|Frozen.20K|Frozen.50K	promoter-TSS (NM_016474)	promoter-TSS (NM_016474)	-69	NM_016474	CCDC174	8.97	8.85	8.65	8.61	8.58	8.45	8.57	8.22
Merged-chr17-1420026-8	chr17	1419534	1420534	+	Fresh.1K|Fresh.5K|Fresh.20K|Fresh.50K|Frozen.1K|Frozen.5K|Frozen.20K|Frozen.50K	promoter-TSS (NR_028514)	promoter-TSS (NR_028514)	148	NM_016532	INPP5K	8.76	8.78	8.61	8.36	8.27	8.19	8.36	7.88
Merged-chr4-140374887-8	chr4	140374382	140375382	+	Fresh.1K|Fresh.5K|Fresh.20K|Fresh.50K|Frozen.1K|Frozen.5K|Frozen.20K|Frozen.50K	promoter-TSS (NM_031296)	promoter-TSS (NM_031296)	-79	NM_031296	RAB33B	9.07	9.07	9.08	9.06	9.01	8.93	9.05	8.87
Merged-chr14-93260480-8	chr14	93260047	93261047	+	Fresh.1K|Fresh.5K|Fresh.20K|Fresh.50K|Frozen.1K|Frozen.5K|Frozen.20K|Frozen.50K	promoter-TSS (NM_005113)	promoter-TSS (NM_005113)	-29	NM_005113	GOLGA5	8.87	8.72	8.69	8.43	8.62	8.53	8.66	8.08
Merged-chr1-235491711-8	chr1	235491212	235492212	+	Fresh.1K|Fresh.5K|Fresh.20K|Fresh.50K|Frozen.1K|Frozen.5K|Frozen.20K|Frozen.50K	promoter-TSS (NM_031371)	promoter-TSS (NM_031371)	-41	NM_004837	GGPS1	9.11	9.05	8.79	8.88	8.96	8.81	8.7	8.52
Merged-chr6-155635638-7	chr6	155635137	155636137	+	Fresh.1K|Fresh.5K|Fresh.20K|Fresh.50K|Frozen.1K|Frozen.5K|Frozen.50K	promoter-TSS (NM_016020)	promoter-TSS (NM_016020)	-20	NM_016020	TFB1M	8.66	8.67	8.71	8.61	8.63	8.47	8.54	8.34
Merged-chr2-48667788-8	chr2	48667307	48668307	+	Fresh.1K|Fresh.5K|Fresh.20K|Fresh.50K|Frozen.1K|Frozen.5K|Frozen.20K|Frozen.50K	promoter-TSS (NM_001193475)	promoter-TSS (NM_001193475)	-101	NM_152994	PPP1R21	8.81	8.82	8.68	8.62	8.91	8.63	8.82	8.48
Merged-chr12-15114635-5	chr12	15114102	15115102	+	Fresh.1K|Fresh.5K|Fresh.20K|Fresh.50K|Frozen.20K	promoter-TSS (NM_001175)	promoter-TSS (NM_001175)	-40	NM_001175	ARHGDIB	8.45	8.51	8.8	8.63	8.45	8.74	8.89	8.78
Merged-chr6-2765544-8	chr6	2765067	2766067	+	Fresh.1K|Fresh.5K|Fresh.20K|Fresh.50K|Frozen.1K|Frozen.5K|Frozen.20K|Frozen.50K	promoter-TSS (NM_020135)	promoter-TSS (NM_020135)	-99	NM_020135	WRNIP1	8.87	8.84	8.92	8.86	8.97	8.91	8.79	8.54
Merged-chr16-4555453-8	chr16	4554956	4555956	+	Fresh.1K|Fresh.5K|Fresh.20K|Fresh.50K|Frozen.1K|Frozen.5K|Frozen.20K|Frozen.50K	intron (NM_001286270, intron 3 of 7)	intron (NM_001286270, intron 3 of 7)	9597	NM_002134	HMOX2	8.68	8.7	8.73	8.56	8.18	8.36	8.37	8.07
Merged-chr17-47866514-8	chr17	47865997	47866997	+	Fresh.1K|Fresh.5K|Fresh.20K|Fresh.50K|Frozen.1K|Frozen.5K|Frozen.20K|Frozen.50K	intron (NM_001199158, intron 1 of 11)	CpG	516	NM_007067	KAT7	8.78	8.83	8.68	8.86	8.28	8.47	8.39	7.99
Merged-chr1-93646101-8	chr1	93645618	93646618	+	Fresh.1K|Fresh.5K|Fresh.20K|Fresh.50K|Frozen.1K|Frozen.5K|Frozen.20K|Frozen.50K	promoter-TSS (NM_206886)	promoter-TSS (NM_206886)	128	NM_016040	TMED5	8.59	8.71	8.72	8.66	8.79	8.92	8.77	8.67
Merged-chr2-70418172-8	chr2	70417688	70418688	+	Fresh.1K|Fresh.5K|Fresh.20K|Fresh.50K|Frozen.1K|Frozen.5K|Frozen.20K|Frozen.50K	promoter-TSS (NM_017880)	promoter-TSS (NM_017880)	-37	NM_017880	C2orf42	8.95	8.95	8.79	8.75	8.75	8.63	8.6	8.38
Merged-chr4-38763385-8	chr4	38762860	38763860	+	Fresh.1K|Fresh.5K|Fresh.20K|Fresh.50K|Frozen.1K|Frozen.5K|Frozen.20K|Frozen.50K	Intergenic	Intergenic	21251	NM_030956	TLR10	8.15	8.66	8.52	8.17	8.22	8.24	8.01	7.8
Merged-chr16-3054031-8	chr16	3053533	3054533	+	Fresh.1K|Fresh.5K|Fresh.20K|Fresh.50K|Frozen.1K|Frozen.5K|Frozen.20K|Frozen.50K	Intergenic	CpG	5077	NR_110947	LOC101929613	8.79	8.5	8.46	8.48	7.82	7.86	7.82	7.53
Merged-chr1-153918562-8	chr1	153918071	153919071	+	Fresh.1K|Fresh.5K|Fresh.20K|Fresh.50K|Frozen.1K|Frozen.5K|Frozen.20K|Frozen.50K	intron (NM_014856, intron 1 of 27)	CpG	583	NM_014856	DENND4B	9.01	8.87	8.67	8.74	8.63	8.82	8.73	8.49
Merged-chr19-42829652-8	chr19	42829111	42830111	+	Fresh.1K|Fresh.5K|Fresh.20K|Fresh.50K|Frozen.1K|Frozen.5K|Frozen.20K|Frozen.50K	promoter-TSS (NM_001410)	promoter-TSS (NM_001410)	-150	NM_001410	MEGF8	8.91	8.88	8.51	8.48	8.43	8.3	8.22	7.95
Merged-chr1-171454592-8	chr1	171454100	171455100	+	Fresh.1K|Fresh.5K|Fresh.20K|Fresh.50K|Frozen.1K|Frozen.5K|Frozen.20K|Frozen.50K	promoter-TSS (NM_015172)	promoter-TSS (NM_015172)	-66	NM_015172	PRRC2C	8.67	8.69	8.86	8.77	9.04	9.1	8.99	8.9
Merged-chr2-61991514-8	chr2	61991022	61992022	+	Fresh.1K|Fresh.5K|Fresh.20K|Fresh.50K|Frozen.1K|Frozen.5K|Frozen.20K|Frozen.50K	Intergenic	CpG	89756	NM_032180	FAM161A	8.72	8.7	8.7	8.66	8.56	8.5	8.58	8.16
Merged-chr3-49507643-5	chr3	49507144	49508144	+	Fresh.1K|Fresh.5K|Fresh.20K|Fresh.50K|Frozen.5K	promoter-TSS (NM_001177635)	promoter-TSS (NM_001177635)	79	NM_004393	DAG1	9.17	9.09	9.05	8.95	8.91	8.8	8.76	8.39
Merged-chr1-1624662-3	chr1	1624162	1625162	+	Fresh.1K|Frozen.5K|Frozen.20K	promoter-TSS (NM_001110781)	promoter-TSS (NM_001110781)	-419	NM_001110781	SLC35E2B	9.68	9.53	9.58	9.32	9.25	9.26	9.15	8.76
Merged-chr11-77705992-8	chr11	77705476	77706476	+	Fresh.1K|Fresh.5K|Fresh.20K|Fresh.50K|Frozen.1K|Frozen.5K|Frozen.20K|Frozen.50K	promoter-TSS (NM_033547)	promoter-TSS (NM_033547)	-259	NM_033547	INTS4	8.58	8.84	8.63	8.58	8.6	8.27	8.47	7.98
Merged-chr14-69208732-8	chr14	69208265	69209265	+	Fresh.1K|Fresh.5K|Fresh.20K|Fresh.50K|Frozen.1K|Frozen.5K|Frozen.20K|Frozen.50K	Intergenic	Intergenic	51866	NM_004926	ZFP36L1	8.08	8.55	8.36	8.12	7.98	7.83	7.96	7.68
Merged-chr5-115177583-4	chr5	115177087	115178087	+	Frozen.1K|Frozen.5K|Frozen.20K|Frozen.50K	promoter-TSS (NR_073603)	promoter-TSS (NR_073603)	-32	NM_001284	AP3S1	8.41	8.49	8.46	8.35	8.99	8.78	8.87	8.85
Merged-chr16-21369859-8	chr16	21369358	21370358	+	Fresh.1K|Fresh.5K|Fresh.20K|Fresh.50K|Frozen.1K|Frozen.5K|Frozen.20K|Frozen.50K	intron (NR_045011, intron 2 of 5)	intron (NR_045011, intron 2 of 5)	9174	NM_001012391	SNX29P1	8.66	9.01	8.86	8.73	8.38	8.33	8.25	8.17
Merged-chr11-7533928-8	chr11	7533418	7534418	+	Fresh.1K|Fresh.5K|Fresh.20K|Fresh.50K|Frozen.1K|Frozen.5K|Frozen.20K|Frozen.50K	Intergenic	Intergenic	-1078	NM_003621	PPFIBP2	8.27	8.32	8.49	8.57	8.32	8.27	8.21	8.24
Merged-chr15-45492804-8	chr15	45492289	45493289	+	Fresh.1K|Fresh.5K|Fresh.20K|Fresh.50K|Frozen.1K|Frozen.5K|Frozen.20K|Frozen.50K	intron (NM_138356, intron 1 of 7)	intron (NM_138356, intron 1 of 7)	584	NM_138356	SHF	8.63	8.63	8.65	8.49	8.42	8.6	8.66	8.27
Merged-chr1-27248133-8	chr1	27247657	27248657	+	Fresh.1K|Fresh.5K|Fresh.20K|Fresh.50K|Frozen.1K|Frozen.5K|Frozen.20K|Frozen.50K	promoter-TSS (NM_006600)	promoter-TSS (NM_006600)	-56	NM_006600	NUDC	8.55	8.68	8.55	8.5	8.5	8.34	8.25	8.01
Merged-chr20-3869882-8	chr20	3869373	3870373	+	Fresh.1K|Fresh.5K|Fresh.20K|Fresh.50K|Frozen.1K|Frozen.5K|Frozen.20K|Frozen.50K	promoter-TSS (NM_153640)	promoter-TSS (NM_153640)	131	NM_024960	PANK2	8.66	8.78	8.47	8.69	8.08	8.16	8.02	7.69
Merged-chr7-139875262-8	chr7	139874755	139875755	+	Fresh.1K|Fresh.5K|Fresh.20K|Fresh.50K|Frozen.1K|Frozen.5K|Frozen.20K|Frozen.50K	intron (NM_030647, intron 1 of 19)	intron (NM_030647, intron 1 of 19)	1486	NM_030647	KDM7A	8.83	8.94	8.93	9.01	8.68	8.46	8.52	8.15
Merged-chr19-5680644-8	chr19	5680149	5681149	+	Fresh.1K|Fresh.5K|Fresh.20K|Fresh.50K|Frozen.1K|Frozen.5K|Frozen.20K|Frozen.50K	promoter-TSS (NM_198533)	promoter-TSS (NM_198533)	-127	NM_198533	HSD11B1L	9.02	8.95	8.9	8.74	8.59	8.57	8.37	7.96
Merged-chr3-132136336-8	chr3	132135839	132136839	+	Fresh.1K|Fresh.5K|Fresh.20K|Fresh.50K|Frozen.1K|Frozen.5K|Frozen.20K|Frozen.50K	promoter-TSS (NM_015268)	promoter-TSS (NM_015268)	-214	NM_015268	DNAJC13	8.45	8.57	8.67	8.64	9.08	8.85	8.93	8.77
Merged-chr9-77703315-8	chr9	77702843	77703843	+	Fresh.1K|Fresh.5K|Fresh.20K|Fresh.50K|Frozen.1K|Frozen.5K|Frozen.20K|Frozen.50K	promoter-TSS (NM_017881)	promoter-TSS (NM_017881)	-55	NM_012383	OSTF1	8.37	8.57	8.76	8.7	8.41	8.59	8.46	8.36
Merged-chr8-99057867-8	chr8	99057361	99058361	+	Fresh.1K|Fresh.5K|Fresh.20K|Fresh.50K|Frozen.1K|Frozen.5K|Frozen.20K|Frozen.50K	promoter-TSS (NM_000989)	promoter-TSS (NM_000989)	-43	NM_000989	RPL30	8.14	8.31	8.38	8.57	8.54	8.62	8.55	8.46
Merged-chr14-55738098-8	chr14	55737598	55738598	+	Fresh.1K|Fresh.5K|Fresh.20K|Fresh.50K|Frozen.1K|Frozen.5K|Frozen.20K|Frozen.50K	promoter-TSS (NM_152231)	promoter-TSS (NM_152231)	77	NM_017943	FBXO34	8.81	8.6	8.74	8.67	8.64	8.48	8.47	8.2
Merged-chr2-73460491-8	chr2	73459973	73460973	+	Fresh.1K|Fresh.5K|Fresh.20K|Fresh.50K|Frozen.1K|Frozen.5K|Frozen.20K|Frozen.50K	promoter-TSS (NR_029403)	promoter-TSS (NR_029403)	-117	NM_032319	PRADC1	8.71	8.46	8.61	8.47	8.02	7.89	8.22	7.82
Merged-chr19-49217488-8	chr19	49217004	49218004	+	Fresh.1K|Fresh.5K|Fresh.20K|Fresh.50K|Frozen.1K|Frozen.5K|Frozen.20K|Frozen.50K	intron (NM_001297753, intron 4 of 6)	CpG	2710	NM_182574	MAMSTR	9.15	9.05	8.88	8.66	8.45	8.34	8.32	7.81
Merged-chr8-25316410-1	chr8	25315910	25316910	+	Frozen.1K	promoter-TSS (NM_152562)	promoter-TSS (NM_152562)	-103	NM_152562	CDCA2	9.54	9.71	9.83	9.79	9.16	9.07	9.28	9.09
Merged-chr4-156298059-8	chr4	156297542	156298542	+	Fresh.1K|Fresh.5K|Fresh.20K|Fresh.50K|Frozen.1K|Frozen.5K|Frozen.20K|Frozen.50K	promoter-TSS (NM_001039580)	promoter-TSS (NM_001039580)	80	NM_001039580	MAP9	8.55	8.81	8.87	8.8	8.73	8.62	8.83	8.72
Merged-chr13-52027481-3	chr13	52026981	52027981	+	Frozen.1K|Frozen.5K|Frozen.50K	promoter-TSS (NM_001039938)	promoter-TSS (NM_001039938)	0	NR_103812	INTS6-AS1	9.42	9.45	9.32	9.14	9.46	9.37	9.28	9.12
Merged-chr6-89790353-8	chr6	89789834	89790834	+	Fresh.1K|Fresh.5K|Fresh.20K|Fresh.50K|Frozen.1K|Frozen.5K|Frozen.20K|Frozen.50K	promoter-TSS (NM_006813)	promoter-TSS (NM_006813)	-95	NM_006813	PNRC1	8.56	8.64	8.56	8.51	8.1	8.27	8.15	7.89
Merged-chr8-41347882-8	chr8	41347366	41348366	+	Fresh.1K|Fresh.5K|Fresh.20K|Fresh.50K|Frozen.1K|Frozen.5K|Frozen.20K|Frozen.50K	promoter-TSS (NM_001174124)	promoter-TSS (NM_001174124)	-215	NM_016099	GOLGA7	8.98	8.89	8.94	8.77	8.52	8.49	8.62	8.43
Merged-chr14-50552486-8	chr14	50551992	50552992	+	Fresh.1K|Fresh.5K|Fresh.20K|Fresh.50K|Frozen.1K|Frozen.5K|Frozen.20K|Frozen.50K	intron (NM_001014830, intron 3 of 4)	intron (NM_001014830, intron 3 of 4)	6869	NM_001014830	C14orf183	8.16	8.58	8.76	8.52	8.09	8.18	8.23	7.95
Merged-chr21-25341219-8	chr21	25340716	25341716	+	Fresh.1K|Fresh.5K|Fresh.20K|Fresh.50K|Frozen.1K|Frozen.5K|Frozen.20K|Frozen.50K	Intergenic	HERVL18-int|LTR|ERVL	352474	NR_109963	LOC101927869	8.8	8.66	8.9	8.93	8.38	8.25	8.53	8.46
Merged-chr11-77532003-8	chr11	77531519	77532519	+	Fresh.1K|Fresh.5K|Fresh.20K|Fresh.50K|Frozen.1K|Frozen.5K|Frozen.20K|Frozen.50K	promoter-TSS (NM_024684)	promoter-TSS (NM_024684)	-139	NM_016578	RSF1	8.89	8.88	8.76	8.6	8.42	8.48	8.36	7.95
Merged-chr1-224180440-8	chr1	224179911	224180911	+	Fresh.1K|Fresh.5K|Fresh.20K|Fresh.50K|Frozen.1K|Frozen.5K|Frozen.20K|Frozen.50K	Intergenic	CpG	-121378	NM_015176	FBXO28	8.74	8.84	8.84	8.75	8.5	8.3	8.5	8.23
Merged-chr15-31618659-3	chr15	31618178	31619178	+	Fresh.1K|Fresh.50K|Frozen.5K	promoter-TSS (NM_015995)	promoter-TSS (NM_015995)	-405	NM_015995	KLF13	9.61	9.59	9.47	9.41	9.37	9.2	9.33	9.04
Merged-chr19-49990649-7	chr19	49990148	49991148	+	Fresh.1K|Fresh.5K|Fresh.20K|Fresh.50K|Frozen.1K|Frozen.5K|Frozen.20K	promoter-TSS (NM_012423)	promoter-TSS (NM_012423)	-163	NM_012423	RPL13A	8.86	8.72	8.34	8.32	8.18	8.17	7.93	7.51
Merged-chr3-185655871-8	chr3	185655386	185656386	+	Fresh.1K|Fresh.5K|Fresh.20K|Fresh.50K|Frozen.1K|Frozen.5K|Frozen.20K|Frozen.50K	promoter-TSS (NM_001243879)	promoter-TSS (NM_001243879)	38	NM_004593	TRA2B	8.66	8.6	8.58	8.47	8.56	8.42	8.25	8.12
Merged-chr3-93698921-8	chr3	93698407	93699407	+	Fresh.1K|Fresh.5K|Fresh.20K|Fresh.50K|Frozen.1K|Frozen.5K|Frozen.20K|Frozen.50K	promoter-TSS (NM_182896)	promoter-TSS (NM_182896)	-76	NM_144996	ARL13B	8.26	8.65	8.72	8.87	8.23	8.18	8.54	8.43
Merged-chr7-140714803-8	chr7	140714298	140715298	+	Fresh.1K|Fresh.5K|Fresh.20K|Fresh.50K|Frozen.1K|Frozen.5K|Frozen.20K|Frozen.50K	promoter-TSS (NM_053035)	promoter-TSS (NM_053035)	-17	NM_016071	MRPS33	8.65	8.65	8.64	8.31	8.42	8.59	8.69	8.43
Merged-chr19-18111813-8	chr19	18111314	18112314	+	Fresh.1K|Fresh.5K|Fresh.20K|Fresh.50K|Frozen.1K|Frozen.5K|Frozen.20K|Frozen.50K	promoter-TSS (NM_001025604)	promoter-TSS (NM_001025604)	-127	NM_015683	ARRDC2	8.91	9.15	9.12	8.75	8.37	8.53	8.59	8.12
Merged-chr2-48133866-8	chr2	48133390	48134390	+	Fresh.1K|Fresh.5K|Fresh.20K|Fresh.50K|Frozen.1K|Frozen.5K|Frozen.20K|Frozen.50K	promoter-TSS (NM_001190274)	promoter-TSS (NM_001190274)	-958	NM_012167	FBXO11	8.91	9.18	9.15	8.93	8.96	8.82	8.97	8.6
Merged-chr21-38738957-8	chr21	38738446	38739446	+	Fresh.1K|Fresh.5K|Fresh.20K|Fresh.50K|Frozen.1K|Frozen.5K|Frozen.20K|Frozen.50K	promoter-TSS (NM_101395)	promoter-TSS (NM_101395)	-913	NM_001396	DYRK1A	8.93	9.08	8.73	8.69	9.05	9.02	8.88	8.69
Merged-chr17-39844989-8	chr17	39844492	39845492	+	Fresh.1K|Fresh.5K|Fresh.20K|Fresh.50K|Frozen.1K|Frozen.5K|Frozen.20K|Frozen.50K	promoter-TSS (NM_005801)	promoter-TSS (NM_005801)	-135	NM_005801	EIF1	8.89	8.89	8.61	8.41	8.82	8.75	8.78	8.48
Merged-chr12-10874567-8	chr12	10874054	10875054	+	Fresh.1K|Fresh.5K|Fresh.20K|Fresh.50K|Frozen.1K|Frozen.5K|Frozen.20K|Frozen.50K	intron (NM_003651, intron 1 of 9)	intron (NM_003651, intron 1 of 9)	1399	NM_003651	YBX3	8.48	8.9	9	8.65	8.49	8.63	8.36	8.31
Merged-chr7-104653566-7	chr7	104653077	104654077	+	Fresh.1K|Fresh.5K|Fresh.20K|Fresh.50K|Frozen.1K|Frozen.5K|Frozen.50K	non-coding (NR_024586, exon 1 of 1)	non-coding (NR_024586, exon 1 of 1)	1011	NR_024586	KMT2E-AS1	9.13	9.21	9.12	9.04	9.25	9.29	9.21	9.02
Merged-chr6-91025516-7	chr6	91025015	91026015	+	Fresh.1K|Fresh.5K|Fresh.20K|Fresh.50K|Frozen.1K|Frozen.5K|Frozen.20K	Intergenic	Intergenic	3054	NR_039671	MIR4464	8.86	8.89	8.86	8.54	8.37	8.37	8.38	8.36
Merged-chr11-71823831-5	chr11	71823352	71824352	+	Fresh.1K|Fresh.5K|Fresh.20K|Fresh.50K|Frozen.1K	promoter-TSS (NM_001278493)	promoter-TSS (NM_001278493)	-30	NM_014042	ANAPC15	9.09	9.15	8.95	8.77	8.84	8.82	8.66	8.34
Merged-chr10-127408170-8	chr10	127407670	127408670	+	Fresh.1K|Fresh.5K|Fresh.20K|Fresh.50K|Frozen.1K|Frozen.5K|Frozen.20K|Frozen.50K	promoter-TSS (NM_015608)	promoter-TSS (NM_015608)	86	NM_015608	EDRF1	8.84	8.57	8.56	8.39	8.53	8.66	8.39	8.22
Merged-chr3-160473305-7	chr3	160472811	160473811	+	Fresh.1K|Fresh.5K|Fresh.20K|Fresh.50K|Frozen.1K|Frozen.20K|Frozen.50K	promoter-TSS (NM_139245)	promoter-TSS (NM_139245)	-685	NM_139245	PPM1L	8.51	8.55	8.78	8.91	8.87	8.83	8.93	9.07
Merged-chr1-169455311-8	chr1	169454809	169455809	+	Fresh.1K|Fresh.5K|Fresh.20K|Fresh.50K|Frozen.1K|Frozen.5K|Frozen.20K|Frozen.50K	promoter-TSS (NM_006996)	promoter-TSS (NM_006996)	-101	NM_006996	SLC19A2	8.46	8.68	8.64	8.93	8.21	8.16	8.16	8.03
Merged-chr9-127905930-8	chr9	127905410	127906410	+	Fresh.1K|Fresh.5K|Fresh.20K|Fresh.50K|Frozen.1K|Frozen.5K|Frozen.20K|Frozen.50K	promoter-TSS (NM_173690)	promoter-TSS (NM_173690)	-72	NM_173690	SCAI	8.38	8.57	8.53	8.43	8.12	7.86	8.02	7.77
Merged-chr14-23755487-8	chr14	23754966	23755966	+	Fresh.1K|Fresh.5K|Fresh.20K|Fresh.50K|Frozen.1K|Frozen.5K|Frozen.20K|Frozen.50K	promoter-TSS (NM_020834)	promoter-TSS (NM_020834)	-157	NM_020834	HOMEZ	8.43	8.47	8.66	8.65	8.46	8.45	8.44	8.25
Merged-chr16-81041098-6	chr16	81040600	81041600	+	Fresh.1K|Fresh.5K|Fresh.20K|Fresh.50K|Frozen.1K|Frozen.5K	promoter-TSS (NM_020188)	promoter-TSS (NM_020188)	-598	NM_020188	CMC2	9	9.08	8.85	8.93	9.01	9.15	8.87	8.66
Merged-chr8-62627177-8	chr8	62626688	62627688	+	Fresh.1K|Fresh.5K|Fresh.20K|Fresh.50K|Frozen.1K|Frozen.5K|Frozen.20K|Frozen.50K	promoter-TSS (NM_032466)	promoter-TSS (NM_032466)	11	NM_004318	ASPH	8.39	8.39	8.74	8.71	8.62	8.51	8.51	8.64
Merged-chr1-222817606-8	chr1	222817119	222818119	+	Fresh.1K|Fresh.5K|Fresh.20K|Fresh.50K|Frozen.1K|Frozen.5K|Frozen.20K|Frozen.50K	promoter-TSS (NM_001300867)	promoter-TSS (NM_001300867)	-26	NM_198551	MIA3	8.52	8.48	8.51	8.42	8.77	8.59	8.74	8.31
Merged-chr17-56415461-8	chr17	56414988	56415988	+	Fresh.1K|Fresh.5K|Fresh.20K|Fresh.50K|Frozen.1K|Frozen.5K|Frozen.20K|Frozen.50K	intron (NR_038416, intron 1 of 2)	intron (NR_038416, intron 1 of 2)	925	NR_038410	BZRAP1-AS1	8.69	8.74	8.76	8.52	8.48	8.45	8.55	8.09
Merged-chr11-57425086-8	chr11	57424577	57425577	+	Fresh.1K|Fresh.5K|Fresh.20K|Fresh.50K|Frozen.1K|Frozen.5K|Frozen.20K|Frozen.50K	promoter-TSS (NM_006831)	promoter-TSS (NM_006831)	-139	NM_006831	CLP1	8.57	8.73	8.56	8.49	8.55	8.38	8.35	7.99
Merged-chr4-15004026-8	chr4	15003525	15004525	+	Fresh.1K|Fresh.5K|Fresh.20K|Fresh.50K|Frozen.1K|Frozen.5K|Frozen.20K|Frozen.50K	promoter-TSS (NM_001177384)	promoter-TSS (NM_001177384)	-273	NM_182485	CPEB2	8.59	8.62	8.63	8.61	9.04	9.01	8.91	8.81
Merged-chr6-80247200-8	chr6	80246699	80247699	+	Fresh.1K|Fresh.5K|Fresh.20K|Fresh.50K|Frozen.1K|Frozen.5K|Frozen.20K|Frozen.50K	promoter-TSS (NM_001122769)	promoter-TSS (NM_001122769)	-52	NM_181714	LCA5	8.24	8.51	8.67	8.87	8.35	8.4	8.43	8.48
Merged-chr11-74660192-8	chr11	74659696	74660696	+	Fresh.1K|Fresh.5K|Fresh.20K|Fresh.50K|Frozen.1K|Frozen.5K|Frozen.20K|Frozen.50K	promoter-TSS (NM_014752)	promoter-TSS (NM_014752)	36	NM_182969	XRRA1	8.34	8.64	8.56	8.58	8.12	8.06	8.12	7.61
Merged-chr6-10694872-8	chr6	10694375	10695375	+	Fresh.1K|Fresh.5K|Fresh.20K|Fresh.50K|Frozen.1K|Frozen.5K|Frozen.20K|Frozen.50K	promoter-TSS (NM_017906)	promoter-TSS (NM_017906)	-36	NM_001145020	C6orf52	8.57	8.44	8.44	8.44	8.67	8.5	8.48	8.28
Merged-chr17-49337786-2	chr17	49337286	49338286	+	Frozen.1K|Frozen.50K	promoter-TSS (NM_016001)	promoter-TSS (NM_016001)	-111	NM_016001	UTP18	8.79	8.9	8.63	8.37	9.16	9.05	8.83	8.62
Merged-chr5-36242220-8	chr5	36241737	36242737	+	Fresh.1K|Fresh.5K|Fresh.20K|Fresh.50K|Frozen.1K|Frozen.5K|Frozen.20K|Frozen.50K	promoter-TSS (NM_001287340)	promoter-TSS (NM_001287340)	144	NM_153013	NADK2	8.82	8.82	9.01	8.87	8.94	8.82	9.07	8.65
Merged-chr20-37376801-6	chr20	37376262	37377262	+	Fresh.1K|Fresh.5K|Fresh.20K|Fresh.50K|Frozen.1K|Frozen.5K	promoter-TSS (NM_024855)	promoter-TSS (NM_024855)	-335	NM_024855	ACTR5	8.58	8.41	8.48	8.17	8.65	8.72	8.46	8.16
Merged-chr6-126277830-5	chr6	126277330	126278330	+	Fresh.1K|Fresh.5K|Fresh.20K|Fresh.50K|Frozen.20K	promoter-TSS (NM_138571)	promoter-TSS (NM_138571)	-31	NM_138571	HINT3	8.21	8.27	8.51	8.38	8.23	8.41	8.34	8.26
Merged-chr1-36615203-8	chr1	36614698	36615698	+	Fresh.1K|Fresh.5K|Fresh.20K|Fresh.50K|Frozen.1K|Frozen.5K|Frozen.20K|Frozen.50K	promoter-TSS (NR_073098)	promoter-TSS (NR_073098)	-83	NM_014408	TRAPPC3	8.59	8.7	8.66	8.76	8.19	8.33	8.29	7.73
Merged-chr2-47951646-8	chr2	47951145	47952145	+	Fresh.1K|Fresh.5K|Fresh.20K|Fresh.50K|Frozen.1K|Frozen.5K|Frozen.20K|Frozen.50K	Intergenic	MLT1K|LTR|ERVL-MaLR	-58576	NM_000179	MSH6	8.68	8.68	8.82	8.53	8.58	8.46	8.41	8.44
Merged-chr8-102218048-8	chr8	102217537	102218537	+	Fresh.1K|Fresh.5K|Fresh.20K|Fresh.50K|Frozen.1K|Frozen.5K|Frozen.20K|Frozen.50K	promoter-TSS (NM_016096)	promoter-TSS (NM_016096)	-77	NM_016096	ZNF706	8.62	8.87	8.75	8.7	8.71	8.71	8.71	8.56
Merged-chr12-69004583-8	chr12	69004105	69005105	+	Fresh.1K|Fresh.5K|Fresh.20K|Fresh.50K|Frozen.1K|Frozen.5K|Frozen.20K|Frozen.50K	promoter-TSS (NM_001251922)	promoter-TSS (NM_001251922)	-14	NM_015646	RAP1B	8.78	8.76	8.69	8.64	9.11	8.84	8.9	8.75
Merged-chr9-134532019-8	chr9	134531503	134532503	+	Fresh.1K|Fresh.5K|Fresh.20K|Fresh.50K|Frozen.1K|Frozen.5K|Frozen.20K|Frozen.50K	intron (NM_005312, intron 1 of 23)	intron (NM_005312, intron 1 of 23)	53226	NM_005312	RAPGEF1	8.45	8.65	8.65	8.51	8.37	8.27	8.33	7.99
Merged-chr9-35815127-2	chr9	35814627	35815627	+	Frozen.1K|Frozen.5K	promoter-TSS (NM_032593)	promoter-TSS (NM_032593)	-85	NM_032593	HINT2	8.73	8.87	8.85	8.65	8.86	8.78	8.74	8.55
Merged-chr2-112812177-8	chr2	112811673	112812673	+	Fresh.1K|Fresh.5K|Fresh.20K|Fresh.50K|Frozen.1K|Frozen.5K|Frozen.20K|Frozen.50K	promoter-TSS (NM_032824)	promoter-TSS (NM_032824)	-627	NM_032824	TMEM87B	9	9.04	8.97	8.8	9.09	8.78	9.04	8.62
Merged-chr8-9413377-8	chr8	9412899	9413899	+	Fresh.1K|Fresh.5K|Fresh.20K|Fresh.50K|Frozen.1K|Frozen.5K|Frozen.20K|Frozen.50K	promoter-TSS (NM_003747)	promoter-TSS (NM_003747)	-46	NM_003747	TNKS	8.18	8.41	8.47	8.57	8.25	8.16	8.36	8.07
Merged-chr12-4430225-8	chr12	4429752	4430752	+	Fresh.1K|Fresh.5K|Fresh.20K|Fresh.50K|Frozen.1K|Frozen.5K|Frozen.20K|Frozen.50K	promoter-TSS (NM_020375)	promoter-TSS (NM_020375)	-107	NM_020375	C12orf5	8.59	8.65	8.79	8.6	8.59	8.48	8.64	8.46
Merged-chr10-124134113-8	chr10	124133613	124134613	+	Fresh.1K|Fresh.5K|Fresh.20K|Fresh.50K|Frozen.1K|Frozen.5K|Frozen.20K|Frozen.50K	promoter-TSS (NM_001001974)	promoter-TSS (NM_001001974)	19	NM_021622	PLEKHA1	8.58	8.57	8.74	8.4	8.68	8.67	8.67	8.36
Merged-chr3-195163873-8	chr3	195163350	195164350	+	Fresh.1K|Fresh.5K|Fresh.20K|Fresh.50K|Frozen.1K|Frozen.5K|Frozen.20K|Frozen.50K	promoter-TSS (NM_012287)	promoter-TSS (NM_012287)	-33	NM_012287	ACAP2	8.74	8.64	8.7	8.68	8.46	8.53	8.41	8.2
Merged-chr1-23670940-8	chr1	23670440	23671440	+	Fresh.1K|Fresh.5K|Fresh.20K|Fresh.50K|Frozen.1K|Frozen.5K|Frozen.20K|Frozen.50K	promoter-TSS (NM_001102397)	promoter-TSS (NM_001102397)	-83	NM_005826	HNRNPR	8.74	8.63	8.44	8.33	8.19	8.09	8.15	7.81
Merged-chr8-101962983-8	chr8	101962480	101963480	+	Fresh.1K|Fresh.5K|Fresh.20K|Fresh.50K|Frozen.1K|Frozen.5K|Frozen.20K|Frozen.50K	promoter-TSS (NM_001135702)	promoter-TSS (NM_001135702)	-181	NM_003406	YWHAZ	8.98	9.04	9.06	9	8.79	8.72	8.75	8.43
Merged-chr1-236031575-6	chr1	236031075	236032075	+	Fresh.1K|Fresh.5K|Fresh.20K|Fresh.50K|Frozen.1K|Frozen.5K	intron (NM_001301365, intron 1 of 52)	intron (NM_001301365, intron 1 of 52)	-1348	NM_000081	LYST	8.49	8.81	8.61	8.5	8.19	8.3	8.26	8.05
Merged-chr8-26240527-5	chr8	26240030	26241030	+	Fresh.1K|Fresh.5K|Fresh.50K|Frozen.20K|Frozen.50K	promoter-TSS (NM_004331)	promoter-TSS (NM_004331)	7	NM_004331	BNIP3L	8.74	8.75	8.77	8.72	9.19	9.09	8.81	8.94
Merged-chr2-180871811-3	chr2	180871311	180872311	+	Frozen.1K|Frozen.5K|Frozen.20K	promoter-TSS (NM_020943)	promoter-TSS (NM_020943)	-31	NM_020943	CWC22	8.39	8.33	8.27	8.26	8.88	8.71	8.59	8.66
Merged-chr21-34144371-8	chr21	34143871	34144871	+	Fresh.1K|Fresh.5K|Fresh.20K|Fresh.50K|Frozen.1K|Frozen.5K|Frozen.20K|Frozen.50K	promoter-TSS (NM_016631)	promoter-TSS (NM_016631)	-40	NM_001006116	C21orf49	8.69	8.8	8.65	8.63	8.8	8.74	8.48	8.34
Merged-chr2-202645672-5	chr2	202645170	202646170	+	Fresh.1K|Fresh.50K|Frozen.1K|Frozen.5K|Frozen.50K	5' UTR (NM_020919, exon 1 of 34)	5' UTR (NM_020919, exon 1 of 34)	225	NM_020919	ALS2	8.57	8.66	8.54	8.38	8.95	8.85	8.73	8.65
Merged-chr20-35234104-8	chr20	35233607	35234607	+	Fresh.1K|Fresh.5K|Fresh.20K|Fresh.50K|Frozen.1K|Frozen.5K|Frozen.20K|Frozen.50K	promoter-TSS (NM_001199534)	promoter-TSS (NM_001199534)	-30	NM_018840	C20orf24	8.7	8.83	8.57	8.2	8.55	8.61	8.34	8.31
Merged-chr7-1064152-8	chr7	1063618	1064618	+	Fresh.1K|Fresh.5K|Fresh.20K|Fresh.50K|Frozen.1K|Frozen.5K|Frozen.20K|Frozen.50K	intron (NM_001134395, intron 2 of 4)	intron (NM_001134395, intron 2 of 4)	-1456	NR_029898	MIR339	8.62	8.82	8.71	8.35	8.43	8.11	8.19	8.02
Merged-chr3-48594372-7	chr3	48593857	48594857	+	Fresh.1K|Fresh.5K|Fresh.20K|Fresh.50K|Frozen.1K|Frozen.5K|Frozen.20K	promoter-TSS (NM_004567)	promoter-TSS (NM_004567)	-130	NM_004567	PFKFB4	8.9	8.75	8.62	8.45	8.5	8.44	8.35	8
Merged-chr5-85913718-8	chr5	85913219	85914219	+	Fresh.1K|Fresh.5K|Fresh.20K|Fresh.50K|Frozen.1K|Frozen.5K|Frozen.20K|Frozen.50K	promoter-TSS (NM_001867)	promoter-TSS (NM_001867)	-65	NM_001867	COX7C	8.1	8.29	8.46	8.48	8.24	8.22	8.38	8.51
Merged-chr3-135969453-6	chr3	135968953	135969953	+	Fresh.1K|Fresh.5K|Fresh.20K|Fresh.50K|Frozen.20K|Frozen.50K	intron (NM_000532, intron 1 of 14)	CpG	286	NM_000532	PCCB	8.5	8.58	8.59	8.51	8.48	8.49	8.44	8.35
Merged-chr12-50101371-8	chr12	50100877	50101877	+	Fresh.1K|Fresh.5K|Fresh.20K|Fresh.50K|Frozen.1K|Frozen.5K|Frozen.20K|Frozen.50K	promoter-TSS (NM_198900)	promoter-TSS (NM_198900)	-180	NM_175736	FMNL3	8.83	8.86	8.94	8.49	8.67	8.57	8.73	8.26
Merged-chr3-184081054-8	chr3	184080551	184081551	+	Fresh.1K|Fresh.5K|Fresh.20K|Fresh.50K|Frozen.1K|Frozen.5K|Frozen.20K|Frozen.50K	5' UTR (NM_001278715, exon 1 of 4)	5' UTR (NM_001278715, exon 1 of 4)	280	NM_006232	POLR2H	8.76	8.45	8.6	8.6	8.49	8.36	8.42	8.18
Merged-chr13-46038972-8	chr13	46038478	46039478	+	Fresh.1K|Fresh.5K|Fresh.20K|Fresh.50K|Frozen.1K|Frozen.5K|Frozen.20K|Frozen.50K	promoter-TSS (NM_031431)	promoter-TSS (NM_031431)	-52	NM_031431	COG3	8.52	8.64	8.53	8.45	8.42	8.26	8.37	8.08
Merged-chr12-108154957-8	chr12	108154457	108155457	+	Fresh.1K|Fresh.5K|Fresh.20K|Fresh.50K|Frozen.1K|Frozen.5K|Frozen.20K|Frozen.50K	promoter-TSS (NM_012406)	promoter-TSS (NM_012406)	-43	NM_012406	PRDM4	8.56	8.7	8.62	8.65	8.25	8.46	8.44	8.28
Merged-chr11-73691324-8	chr11	73690828	73691828	+	Fresh.1K|Fresh.5K|Fresh.20K|Fresh.50K|Frozen.1K|Frozen.5K|Frozen.20K|Frozen.50K	intron (NM_003355, intron 2 of 7)	intron (NM_003355, intron 2 of 7)	2561	NM_003355	UCP2	8.82	8.94	8.8	8.82	8.7	8.4	8.47	8.29
Merged-chr12-74931580-8	chr12	74931084	74932084	+	Fresh.1K|Fresh.5K|Fresh.20K|Fresh.50K|Frozen.1K|Frozen.5K|Frozen.20K|Frozen.50K	promoter-TSS (NM_001136262)	promoter-TSS (NM_001136262)	33	NM_001136262	ATXN7L3B	8.69	8.5	8.48	8.62	8.6	8.64	8.71	8.7
Merged-chr19-1653076-8	chr19	1652572	1653572	+	Fresh.1K|Fresh.5K|Fresh.20K|Fresh.50K|Frozen.1K|Frozen.5K|Frozen.20K|Frozen.50K	promoter-TSS (NM_003200)	promoter-TSS (NM_003200)	-744	NM_003200	TCF3	8.74	8.85	8.51	8.4	8.21	8.17	8.05	7.67
Merged-chr2-87303646-4	chr2	87303142	87304142	+	Fresh.1K|Fresh.5K|Frozen.1K|Frozen.5K	promoter-TSS (NR_026846)	promoter-TSS (NR_026846)	-106	NM_001012626	LOC285074	9.06	9.36	9.39	9.21	8.96	9.06	8.98	8.86
Merged-chr7-25219986-8	chr7	25219463	25220463	+	Fresh.1K|Fresh.5K|Fresh.20K|Fresh.50K|Frozen.1K|Frozen.5K|Frozen.20K|Frozen.50K	promoter-TSS (NM_138811)	promoter-TSS (NM_138811)	-146	NM_138811	C7orf31	8.58	8.75	8.75	8.52	8.36	8.22	8.4	8.09
Merged-chr18-43748087-8	chr18	43747610	43748610	+	Fresh.1K|Fresh.5K|Fresh.20K|Fresh.50K|Frozen.1K|Frozen.5K|Frozen.20K|Frozen.50K	Intergenic	Intergenic	-5878	NM_145055	C18orf25	8.66	8.62	8.83	8.7	8.04	7.91	8.21	8.04
Merged-chr14-35016018-8	chr14	35015516	35016516	+	Fresh.1K|Fresh.5K|Fresh.20K|Fresh.50K|Frozen.1K|Frozen.5K|Frozen.20K|Frozen.50K	Intergenic	U1|snRNA|snRNA	-7073	NM_018453	EAPP	8.88	8.76	8.69	8.42	8.5	8.4	8.31	8.17
Merged-chr1-170043802-8	chr1	170043314	170044314	+	Fresh.1K|Fresh.5K|Fresh.20K|Fresh.50K|Frozen.1K|Frozen.5K|Frozen.20K|Frozen.50K	promoter-TSS (NM_014970)	promoter-TSS (NM_014970)	65	NM_014970	KIFAP3	8.45	8.59	8.8	8.61	8.44	8.33	8.43	8.36
Merged-chr10-43904659-5	chr10	43904158	43905158	+	Fresh.1K|Fresh.5K|Fresh.20K|Fresh.50K|Frozen.1K	promoter-TSS (NM_001098205)	promoter-TSS (NM_001098205)	-2	NM_004966	HNRNPF	8.82	8.78	8.79	8.55	8.77	8.63	8.76	8.56
Merged-chr12-72148616-8	chr12	72148097	72149097	+	Fresh.1K|Fresh.5K|Fresh.20K|Fresh.50K|Frozen.1K|Frozen.5K|Frozen.20K|Frozen.50K	promoter-TSS (NM_014999)	promoter-TSS (NM_014999)	-61	NM_014999	RAB21	8.49	8.44	8.51	8.55	8.41	8.46	8.56	8.4
Merged-chr7-26240672-8	chr7	26240210	26241210	+	Fresh.1K|Fresh.5K|Fresh.20K|Fresh.50K|Frozen.1K|Frozen.5K|Frozen.20K|Frozen.50K	promoter-TSS (NM_007276)	promoter-TSS (NM_007276)	-121	NM_007276	CBX3	9.44	9.34	9.21	8.95	9.21	9.15	8.97	8.77
Merged-chr3-40351117-8	chr3	40350594	40351594	+	Fresh.1K|Fresh.5K|Fresh.20K|Fresh.50K|Frozen.1K|Frozen.5K|Frozen.20K|Frozen.50K	promoter-TSS (NM_005875)	promoter-TSS (NM_005875)	-79	NM_005875	EIF1B	8.79	8.57	8.35	8.49	8.65	8.43	8.44	8.52
Merged-chr5-122759290-1	chr5	122758790	122759790	+	Frozen.1K	promoter-TSS (NM_001166226)	promoter-TSS (NM_001166226)	-4	NM_153223	CEP120	9.13	9.35	9.6	9.55	9.09	9.11	9.15	8.77
Merged-chr1-40851546-9	chr1	40851091	40852091	+	Fresh.1K|Fresh.5K|Fresh.20K|Fresh.50K|Frozen.1K|Frozen.5K|Frozen.20K|Frozen.50K	intron (NM_001198978, intron 1 of 9)	intron (NM_001198978, intron 1 of 9)	-7426	NM_022733	SMAP2	9.29	9.53	9.39	9.27	8.75	8.8	8.88	8.62
Merged-chr7-86849089-8	chr7	86848593	86849593	+	Fresh.1K|Fresh.5K|Fresh.20K|Fresh.50K|Frozen.1K|Frozen.5K|Frozen.20K|Frozen.50K	promoter-TSS (NM_024315)	promoter-TSS (NM_024315)	-62	NM_024315	TMEM243	8.33	8.59	8.6	8.5	8.68	8.66	8.61	8.6
Merged-chr17-47865967-8	chr17	47865464	47866464	+	Fresh.1K|Fresh.5K|Fresh.20K|Fresh.50K|Frozen.1K|Frozen.5K|Frozen.20K|Frozen.50K	promoter-TSS (NM_001199156)	promoter-TSS (NM_001199156)	-17	NM_007067	KAT7	8.73	8.99	8.62	8.52	8.56	8.79	8.48	8.28
Merged-chr3-141217836-8	chr3	141217336	141218336	+	Fresh.1K|Fresh.5K|Fresh.20K|Fresh.50K|Frozen.1K|Frozen.5K|Frozen.20K|Frozen.50K	intron (NM_006506, intron 1 of 23)	intron (NM_006506, intron 1 of 23)	11910	NM_006506	RASA2	8.29	8.29	8.39	8.1	7.82	8.21	8.12	7.97
Merged-chr13-45492206-5	chr13	45491696	45492696	+	Fresh.1K|Frozen.1K|Frozen.5K|Frozen.20K|Frozen.50K	Intergenic	Intergenic	71417	NM_012345	NUFIP1	8.84	8.85	8.87	8.92	9.26	9.13	9.25	9.03
Merged-chr1-113615754-8	chr1	113615252	113616252	+	Fresh.1K|Fresh.5K|Fresh.20K|Fresh.50K|Frozen.1K|Frozen.5K|Frozen.20K|Frozen.50K	promoter-TSS (NM_014813)	promoter-TSS (NM_014813)	-28	NR_103777	LOC100996251	8.65	8.51	8.66	8.75	9.05	8.93	8.91	8.77
Merged-chr4-78077950-8	chr4	78077451	78078451	+	Fresh.1K|Fresh.5K|Fresh.20K|Fresh.50K|Frozen.1K|Frozen.5K|Frozen.20K|Frozen.50K	promoter-TSS (NM_004354)	promoter-TSS (NM_004354)	-406	NM_004354	CCNG2	8.61	8.56	8.53	8.4	8.25	8.3	8.15	7.8
Merged-chr1-165600400-8	chr1	165599900	165600900	+	Fresh.1K|Fresh.5K|Fresh.20K|Fresh.50K|Frozen.1K|Frozen.5K|Frozen.20K|Frozen.50K	5' UTR (NM_004528, exon 1 of 6)	5' UTR (NM_004528, exon 1 of 6)	290	NM_004528	MGST3	8.48	8.51	8.59	8.48	8.8	8.94	8.84	8.69
Merged-chr5-133561840-8	chr5	133561340	133562340	+	Fresh.1K|Fresh.5K|Fresh.20K|Fresh.50K|Frozen.1K|Frozen.5K|Frozen.20K|Frozen.50K	TTS (NR_037434)	TTS (NR_037434)	110	NM_002715	PPP2CA	8.85	8.98	8.84	8.64	8.82	8.93	8.79	8.61
Merged-chr17-7744973-8	chr17	7744461	7745461	+	Fresh.1K|Fresh.5K|Fresh.20K|Fresh.50K|Frozen.1K|Frozen.5K|Frozen.20K|Frozen.50K	intron (NM_001080424, intron 1 of 21)	(CAGAGA)n|Simple_repeat|Simple_repeat	1726	NM_001080424	KDM6B	8.85	8.9	8.97	8.83	8.89	8.83	8.91	8.48
Merged-chr1-192486115-8	chr1	192485612	192486612	+	Fresh.1K|Fresh.5K|Fresh.20K|Fresh.50K|Frozen.1K|Frozen.5K|Frozen.20K|Frozen.50K	Intergenic	Intergenic	-58745	NM_002922	RGS1	8.36	8.4	8.61	8.45	7.74	7.76	7.96	7.79
Merged-chr19-18392714-4	chr19	18392209	18393209	+	Fresh.5K|Fresh.50K|Frozen.20K|Frozen.50K	promoter-TSS (NR_036155)	promoter-TSS (NR_036155)	-178	NR_036155	MIR3188	9.52	9.53	9.31	9.32	9.24	9.11	9.07	8.74
Merged-chr2-223520824-5	chr2	223520323	223521323	+	Fresh.1K|Fresh.5K|Fresh.20K|Fresh.50K|Frozen.1K	promoter-TSS (NM_005687)	promoter-TSS (NM_005687)	4	NM_005687	FARSB	8.44	8.45	8.35	8.35	9.05	9.01	8.87	8.74
Merged-chr10-135202651-8	chr10	135202155	135203155	+	Fresh.1K|Fresh.5K|Fresh.20K|Fresh.50K|Frozen.1K|Frozen.5K|Frozen.20K|Frozen.50K	intron (NR_109766, intron 3 of 3)	intron (NR_109766, intron 3 of 3)	-4966	NM_138384	MTG1	8.3	8.6	8.68	8.35	8.02	8.05	7.96	7.78
Merged-chr9-123884030-8	chr9	123883541	123884541	+	Fresh.1K|Fresh.5K|Fresh.20K|Fresh.50K|Frozen.1K|Frozen.5K|Frozen.20K|Frozen.50K	intron (NM_007018, intron 10 of 41)	intron (NM_007018, intron 10 of 41)	33467	NM_007018	CNTRL	8.49	8.27	8.36	8.36	8.16	7.89	8.15	7.76
Merged-chr2-42329598-6	chr2	42329087	42330087	+	Fresh.1K|Fresh.5K|Fresh.20K|Fresh.50K|Frozen.1K|Frozen.50K	Intergenic	CpG	54426	NM_138370	PKDCC	8.87	8.95	8.71	8.75	8.81	8.85	8.89	8.6
Merged-chr3-38178684-8	chr3	38178184	38179184	+	Fresh.1K|Fresh.5K|Fresh.20K|Fresh.50K|Frozen.1K|Frozen.5K|Frozen.20K|Frozen.50K	promoter-TSS (NM_001607)	promoter-TSS (NM_001607)	49	NM_001607	ACAA1	8.3	8.69	8.77	8.64	8.31	8.25	8.46	8.2
Merged-chr7-75368470-8	chr7	75367926	75368926	+	Fresh.1K|Fresh.5K|Fresh.20K|Fresh.50K|Frozen.1K|Frozen.5K|Frozen.20K|Frozen.50K	promoter-TSS (NM_001243198)	promoter-TSS (NM_001243198)	-136	NM_005338	HIP1	8.73	8.93	8.89	8.9	8.4	8.51	8.53	8.24
Merged-chr17-49337511-6	chr17	49336992	49337992	+	Fresh.1K|Fresh.5K|Fresh.20K|Fresh.50K|Frozen.5K|Frozen.20K	promoter-TSS (NM_016001)	promoter-TSS (NM_016001)	-65	NM_017643	MBTD1	8.78	8.89	8.61	8.35	8.95	8.86	8.69	8.48
Merged-chr12-116997658-7	chr12	116997161	116998161	+	Fresh.1K|Fresh.5K|Fresh.20K|Fresh.50K|Frozen.5K|Frozen.20K|Frozen.50K	intron (NM_001085481, intron 1 of 1)	intron (NM_001085481, intron 1 of 1)	475	NM_001085481	MAP1LC3B2	8.9	8.93	8.95	8.92	8.99	8.95	8.94	8.78
Merged-chr22-22777265-8	chr22	22776791	22777791	+	Fresh.1K|Fresh.5K|Fresh.20K|Fresh.50K|Frozen.1K|Frozen.5K|Frozen.20K|Frozen.50K	Intergenic	Intergenic	86214	NM_080764	ZNF280B	8.17	8.62	8.52	8.32	6.93	7.51	7.56	7.24
Merged-chr15-43982270-8	chr15	43981772	43982772	+	Fresh.1K|Fresh.5K|Fresh.20K|Fresh.50K|Frozen.1K|Frozen.5K|Frozen.20K|Frozen.50K	Intergenic	CpG	-2812	NM_001015001	CKMT1A	8.42	8.64	8.46	8.44	8.3	8.13	8.15	7.84
Merged-chr12-129314588-8	chr12	129314100	129315100	+	Fresh.1K|Fresh.5K|Fresh.20K|Fresh.50K|Frozen.1K|Frozen.5K|Frozen.20K|Frozen.50K	Intergenic	MLT1M|LTR|ERVL-MaLR	-6059	NM_145648	SLC15A4	8.26	8.66	8.83	8.72	8.19	8.19	8.5	8.05
Merged-chr10-22292712-8	chr10	22292206	22293206	+	Fresh.1K|Fresh.5K|Fresh.20K|Fresh.50K|Frozen.1K|Frozen.5K|Frozen.20K|Frozen.50K	promoter-TSS (NM_022365)	promoter-TSS (NM_022365)	-56	NM_022365	DNAJC1	8.4	8.6	8.76	8.55	8.49	8.55	8.66	8.71
Merged-chr5-132387638-8	chr5	132387159	132388159	+	Fresh.1K|Fresh.5K|Fresh.20K|Fresh.50K|Frozen.1K|Frozen.5K|Frozen.20K|Frozen.50K	promoter-TSS (NM_002154)	promoter-TSS (NM_002154)	-3	NM_002154	HSPA4	8.65	8.82	8.6	8.34	8.74	8.59	8.6	8.26
Merged-chr7-10980165-8	chr7	10979659	10980659	+	Fresh.1K|Fresh.5K|Fresh.20K|Fresh.50K|Frozen.1K|Frozen.5K|Frozen.20K|Frozen.50K	promoter-TSS (NM_002489)	promoter-TSS (NM_002489)	-346	NM_002489	NDUFA4	8.8	8.88	8.99	8.85	8.76	8.67	8.88	8.78
Merged-chr11-16760113-8	chr11	16759597	16760597	+	Fresh.1K|Fresh.5K|Fresh.20K|Fresh.50K|Frozen.1K|Frozen.5K|Frozen.20K|Frozen.50K	promoter-TSS (NM_014267)	promoter-TSS (NM_014267)	-51	NM_014267	C11orf58	8.63	8.5	8.69	8.75	9.01	8.85	8.78	8.69
Merged-chr10-23727994-8	chr10	23727490	23728490	+	Fresh.1K|Fresh.5K|Fresh.20K|Fresh.50K|Frozen.1K|Frozen.5K|Frozen.20K|Frozen.50K	promoter-TSS (NM_001145373)	promoter-TSS (NM_001145373)	-208	NM_001145373	OTUD1	8.77	8.89	8.84	8.77	8.86	8.73	8.86	8.65
Merged-chr13-25875689-8	chr13	25875189	25876189	+	Fresh.1K|Fresh.5K|Fresh.20K|Fresh.50K|Frozen.1K|Frozen.5K|Frozen.20K|Frozen.50K	promoter-TSS (NM_014089)	promoter-TSS (NM_014089)	23	NM_014089	NUPL1	8.15	8.52	8.59	8.48	8.36	8.47	8.36	8.37
Merged-chr2-64751399-8	chr2	64750870	64751870	+	Fresh.1K|Fresh.5K|Fresh.20K|Fresh.50K|Frozen.1K|Frozen.5K|Frozen.20K|Frozen.50K	promoter-TSS (NM_203437)	promoter-TSS (NM_203437)	-69	NM_017657	AFTPH	8.71	8.82	8.69	8.83	8.77	8.78	8.78	8.32
Merged-chr16-19078858-7	chr16	19078363	19079363	+	Fresh.1K|Fresh.5K|Fresh.20K|Fresh.50K|Frozen.1K|Frozen.5K|Frozen.20K	promoter-TSS (NM_016138)	promoter-TSS (NM_016138)	-54	NM_016138	COQ7	9.15	9.22	8.93	8.77	8.75	8.72	8.74	8.5
Merged-chr22-30820048-8	chr22	30819521	30820521	+	Fresh.1K|Fresh.5K|Fresh.20K|Fresh.50K|Frozen.1K|Frozen.5K|Frozen.20K|Frozen.50K	3' UTR (NM_001204204, exon 10 of 10)	3' UTR (NM_001204204, exon 10 of 10)	-1590	NM_016498	MTFP1	8.97	8.85	8.8	8.78	8.37	8.4	8.49	7.98
Merged-chr6-170615774-8	chr6	170615258	170616258	+	Fresh.1K|Fresh.5K|Fresh.20K|Fresh.50K|Frozen.1K|Frozen.5K|Frozen.20K|Frozen.50K	promoter-TSS (NM_032448)	promoter-TSS (NM_032448)	-52	NM_032448	FAM120B	8.6	8.43	8.49	8.62	8.35	8.4	8.44	8.19
Merged-chr5-134181620-8	chr5	134181121	134182121	+	Fresh.1K|Fresh.5K|Fresh.20K|Fresh.50K|Frozen.1K|Frozen.5K|Frozen.20K|Frozen.50K	promoter-TSS (NM_001135586)	promoter-TSS (NM_001135586)	-37	NM_152409	C5orf24	8.56	8.46	8.63	8.45	8.19	7.97	8.23	8.04
Merged-chr7-104653181-8	chr7	104652686	104653686	+	Fresh.1K|Fresh.5K|Fresh.20K|Fresh.50K|Frozen.1K|Frozen.5K|Frozen.20K|Frozen.50K	non-coding (NR_024586, exon 1 of 1)	non-coding (NR_024586, exon 1 of 1)	1402	NR_024586	KMT2E-AS1	9.25	9.37	9.31	9.07	9.09	8.93	9.04	8.75
Merged-chr10-75757812-5	chr10	75757311	75758311	+	Fresh.1K|Fresh.5K|Fresh.20K|Fresh.50K|Frozen.1K	promoter-TSS (NM_014000)	promoter-TSS (NM_014000)	-61	NM_003373	VCL	8.23	8.26	8.32	8.32	8.79	8.82	8.79	8.56
Merged-chr16-639925-7	chr16	639412	640412	+	Fresh.1K|Fresh.5K|Fresh.20K|Fresh.50K|Frozen.5K|Frozen.20K|Frozen.50K	promoter-TSS (NM_021168)	promoter-TSS (NM_021168)	-165	NM_021168	RAB40C	8.89	8.98	8.83	8.69	8.79	8.9	8.69	8.54
Merged-chr14-73525135-8	chr14	73524658	73525658	+	Fresh.1K|Fresh.5K|Fresh.20K|Fresh.50K|Frozen.1K|Frozen.5K|Frozen.20K|Frozen.50K	promoter-TSS (NM_021239)	promoter-TSS (NM_021239)	-63	NM_021239	RBM25	8.73	8.73	8.29	8.48	8.43	8.5	8.35	7.99
Merged-chr15-34502300-8	chr15	34501800	34502800	+	Fresh.1K|Fresh.5K|Fresh.20K|Fresh.50K|Frozen.1K|Frozen.5K|Frozen.20K|Frozen.50K	promoter-TSS (NM_024713)	promoter-TSS (NM_024713)	-3	NM_024713	KATNBL1	8.51	8.49	8.42	8.41	8.49	8.44	8.33	8.23
Merged-chr21-37692549-8	chr21	37692050	37693050	+	Fresh.1K|Fresh.5K|Fresh.20K|Fresh.50K|Frozen.1K|Frozen.5K|Frozen.20K|Frozen.50K	promoter-TSS (NM_015358)	promoter-TSS (NM_015358)	63	NM_015358	MORC3	8.71	8.66	8.44	8.45	8.76	8.57	8.47	8.29
Merged-chr3-170075432-6	chr3	170074928	170075928	+	Fresh.1K|Fresh.5K|Fresh.20K|Fresh.50K|Frozen.5K|Frozen.50K	promoter-TSS (NM_001145098)	promoter-TSS (NM_001145098)	-45	NM_005414	SKIL	9.1	9.06	8.93	8.82	9.04	9	8.97	8.81
Merged-chr9-130830326-8	chr9	130829840	130830840	+	Fresh.1K|Fresh.5K|Fresh.20K|Fresh.50K|Frozen.1K|Frozen.5K|Frozen.20K|Frozen.50K	promoter-TSS (NM_197956)	promoter-TSS (NM_197956)	-139	NM_052901	SLC25A25	9	8.8	8.62	8.49	8.55	8.77	8.49	8.28
Merged-chr12-7080007-8	chr12	7079509	7080509	+	Fresh.1K|Fresh.5K|Fresh.20K|Fresh.50K|Frozen.1K|Frozen.5K|Frozen.20K|Frozen.50K	promoter-TSS (NM_001144831)	promoter-TSS (NM_001144831)	65	NM_006331	EMG1	8.73	8.79	8.47	8.54	8.21	8.23	8.28	7.95
Merged-chr14-39583514-8	chr14	39583015	39584015	+	Fresh.1K|Fresh.5K|Fresh.20K|Fresh.50K|Frozen.1K|Frozen.5K|Frozen.20K|Frozen.50K	promoter-TSS (NM_001009182)	promoter-TSS (NM_001009182)	27	NM_003616	GEMIN2	7.92	8.25	8.36	8.27	7.97	7.98	8.11	7.81
Merged-chr4-185395839-8	chr4	185395339	185396339	+	Fresh.1K|Fresh.5K|Fresh.20K|Fresh.50K|Frozen.1K|Frozen.5K|Frozen.20K|Frozen.50K	promoter-TSS (NM_002199)	promoter-TSS (NM_002199)	-113	NM_002199	IRF2	9.04	9.01	8.87	8.74	8.75	8.49	8.63	8.39
[truncated: 70,241 more rows]
