# Supplementary material for: ATAC-seq on biobanked specimens defines a unique chromatin accessibility structure in naïve SLE B cells
Source: Sci Rep. 2016 Jun 1;6:27030. doi: 10.1038/srep27030 (PMC4888756; doi:10.1038/srep27030)
Supplement: Supplementary Table S2 [file srep27030-s3.xlsx]

## Sheet: Supplemental.Table.2
PeakID	Chr	Start	End	Strand	Annotation	Detailed Annotation	Distance to TSS	Nearest Refseq	Gene Name	HC 1 counts	HC 2 counts	HC 3 counts	HC 4 counts	SLE 1* counts	SLE 2* counts	SLE 3* counts	SLE 4 counts	HC_rN vs. SLE_rN logFC	HC_rN vs. SLE_rN logCPM	HC_rN vs. SLE_rN PValue	HC_rN vs. SLE_rN FDR
Merged-chr3-156009626-1	chr3	156009551	156009701	+	5' UTR (NM_172159, exon 1 of 14)	5' UTR (NM_172159, exon 1 of 14)	850	NM_003471	KCNAB1	0	0	0	0	27.02	30.18	53.01	16.17	8.10755	3.31514	2.36e-15	1.76e-10
Merged-chr2-9550457-1	chr2	9550382	9550532	+	intron (NM_022334, intron 4 of 5)	AluJb|SINE|Alu	13186	NM_004763	ITGB1BP1	0	0	0	0	0.36	30.18	38.34	17.55	7.55967	2.77425	1.82e-07	0.000395201
Merged-chr3-173113437-2	chr3	173113361	173113513	+	Intergenic	CpG	-2801	NM_014932	NLGN1	0	0	0	0	6.48	16.1	9.94	4.82	6.17929	1.71145	4.36e-06	0.00334704
Merged-chr13-77503615-1	chr13	77503540	77503690	+	TTS (NR_026983)	TTS (NR_026983)	1030	NR_026983	BTF3P11	0	0	0	0	24.86	6.04	0	2.06	6.15324	1.80685	0.000673999	0.0485771
Merged-chr12-85998345-1	chr12	85998270	85998420	+	Intergenic	Intergenic	231973	NM_005447	RASSF9	0	0	0	0	0.72	18.11	1.89	13.76	6.10349	1.60375	0.000477001	0.0406483
Merged-chr1-106519925-1	chr1	106519850	106520000	+	Intergenic	THE1C-int|LTR|ERVL-MaLR	-1079342	NM_018137	PRMT6	0	0	0	0	2.88	32.2	2.84	3.44	6.0402	1.41174	0.000310197	0.0328729
Merged-chr18-70087544-1	chr18	70087469	70087619	+	Intergenic	THE1C-int|LTR|ERVL-MaLR	124179	NM_182511	CBLN2	0	0	0	0	3.6	28.17	0.95	5.85	6.00004	1.44363	0.000377281	0.0364987
Merged-chr13-76913959-1	chr13	76913884	76914034	+	Intergenic	Charlie1a|DNA|hAT-Charlie	468785	NM_001257995	LMO7DN	0	0	0	0	3.24	16.1	8.05	5.5	5.97812	1.55838	2.66e-05	0.00845205
Merged-chr4-61189643-1	chr4	61189568	61189718	+	Intergenic	MLT1A0|LTR|ERVL-MaLR	-1173196	NM_015236	LPHN3	0	0	0	0	3.24	4.02	12.78	5.85	5.97157	1.61365	5.43e-05	0.0130803
Merged-chr5-94081983-1	chr5	94081908	94082058	+	intron (NM_001002796, intron 19 of 22)	intron (NM_001002796, intron 19 of 22)	127592	NM_032290	ANKRD32	0	0	0	0	14.41	12.07	3.31	0.69	5.89453	1.5448	0.000438813	0.0391601
Merged-chr4-133045581-1	chr4	133045506	133045656	+	Intergenic	Intergenic	-1024889	NM_020815	PCDH10	0	0	0	0	6.48	10.06	5.68	6.19	5.88651	1.54255	9.88e-06	0.00524739
Merged-chr21-20420059-1	chr21	20419984	20420134	+	Intergenic	THE1D|LTR|ERVL-MaLR	-287929	NR_109925	LOC101927797	0	0	0	0	2.16	22.13	0.95	7.22	5.87933	1.3884	0.000686352	0.0491353
Merged-chr8-29147330-1	chr8	29147255	29147405	+	Intergenic	L1MB4|LINE|L1	-26720	NM_015254	KIF13B	0	0	0	0	7.57	16.1	5.68	1.72	5.83713	1.46605	9.97e-05	0.0179609
Merged-chr19-28960198-1	chr19	28960123	28960273	+	intron (NR_110759, intron 5 of 9)	intron (NR_110759, intron 5 of 9)	258403	NR_110759	LOC100420587	0	0	0	0	1.8	22.13	2.84	5.16	5.83578	1.36593	0.000367509	0.0358329
Merged-chr3-147550362-1	chr3	147550287	147550437	+	Intergenic	Intergenic	411248	NR_121655	LOC440982	0	0	0	0	1.8	20.12	3.79	6.19	5.78958	1.38541	0.000260625	0.0304491
Merged-chr8-91480077-1	chr8	91480002	91480152	+	Intergenic	Intergenic	138214	NR_104062	LINC01030	0	0	0	0	1.8	16.1	6.63	5.5	5.78948	1.41747	0.000126482	0.020411
Merged-chr18-51267743-1	chr18	51267668	51267818	+	Intergenic	(TATATG)n|Simple_repeat|Simple_repeat	-160314	NR_110800	LOC101928167	0	0	0	0	1.08	10.06	4.73	9.63	5.78425	1.45094	0.000282104	0.0318296
Merged-chr10-107597885-1	chr10	107597810	107597960	+	Intergenic	Intergenic	-17794	NR_120625	LOC101927549	0	0	0	0	3.96	0	8.05	8.6	5.77274	1.53091	0.000345862	0.0347633
Merged-chr11-102401397-1	chr11	102401322	102401472	+	promoter-TSS (NM_002423)	promoter-TSS (NM_002423)	81	NM_002423	MMP7	0	0	0	0	10.45	4.02	3.31	5.16	5.76801	1.50895	5.33e-05	0.0129964
Merged-chr4-61165535-1	chr4	61165460	61165610	+	Intergenic	MER77|LTR|ERVL	-1197304	NM_015236	LPHN3	0	0	0	0	0.36	14.09	5.68	6.88	5.76455	1.37894	0.000574214	0.0450026
Merged-chr13-34731380-1	chr13	34731305	34731455	+	Intergenic	Intergenic	339174	NM_002915	RFC3	0	0	0	0	7.93	18.11	2.84	1.38	5.76239	1.36577	0.000448469	0.0395246
Merged-chr6-75982950-1	chr6	75982875	75983025	+	intron (NM_018247, intron 1 of 6)	intron (NM_018247, intron 1 of 6)	11682	NM_018247	TMEM30A	0	0	0	0	7.21	10.06	2.84	6.19	5.75477	1.45883	4.37e-05	0.0114394
Merged-chr11-103830208-1	chr11	103830133	103830283	+	intron (NM_033135, intron 3 of 6)	intron (NM_033135, intron 3 of 6)	-77100	NM_001001711	DDI1	0	0	0	0	3.6	18.11	5.68	1.72	5.71982	1.32269	0.000361006	0.0354563
Merged-chr4-190817697-1	chr4	190817622	190817772	+	Intergenic	L2a|LINE|L2	-44277	NM_004477	FRG1	0	0	0	0	2.16	14.09	7.57	3.44	5.71788	1.35324	0.000302719	0.0325425
Merged-chr7-9802932-1	chr7	9802857	9803007	+	Intergenic	(TA)n|Simple_repeat|Simple_repeat	129032	NR_002790	PER4	0	0	0	0	2.16	10.06	6.15	6.19	5.70234	1.39463	0.000150912	0.0225441
Merged-chr10-17065649-1	chr10	17065574	17065724	+	intron (NM_001081, intron 27 of 66)	intron (NM_001081, intron 27 of 66)	106167	NM_001081	CUBN	0	0	0	0	8.65	4.02	0.47	8.6	5.66215	1.46386	0.000381958	0.036665
Merged-chrX-89126816-1	chrX	89126741	89126891	+	Intergenic	L1PA15-16|LINE|L1	-50124	NM_138960	TGIF2LX	0	0	0	0	1.08	20.12	3.79	4.82	5.65806	1.27561	0.000667003	0.0483164
Merged-chr2-82720639-1	chr2	82720564	82720714	+	Intergenic	Tigger3c|DNA|TcMar-Tigger	-363288	NR_033423	LOC1720	0	0	0	0	2.88	16.1	5.68	3.78	5.65625	1.338	0.000199211	0.0263475
Merged-chr8-112320163-1	chr8	112320088	112320238	+	Intergenic	MSTB2|LTR|ERVL-MaLR	-71731	NR_125418	LOC101927487	0	0	0	0	2.16	8.05	4.73	8.6	5.64337	1.39343	0.000230317	0.0284931
Merged-chr5-85671087-1	chr5	85671012	85671162	+	Intergenic	L1PA4|LINE|L1	92825	NR_003719	NBPF22P	0	0	0	0	1.44	14.09	3.79	5.16	5.54441	1.25196	0.000602282	0.0459837
Merged-chr5-21811008-1	chr5	21810933	21811083	+	intron (NM_004061, intron 9 of 14)	intron (NM_004061, intron 9 of 14)	-331453	NM_031887	PMCHL1	0	0	0	0	2.88	6.04	8.05	3.1	5.54403	1.31212	0.000253634	0.0300939
Merged-chr1-80868023-1	chr1	80867948	80868098	+	Intergenic	AluSx3|SINE|Alu	-1297432	NM_012302	LPHN2	0	0	0	0	1.44	6.04	3.79	8.94	5.52451	1.31825	0.000699378	0.0495691
Merged-chr13-77047890-1	chr13	77047815	77047965	+	Intergenic	Intergenic	412650	NM_138444	KCTD12	0	0	0	0	3.24	6.04	6.15	3.78	5.49362	1.29701	0.000146581	0.0223001
Merged-chrX-82764154-1	chrX	82764079	82764229	+	exon (NM_000307, exon 1 of 1)	exon (NM_000307, exon 1 of 1)	885	NM_000307	POU3F4	0	0	0	0	3.96	8.05	6.63	3.1	5.48943	1.29538	0.000140833	0.0217819
Merged-chr3-98282622-1	chr3	98282547	98282697	+	Intergenic	Intergenic	29833	NM_000097	CPOX	0	0	0	0	3.96	6.04	7.57	2.06	5.45863	1.26473	0.000438415	0.0391601
Merged-chr21-23811254-1	chr21	23811179	23811329	+	Intergenic	Intergenic	340318	NR_038400	LINC00308	0	0	0	0	5.04	2.01	4.26	5.16	5.44893	1.29435	0.000125325	0.0203569
Merged-chr13-55592645-1	chr13	55592570	55592720	+	Intergenic	MSTD-int|LTR|ERVL-MaLR	-155944	NR_049804	MIR5007	0	0	0	0	2.52	4.02	7.1	4.47	5.44433	1.28254	0.000344989	0.0347633
Merged-chr2-109381384-1	chr2	109381309	109381459	+	exon (NM_006267, exon 20 of 29)	exon (NM_006267, exon 20 of 29)	-21835	NM_144978	CCDC138	0	0	0	0	2.88	10.06	5.21	2.41	5.38732	1.19942	0.000440351	0.0392329
Merged-chr1-186649570-1	chr1	186649495	186649645	+	promoter-TSS (NM_000963)	promoter-TSS (NM_000963)	-11	NM_000963	PTGS2	0	0	0	0	2.52	10.06	4.73	3.1	5.35813	1.19237	0.000465568	0.0402738
Merged-chr1-52374338-1	chr1	52374263	52374413	+	3' UTR (NM_002867, exon 5 of 5)	3' UTR (NM_002867, exon 5 of 5)	-29729	NM_002525	NRD1	0	0	0	0	4.68	8.05	2.37	4.47	5.35242	1.22895	0.000222752	0.0281348
Merged-chr2-129063265-1	chr2	129063190	129063340	+	intron (NM_004807, intron 1 of 1)	intron (NM_004807, intron 1 of 1)	12906	NM_004807	HS6ST1	0.36	0	0	0	8.29	38.23	8.05	7.91	5.30607	2.1339	1.24e-07	0.000298302
Merged-chr4-90359556-2	chr4	90359473	90359640	+	Intergenic	Intergenic	-130395	NM_198281	GPRIN3	0	0	0.69	0	1.8	32.2	5.21	5.85	4.68438	1.67048	0.000343023	0.0346906
Merged-chr5-113754620-1	chr5	113754545	113754695	+	intron (NM_021614, intron 3 of 7)	intron (NM_021614, intron 3 of 7)	-14607	NM_021614	KCNN2	0.36	0	0	0	2.88	16.1	7.1	9.63	4.61737	1.69858	1.38e-05	0.00616792
Merged-chr2-177796807-1	chr2	177796732	177796882	+	Intergenic	Intergenic	-280615	NM_194247	HNRNPA3	0	1.06	1.39	0	15.49	8.05	24.61	4.47	4.5865	2.34385	4.15e-06	0.00332052
Merged-chr18-7567231-1	chr18	7567156	7567306	+	promoter-TSS (NM_002845)	promoter-TSS (NM_002845)	-83	NM_002845	PTPRM	0	0	0.69	0	7.57	14.09	5.68	5.16	4.45216	1.65779	4.68e-05	0.0120059
Merged-chr3-63937342-2	chr3	63937259	63937426	+	intron (NM_001177387, intron 3 of 12)	intron (NM_001177387, intron 3 of 12)	-16078	NM_000333	ATXN7	0	0	0.69	0	3.24	4.02	8.05	11.7	4.44053	1.7031	0.000184709	0.025589
Merged-chrX-83594717-1	chrX	83594642	83594792	+	intron (NM_144657, intron 6 of 9)	intron (NM_144657, intron 6 of 9)	-151774	NM_014496	RPS6KA6	0	0	0.69	0	5.76	4.02	3.79	14.1	4.44053	1.72368	0.000223233	0.0281439
Merged-chr2-224815857-1	chr2	224815782	224815932	+	Intergenic	L2a|LINE|L2	-5805	NM_020830	WDFY1	0	0	1.39	0	10.81	12.07	5.68	3.78	4.42713	1.65908	6.32e-05	0.0142071
Merged-chr11-58414803-1	chr11	58414728	58414878	+	Intergenic	L1PBa|LINE|L1	24657	NM_000614	CNTF	0	0	1.39	0	6.48	16.1	5.68	5.16	4.37399	1.60221	7.43e-05	0.0151678
Merged-chr5-99382220-1	chr5	99382145	99382295	+	Intergenic	Intergenic	341738	NR_027503	LOC100133050	10.74	5.28	10.42	7.58	18.01	36.22	51.59	481.63	4.3407	5.5907	4.23e-07	0.000699732
Merged-chr9-77386031-1	chr9	77385956	77386106	+	intron (NM_001177311, intron 25 of 38)	L2a|LINE|L2	116232	NM_017662	TRPM6	0	0	0	1.26	2.16	10.06	4.73	10.32	4.27931	1.55218	0.000626433	0.0471744
Merged-chr13-25154658-2	chr13	25154580	25154736	+	non-coding (NR_002815, exon 1 of 9)	non-coding (NR_002815, exon 1 of 9)	312	NR_002815	TPTE2P6	0	0.53	0	0	4.68	14.09	6.15	2.75	4.20357	1.44918	0.000624132	0.0470966
Merged-chr6-151054356-1	chr6	151054281	151054431	+	intron (NM_001029884, intron 2 of 16)	MER5A|DNA|hAT-Charlie	-132459	NM_015440	MTHFD1L	1.07	0	0	0	17.65	12.07	4.26	6.19	4.16978	1.95523	1.25e-05	0.00595159
Merged-chr7-129134159-1	chr7	129134084	129134234	+	Intergenic	Tigger3b|DNA|TcMar-Tigger	-8161	NM_001195243	SMKR1	0	0	0.69	0	8.29	6.04	4.73	4.13	4.13697	1.48614	0.00030065	0.0325096
Merged-chr20-10200303-2	chr20	10200220	10200387	+	promoter-TSS (NR_040710)	promoter-TSS (NR_040710)	-149	NR_040710	SNAP25-AS1	0.72	0	0	1.26	9.37	18.11	9.94	4.82	4.11238	1.91194	5.73e-06	0.00377228
Merged-chr7-125068130-1	chr7	125068055	125068205	+	Intergenic	LTR33|LTR|ERVL	-163785	NR_110182	LOC101928254	0	0	1.39	0	2.52	8.05	6.15	6.88	4.08703	1.44606	0.000558577	0.0446104
Merged-chr2-240248748-1	chr2	240248673	240248823	+	intron (NM_006037, intron 2 of 26)	intron (NM_006037, intron 2 of 26)	21591	NR_036229	MIR4269	0.36	1.59	0	0	33.5	12.07	3.31	4.47	4.07007	2.31959	4.08e-05	0.0110242
Merged-chr1-79130700-1	chr1	79130625	79130775	+	TTS (NM_006417)	TTS (NM_006417)	15223	NM_006417	IFI44	0	0	1.39	0	3.24	8.05	5.21	6.54	4.06918	1.43813	0.000512112	0.0425676
Merged-chr12-27974308-1	chr12	27974233	27974383	+	Intergenic	Intergenic	41121	NM_020782	KLHL42	0	0	0	0.63	4.68	10.06	4.26	4.13	4.00357	1.38261	0.000630667	0.047276
Merged-chr2-218911158-1	chr2	218911083	218911233	+	intron (NR_034176, intron 2 of 13)	L1MA5A|LINE|L1	11501	NM_198483	RUFY4	1.43	0	0	0	14.05	2.01	10.41	3.44	3.98369	1.83739	8.91e-05	0.0167298
Merged-chr6-138914533-1	chr6	138914458	138914608	+	Intergenic	Intergenic	-20865	NM_020464	NHSL1	4.66	0	0	1.89	63.04	40.25	8.99	19.27	3.94439	3.34445	2.69e-08	0.000112523
Merged-chr1-195248006-1	chr1	195247931	195248081	+	Intergenic	Intergenic	1303605	NR_039888	MIR4735	0.72	0	0	0	1.08	6.04	5.68	6.19	3.93612	1.29282	0.000559474	0.0446104
Merged-chr2-160042558-1	chr2	160042483	160042633	+	promoter-TSS (NR_106948)	promoter-TSS (NR_106948)	-788	NR_106948	MIR6888	0.72	0	0	0	6.12	6.04	4.73	2.41	3.92489	1.31144	0.000179664	0.0251239
Merged-chr5-99384560-2	chr5	99384481	99384639	+	Intergenic	Intergenic	339398	NR_027503	LOC100133050	36.53	16.38	54.2	46.09	62.32	94.58	1503.29	109.74	3.86221	7.22684	9.28e-06	0.00504868
Merged-chrX-57929262-2	chrX	57929185	57929339	+	Intergenic	Intergenic	7805	NM_007156	ZXDA	0.72	0	0	0	3.6	10.06	1.42	5.16	3.8585	1.24606	0.000545444	0.0442505
Merged-chr5-55199371-1	chr5	55199296	55199446	+	intron (NM_001297572, intron 8 of 10)	intron (NM_001297572, intron 8 of 10)	50221	NM_139017	IL31RA	2.86	0	0	0	25.94	2.01	17.99	2.75	3.84873	2.35134	6.86e-05	0.0147591
Merged-chr7-142172323-1	chr7	142172248	142172398	+	Intergenic	Intergenic	-200255	NR_036483	TRY2P	0.36	0	0	0	3.96	8.05	5.21	2.75	3.82714	1.24872	0.000291423	0.0322621
Merged-chr7-138437434-1	chr7	138437359	138437509	+	exon (NM_130841, exon 10 of 21)	exon (NM_130841, exon 10 of 21)	21348	NM_020632	ATP6V0A4	1.07	1.06	0	0	9.37	4.02	12.78	11.7	3.77907	2.06436	1.38e-05	0.00616792
Merged-chr10-18761019-1	chr10	18760944	18761094	+	intron (NM_201572, intron 3 of 13)	intron (NM_201572, intron 3 of 13)	71506	NM_000724	CACNB2	0	0	1.39	0.63	9.37	4.02	9.94	4.82	3.70913	1.73702	0.000286843	0.0321377
Merged-chr3-88268632-2	chr3	88268552	88268713	+	Intergenic	LTR41B|LTR|ERVL	-69616	NM_003663	CGGBP1	1.07	0	0.69	0	3.96	14.09	5.68	16.51	3.70548	1.98703	6.37e-05	0.0142632
Merged-chr10-80733381-1	chr10	80733306	80733456	+	intron (NR_015429, intron 3 of 7)	intron (NR_015429, intron 3 of 7)	93824	NR_015429	ZMIZ1-AS1	1.43	1.06	0	0	13.69	22.13	6.15	2.75	3.70541	1.92203	0.000109092	0.018874
Merged-chr3-32621191-1	chr3	32621116	32621266	+	Intergenic	LTR12C|LTR|ERV1	-8825	NM_016141	DYNC1LI1	0	0	3.47	0	22.34	2.01	1.42	14.1	3.70426	2.19812	0.000655177	0.0481555
Merged-chr9-67028528-1	chr9	67028453	67028603	+	intron (NR_046175, intron 2 of 3)	intron (NR_046175, intron 2 of 3)	3544	NR_046175	LOC286297	1.43	0	2.08	0	28.1	22.13	0.95	5.5	3.67971	2.26884	0.000324468	0.0340458
Merged-chr5-7845254-1	chr5	7845179	7845329	+	intron (NM_001089584, intron 1 of 2)	THE1D|LTR|ERVL-MaLR	6349	NM_001089584	C5orf49	1.07	0	0	0	6.48	16.1	5.21	3.78	3.65168	1.56037	0.000198698	0.0263475
Merged-chr15-55572123-1	chr15	55572048	55572198	+	intron (NM_183235, intron 1 of 6)	MER5A|DNA|hAT-Charlie	-9016	NM_004580	RAB27A	0.36	0	0	2.53	20.53	16.1	4.73	2.41	3.65021	2.00577	0.000537822	0.0438944
Merged-chrUn_gl000216-162545-1	chrUn_gl000216	162470	162620	+	NA	BSR/Beta|Satellite|Satellite	NA			0	3.17	0	3.16	2.88	76.47	8.05	8.6	3.61452	2.48625	0.000634604	0.047276
Merged-chr3-16959281-1	chr3	16959206	16959356	+	intron (NM_001144382, intron 3 of 7)	MLT1G3|LTR|ERVL-MaLR	-15301	NM_015184	PLCL2	2.15	0	2.08	0	16.93	46.28	2.84	5.5	3.60875	2.29756	0.000200399	0.0264335
Merged-chr12-9270906-1	chr12	9270831	9270981	+	Intergenic	MLT1J|LTR|ERVL-MaLR	-2348	NM_000014	A2M	1.43	1.06	0	0	16.93	16.1	4.26	2.75	3.59172	1.8876	0.000252426	0.030088
Merged-chr8-16021655-1	chr8	16021580	16021730	+	exon (NM_138716, exon 5 of 9)	exon (NM_138716, exon 5 of 9)	28645	NM_002445	MSR1	3.22	0	0	0	7.21	20.12	8.05	18.23	3.49797	2.26586	2.1e-05	0.00756689
Merged-chr11-57192402-1	chr11	57192327	57192477	+	intron (NM_001278206, intron 4 of 13)	intron (NM_001278206, intron 4 of 13)	2158	NM_014096	SLC43A3	2.15	0	5.56	1.89	45.75	40.25	17.99	3.78	3.4809	3.06876	5.9e-06	0.00378165
Merged-chr2-62571801-1	chr2	62571726	62571876	+	Intergenic	Intergenic	138840	NR_049824	MIR5192	1.43	0.53	0	1.26	19.09	2.01	9.47	8.26	3.4705	2.15349	3.42e-05	0.00987397
Merged-chr4-79784785-1	chr4	79784710	79784860	+	intron (NM_017593, intron 9 of 13)	L2c|LINE|L2	75797	NM_177453	PAQR3	1.43	0	0	0	7.21	12.07	2.84	4.82	3.4388	1.45454	0.000654222	0.0481555
Merged-chr2-55340054-2	chr2	55339977	55340131	+	Intergenic	Intergenic	-62320	NM_007008	RTN4	1.43	0	1.39	0	5.04	24.15	2.84	8.26	3.3967	1.71303	0.000572424	0.0449506
Merged-chr2-201331606-2	chr2	201331525	201331687	+	intron (NM_001282735, intron 9 of 12)	intron (NM_001282735, intron 9 of 12)	43186	NM_152387	KCTD18	0	1.59	1.39	1.26	10.81	24.15	6.63	9.29	3.39292	2.10109	3.52e-05	0.0100197
Merged-chr2-146266754-1	chr2	146266679	146266829	+	Intergenic	Intergenic	841220	NR_033870	TEX41	1.79	0	0	0	6.12	12.07	9.47	4.13	3.3216	1.67813	0.000539874	0.0438944
Merged-chr6-53171888-1	chr6	53171813	53171963	+	intron (NM_001242830, intron 1 of 6)	intron (NM_001242830, intron 1 of 6)	30097	NR_049866	MIR5685	2.15	5.28	4.17	0	70.61	32.2	5.21	4.47	3.31979	3.18642	9.61e-05	0.0177699
Merged-chr13-40530390-1	chr13	40530315	40530465	+	Intergenic	Intergenic	-225556	NR_046870	LINC00332	1.43	0	4.17	0	10.45	16.1	21.3	1.72	3.28694	2.21857	0.000487616	0.0413325
Merged-chr2-171265137-1	chr2	171265062	171265212	+	intron (NR_045684, intron 22 of 34)	intron (NR_045684, intron 22 of 34)	-57684	NR_110576	LOC101929753	1.43	0	0	0.63	5.04	8.05	6.63	9.63	3.25009	1.70564	0.000259385	0.0304364
Merged-chr4-113174719-2	chr4	113174640	113174799	+	intron (NM_018569, intron 2 of 9)	intron (NM_018569, intron 2 of 9)	21824	NM_018569	AP1AR	1.07	2.11	0	0	6.48	6.04	10.89	9.98	3.23741	1.95245	0.000110113	0.0189624
Merged-chr1-221060940-1	chr1	221060865	221061015	+	Intergenic	CpG	-7458	NR_046901	HLX-AS1	0.72	1.06	0	1.26	6.48	4.02	4.73	11.7	3.21405	1.7291	0.000480259	0.0408792
Merged-chr6-154477367-1	chr6	154477292	154477442	+	3' UTR (NM_015553, exon 12 of 12)	3' UTR (NM_015553, exon 12 of 12)	66470	NM_000914	OPRM1	0.72	1.06	1.39	0	6.84	14.09	7.57	2.41	3.17697	1.64401	0.000490313	0.0414976
Merged-chr9-100503743-1	chr9	100503668	100503818	+	Intergenic	CpG	-44052	NM_000380	XPA	1.79	0	2.08	0	16.93	10.06	8.99	6.19	3.17117	2.1383	5.9e-05	0.0137944
Merged-chr12-67103870-2	chr12	67103792	67103949	+	Intergenic	L1MC3|LINE|L1	-30945	NM_021150	GRIP1	1.43	2.64	0	0	8.29	14.09	9.94	10.66	3.15853	2.11427	2.8e-05	0.00871012
Merged-chr10-14700506-1	chr10	14700431	14700581	+	intron (NM_001282695, intron 2 of 5)	intron (NM_001282695, intron 2 of 5)	-54089	NM_031453	FAM107B	11.1	0	4.17	2.53	95.83	52.32	11.36	8.94	3.15506	3.70108	5.09e-05	0.0125997
Merged-chr1-236080833-1	chr1	236080758	236080908	+	Intergenic	Intergenic	-33825	NM_000081	LYST	0.36	0	2.08	0.63	12.97	12.07	8.52	4.82	3.13157	1.93731	0.000295635	0.0323591
Merged-chr1-27426163-1	chr1	27426088	27426238	+	non-coding (NR_046474, exon 11 of 11)	non-coding (NR_046474, exon 11 of 11)	55458	NM_003047	SLC9A1	2.15	0	2.08	1.26	27.74	16.1	4.73	4.13	3.08642	2.28952	0.000461003	0.0401591
Merged-chrX-105727659-2	chrX	105727559	105727759	+	Intergenic	Intergenic	-127501	NM_018015	CXorf57	0	3.17	1.39	2.53	13.69	14.09	11.36	10.66	3.05239	2.30112	1.41e-05	0.00623429
Merged-chr2-122457132-2	chr2	122457034	122457231	+	intron (NR_037857, intron 2 of 3)	L2|LINE|L2	37371	NM_032390	NIFK	13.25	0	6.95	1.89	44.67	62.38	51.12	26.49	3.00514	3.88817	7.29e-09	4.52e-05
Merged-chr14-89912112-1	chr14	89912037	89912187	+	intron (NM_001085471, intron 1 of 6)	MIR3|SINE|MIR	28414	NR_036500	FOXN3-AS1	2.15	0	4.17	3.79	33.14	24.15	9.94	7.57	2.99645	2.70384	2.6e-05	0.00840093
Merged-chr9-27586402-1	chr9	27586327	27586477	+	Intergenic	Intergenic	-12538	NM_018325	C9orf72	1.79	0	5.56	0	15.85	12.07	16.57	8.26	2.97736	2.38594	6.68e-05	0.0146661
Merged-chr1-174784733-2	chr1	174784656	174784810	+	intron (NM_014857, intron 19 of 20)	intron (NM_014857, intron 19 of 20)	15698	NM_014857	RABGAP1L	2.51	2.11	0	0	11.89	26.16	6.63	4.47	2.95531	2.05767	0.000296649	0.0323591
Merged-chr4-148652926-1	chr4	148652851	148653001	+	promoter-TSS (NM_024605)	promoter-TSS (NM_024605)	-527	NM_024605	ARHGAP10	1.43	0	1.39	2.53	18.37	12.07	3.79	5.85	2.95458	2.03185	0.000463828	0.0402599
Merged-chr3-42122254-2	chr3	42122173	42122336	+	Intergenic	Intergenic	-10492	NM_014965	TRAK1	4.66	0	1.39	1.26	32.06	12.07	8.05	7.91	2.92956	2.55568	7.46e-05	0.0151678
Merged-chr13-52338764-2	chr13	52338669	52338859	+	Intergenic	Intergenic	39534	NM_024705	DHRS12	15.04	11.1	2.78	1.26	99.43	68.42	52.07	7.57	2.90254	4.1684	1.47e-05	0.00623429
Merged-chr6-132684095-1	chr6	132684020	132684170	+	intron (NM_015529, intron 4 of 11)	intron (NM_015529, intron 4 of 11)	38578	NM_015529	MOXD1	2.86	0	2.08	0	14.05	12.07	9.94	6.19	2.88151	2.10632	0.000212715	0.0274236
Merged-chr2-162023602-1	chr2	162023527	162023677	+	intron (NM_001199135, intron 1 of 7)	intron (NM_001199135, intron 1 of 7)	6663	NM_004180	TANK	5.01	3.17	1.39	0	37.47	12.07	15.15	4.47	2.84699	2.72544	0.000172086	0.0243851
Merged-chr8-111946956-1	chr8	111946881	111947031	+	Intergenic	Intergenic	92706	NR_125416	LOC101927459	12.89	17.44	0	10.1	40.71	40.25	80.47	91.17	2.81164	4.47921	1.23e-07	0.000298302
Merged-chr3-100369820-2	chr3	100369738	100369903	+	intron (NM_032787, intron 11 of 15)	L1MC4|LINE|L1	41387	NM_032787	GPR128	1.43	7.4	9.03	6.31	19.81	22.13	22.72	71.21	2.79146	3.67396	3.88e-06	0.0031345
Merged-chr7-139616497-2	chr7	139616373	139616622	+	intron (NR_029394, intron 4 of 12)	intron (NR_029394, intron 4 of 12)	87545	NM_001061	TBXAS1	3.58	0	3.47	6.95	55.12	20.12	5.21	13.07	2.74913	3.0835	0.00029815	0.0323806
Merged-chr5-119799933-2	chr5	119799847	119800019	+	promoter-TSS (NM_016644)	promoter-TSS (NM_016644)	-40	NM_016644	PRR16	3.94	4.23	0.69	12	32.78	24.15	29.35	41.97	2.73901	3.55231	1.38e-07	0.00032196
Merged-chr5-8578104-2	chr5	8578013	8578195	+	Intergenic	L1MB8|LINE|L1	117066	NR_039663	MIR4458	7.88	0	0.69	0	8.65	16.1	24.14	15.14	2.72758	2.63091	0.000424206	0.0384253
Merged-chr6-56820135-1	chr6	56820060	56820210	+	promoter-TSS (NM_001144769)	promoter-TSS (NM_001144769)	362	NM_152731	BEND6	4.3	0	0.69	0	11.17	8.05	10.41	9.98	2.72168	2.12239	0.00030969	0.032866
Merged-chr11-51589049-2	chr11	51588967	51589131	+	Intergenic	ALR/Alpha|Satellite|centr	73767	NM_001004703	OR4C46	46.55	14.8	110.48	75.13	97.27	1428.71	96.09	59.86	2.72095	6.82268	0.000557929	0.0446104
Merged-chrX-148613235-2	chrX	148613156	148613314	+	intron (NR_027455, intron 7 of 9)	intron (NR_027455, intron 7 of 9)	8077	NM_001039766	LINC00893	0.72	0	3.47	6.31	22.34	16.1	5.21	17.89	2.72093	2.57974	0.000300061	0.0324931
Merged-chr7-64348632-2	chr7	64348553	64348712	+	Intergenic	Intergenic	-14988	NM_021148	ZNF273	4.66	0	0.69	0	9.73	18.11	9.94	9.98	2.71931	2.21851	0.000111776	0.0191203
Merged-chr12-68845435-2	chr12	68845345	68845525	+	promoter-TSS (NR_120458)	promoter-TSS (NR_120458)	-171	NR_120458	LOC100507195	0	5.28	4.17	10.73	48.99	30.18	21.3	13.07	2.68214	3.32801	1.65e-05	0.00662926
Merged-chr11-51587000-2	chr11	51586925	51587075	+	Intergenic	ALR/Alpha|Satellite|centr	71718	NM_001004703	OR4C46	50.49	26.42	104.93	67.56	79.62	1396.52	89.46	59.86	2.65027	6.77887	0.000495963	0.041833
Merged-chr14-61788365-2	chr14	61788279	61788452	+	5' UTR (NM_006255, exon 1 of 14)	5' UTR (NM_006255, exon 1 of 14)	204	NM_006255	PRKCH	1.43	0	8.34	1.89	17.65	32.2	13.73	6.19	2.62303	2.56001	0.000518311	0.0428913
Merged-chr10-42399461-1	chr10	42399386	42399536	+	Intergenic	ALR/Alpha|Satellite|centr	464032	NR_024380	LOC441666	13.97	13.74	27.1	13.26	36.03	328	37.87	37.15	2.61466	4.88856	1.58e-05	0.00639041
Merged-chr18-2842305-1	chr18	2842230	2842380	+	Intergenic	Intergenic	-4723	NM_032048	EMILIN2	57.65	38.05	31.27	51.77	122.49	171.04	344.58	298.95	2.60576	6.33841	1.06e-10	3.95e-06
Merged-chr12-123432083-1	chr12	123432008	123432158	+	intron (NM_001243013, intron 5 of 10)	intron (NM_001243013, intron 5 of 10)	18973	NM_019624	ABCB9	5.01	0	2.78	0	17.65	6.04	12.78	7.22	2.59788	2.31417	0.000329734	0.0342123
Merged-chr10-11594331-1	chr10	11594256	11594406	+	intron (NM_014688, intron 2 of 14)	intron (NM_014688, intron 2 of 14)	-20052	NM_014688	USP6NL	2.86	0	11.81	2.53	47.55	32.2	9.94	7.57	2.59258	3.06085	0.000652978	0.0481443
Merged-chr5-55934960-1	chr5	55934885	55935035	+	Intergenic	Intergenic	-32901	NM_001287053	LOC101928448	2.86	5.81	0	6.95	17.65	28.17	13.25	33.71	2.58951	3.07359	1.36e-05	0.00616792
Merged-chr5-95219845-1	chr5	95219770	95219920	+	TTS (NM_012081)	TTS (NM_012081)	31909	NM_175616	C5orf27	4.66	0	2.78	1.89	19.09	8.05	8.99	18.92	2.57715	2.56775	0.00013616	0.0214607
Merged-chr12-25486919-1	chr12	25486844	25486994	+	Intergenic	Intergenic	-83054	NM_004985	KRAS	1.43	0	0.69	7.58	15.13	22.13	8.05	10.66	2.56221	2.40083	0.000631114	0.047276
Merged-chr9-83180648-1	chr9	83180573	83180723	+	Intergenic	Intergenic	590710	NR_121212	LINC01507	5.73	2.11	1.39	7.58	9.37	22.13	27.93	27.87	2.546	3.07051	2.6e-05	0.00840093
Merged-chr6-106967638-1	chr6	106967563	106967713	+	exon (NM_001624, exon 2 of 20)	exon (NM_001624, exon 2 of 20)	7908	NM_001624	AIM1	7.52	5.28	6.95	0	69.89	16.1	8.05	14.1	2.53909	3.32867	0.000405834	0.0375051
Merged-chr7-76961365-1	chr7	76961290	76961440	+	intron (NM_017439, intron 19 of 30)	intron (NM_017439, intron 19 of 30)	-83150	NR_110073	LOC101927243	2.86	0	6.25	0	11.53	16.1	12.31	11.7	2.53483	2.34143	0.000418447	0.0381962
Merged-chr8-100508137-1	chr8	100508062	100508212	+	intron (NM_152564, intron 25 of 61)	intron (NM_152564, intron 25 of 61)	40821	NR_030329	MIR599	9.31	13.21	4.86	8.21	12.61	40.25	71.95	61.58	2.53272	4.08515	2.69e-06	0.00233407
Merged-chrX-4159084-1	chrX	4159009	4159159	+	Intergenic	Intergenic	392529	NR_110390	LOC101928201	2.15	3.7	1.39	4.42	9.01	14.09	21.77	17.55	2.52806	2.68174	7.43e-05	0.0151678
Merged-chr9-21392416-2	chr9	21392340	21392493	+	Intergenic	Intergenic	-7020	NM_000605	IFNA2	1.43	2.11	4.86	1.26	8.29	18.11	19.41	5.16	2.51365	2.33919	0.000690308	0.0491904
Merged-chr6-13296958-1	chr6	13296883	13297033	+	Intergenic	Intergenic	-1140	NM_001242698	LOC100130357	0.36	2.64	2.78	1.26	14.05	12.07	6.63	7.57	2.50405	2.08517	0.000485324	0.0412159
Merged-chrY-8979536-1	chrY	8979461	8979611	+	Intergenic	Intergenic	180947	NR_001547	RBMY1A3P	3.94	1.59	1.39	9.47	17.65	14.09	27.93	23.74	2.49503	3.08197	1.77e-05	0.00698695
Merged-chr4-56194395-1	chr4	56194320	56194470	+	Intergenic	Intergenic	-17993	NM_024592	SRD5A3	426.86	494.13	354.38	846.04	664.3	1275.78	4238.64	3709.92	2.48338	9.77202	3.5e-06	0.00293539
Merged-chr13-80915214-1	chr13	80915139	80915289	+	promoter-TSS (NM_005842)	promoter-TSS (NM_005842)	-128	NM_005842	SPRY2	4.3	1.06	6.25	1.89	20.53	8.05	23.19	14.45	2.456	2.80728	6.83e-05	0.0147591
Merged-chr9-5558483-2	chr9	5558405	5558561	+	intron (NM_025239, intron 5 of 6)	intron (NM_025239, intron 5 of 6)	47938	NM_025239	PDCD1LG2	4.3	4.76	3.47	5.68	15.49	46.28	35.5	7.57	2.45091	3.14095	7.08e-05	0.0149491
Merged-chr5-115411387-1	chr5	115411312	115411462	+	Intergenic	LTR52|LTR|ERVL	-9340	NM_016144	COMMD10	13.61	9.51	6.95	21.47	99.07	56.34	44.97	49.2	2.43662	4.43269	8.87e-10	1.65e-05
Merged-chr8-108509393-2	chr8	108509311	108509475	+	intron (NM_001199859, intron 1 of 8)	intron (NM_001199859, intron 1 of 8)	861	NM_001146	ANGPT1	2.15	0	2.08	5.68	12.97	18.11	11.83	11.01	2.43501	2.41857	0.000208772	0.0272003
Merged-chr2-132440027-2	chr2	132439950	132440104	+	Intergenic	CpG	-40037	NM_013310	C2orf27A	4.3	0	2.78	5.68	12.61	14.09	10.41	25.46	2.43298	2.69445	0.000177474	0.0249113
Merged-chr1-212740591-2	chr1	212740513	212740669	+	intron (NM_001030287, intron 1 of 3)	intron (NM_001030287, intron 1 of 3)	1915	NM_001674	ATF3	4.66	4.23	18.07	8.84	99.79	34.21	17.99	16.51	2.42467	3.89118	8.93e-05	0.0167298
Merged-chr3-172310142-2	chr3	172310031	172310254	+	Intergenic	L1PREC2|LINE|L1	-68845	NM_003810	TNFSF10	22.2	20.08	26.41	10.1	136.9	38.23	153.83	22.71	2.39915	4.9898	1.1e-05	0.00556145
Merged-chr2-214092365-2	chr2	214092285	214092446	+	Intergenic	Intergenic	56564	NM_001242575	LOC100130451	3.94	1.59	9.03	2.53	28.82	6.04	19.41	21.67	2.39802	3.02573	5.03e-05	0.0125528
Merged-chr17-33390707-2	chr17	33390626	33390789	+	promoter-TSS (NM_001017368)	promoter-TSS (NM_001017368)	52	NM_057178	RFFL	6.8	0	3.47	3.79	36.75	10.06	14.2	9.98	2.38537	2.86534	0.000358942	0.0354153
Merged-chr2-209184297-1	chr2	209184222	209184372	+	intron (NM_015040, intron 16 of 41)	intron (NM_015040, intron 16 of 41)	-40272	NM_005048	PTH2R	6.45	0	4.86	5.68	39.99	18.11	17.99	8.6	2.3751	3.03557	0.000141461	0.0217884
Merged-chr14-89844652-2	chr14	89844575	89844729	+	intron (NM_005197, intron 2 of 5)	intron (NM_005197, intron 2 of 5)	38802	NM_005197	FOXN3	1.07	2.64	2.78	3.79	12.25	18.11	12.78	8.94	2.37189	2.37306	0.000155011	0.0227454
Merged-chr9-110246605-1	chr9	110246530	110246680	+	TTS (NM_004235)	TTS (NM_004235)	5442	NM_004235	KLF4	9.31	0	2.08	0	18.73	16.1	15.15	14.1	2.36329	2.66376	0.000448646	0.0395246
Merged-chr5-109707557-2	chr5	109707478	109707636	+	Intergenic	MIR3|SINE|MIR	354893	NM_001039763	TMEM232	9.67	0	2.08	1.89	15.85	36.22	17.51	15.82	2.35398	2.87898	0.000112058	0.0191203
Merged-chr2-206577491-2	chr2	206577408	206577575	+	intron (NM_003872, intron 2 of 16)	intron (NM_003872, intron 2 of 16)	30267	NM_003872	NRP2	11.1	2.64	4.17	6.95	42.87	72.44	19.41	7.91	2.34786	3.46802	7.62e-05	0.0153569
Merged-chr10-28031229-2	chr10	28031148	28031310	+	intron (NM_173576, intron 2 of 6)	CpG-2675	-2315	NR_121652	MKX-AS1	3.22	4.76	2.08	2.53	12.97	16.1	20.35	14.79	2.3338	2.69587	4.63e-05	0.0119263
Merged-chr18-51736354-2	chr18	51736249	51736460	+	intron (NM_015832, intron 1 of 2)	intron (NM_015832, intron 1 of 2)	12428	NR_002970	SNORA37	2.15	10.57	2.08	2.53	39.27	22.13	12.31	7.91	2.31669	2.95302	0.000515595	0.042714
Merged-chr4-163342642-1	chr4	163342567	163342717	+	Intergenic	Intergenic	-257456	NM_020116	FSTL5	23.63	16.91	10.42	29.67	51.52	68.42	125.43	104.93	2.31514	4.98767	3.03e-08	0.000112523
Merged-chr15-59529527-2	chr15	59529448	59529607	+	intron (NM_004998, intron 4 of 27)	intron (NM_004998, intron 4 of 27)	30512	NM_033195	LDHAL6B	1.79	2.64	4.17	4.42	20.17	28.17	8.52	12.04	2.30641	2.63121	0.000105068	0.0184351
Merged-chr6-160400429-1	chr6	160400354	160400504	+	intron (NM_000876, intron 1 of 47)	intron (NM_000876, intron 1 of 47)	10298	NM_000876	IGF2R	9.31	6.87	8.34	0	63.4	26.16	15.15	9.63	2.28909	3.38794	0.000497959	0.0419063
Merged-chr5-40490677-1	chr5	40490602	40490752	+	Intergenic	Intergenic	-189355	NM_000958	PTGER4	3.22	6.87	10.42	0	24.86	28.17	34.55	6.88	2.2864	3.12908	0.000615064	0.0465484
Merged-chr16-58529232-1	chr16	58529157	58529307	+	intron (NM_022910, intron 3 of 15)	intron (NM_022910, intron 3 of 15)	-4815	NM_020465	NDRG4	0.72	3.7	0.69	6.31	14.41	24.15	7.1	11.35	2.25119	2.42026	0.000632688	0.047276
Merged-chr11-73221795-2	chr11	73221719	73221871	+	intron (NM_001286051, intron 1 of 5)	intron (NM_001286051, intron 1 of 5)	87439	NM_015159	FAM168A	451.57	441.28	285.59	539.19	856.32	1320.05	2989.53	1805.42	2.25028	9.27391	2.86e-08	0.000112523
Merged-chr8-103613349-2	chr8	103613266	103613433	+	Intergenic	CpG	49501	NM_024410	ODF1	4.3	1.06	2.08	2.53	8.65	20.12	7.1	14.79	2.2264	2.3176	0.00058069	0.0451881
Merged-chr1-221885801-1	chr1	221885726	221885876	+	intron (NR_111940, intron 1 of 2)	intron (NR_111940, intron 1 of 2)	24441	NM_007207	DUSP10	4.3	4.76	6.95	3.16	32.78	40.25	8.99	11.7	2.22618	3.0034	0.000116988	0.0195139
Merged-chr3-99614902-2	chr3	99614783	99615022	+	intron (NR_031662, intron 1 of 4)	intron (NR_031662, intron 1 of 4)	-19855	NM_014890	FILIP1L	8.95	5.28	11.81	3.16	55.12	40.25	11.83	25.8	2.2205	3.56404	1.29e-05	0.00603106
Merged-chr7-145694476-1	chr7	145694401	145694551	+	Intergenic	Intergenic	-118977	NM_014141	CNTNAP2	148.61	118.38	70.88	158.48	263.7	490.99	631.42	640.57	2.22042	7.47013	2.37e-09	2.04e-05
Merged-chr7-17274517-1	chr7	17274442	17274592	+	Intergenic	Intergenic	-63759	NM_001621	AHR	7.88	6.34	6.25	4.42	48.63	40.25	14.67	13.42	2.21078	3.36025	1.9e-05	0.00726922
Merged-chr12-93843255-2	chr12	93843169	93843342	+	Intergenic	MER5A|DNA|hAT-Charlie	-7229	NM_003348	UBE2N	1.43	5.81	6.95	2.53	16.21	16.1	19.41	13.76	2.20154	2.74602	0.00016402	0.0236934
Merged-chr15-26095642-2	chr15	26095545	26095739	+	intron (NM_024490, intron 1 of 20)	intron (NM_024490, intron 1 of 20)	-1670	NR_039865	MIR4715	17.19	13.74	10.42	15.78	95.83	66.4	39.29	44.72	2.20007	4.42455	1.29e-09	1.93e-05
Merged-chr17-22023792-2	chr17	22023717	22023867	+	3' UTR (NM_001190452, exon 1 of 1)	3' UTR (NM_001190452, exon 1 of 1)	1355	NM_001190452	MTRNR2L1	412.89	419.08	330.06	532.88	792.19	1475	2235.05	2163.89	2.18961	9.20146	2.09e-09	2.04e-05
Merged-chr7-45291647-2	chr7	45291571	45291724	+	Intergenic	Intergenic	94280	NM_005856	RAMP3	817.19	850.32	639.28	1097.96	1667.96	3145.18	4385.85	4130.32	2.17554	10.195	8.05e-10	1.65e-05
Merged-chr4-156385309-1	chr4	156385234	156385384	+	Intergenic	Intergenic	-87187	NM_001039580	MAP9	21.49	15.85	15.29	27.78	50.07	54.33	116.91	83.6	2.17252	4.83525	8.7e-08	0.000225925
Merged-chr8-140718170-2	chr8	140718055	140718286	+	Intergenic	CpG-26022	-2871	NM_001282534	KCNK9	11.82	9.51	23.63	16.42	102.67	88.54	44.02	20.3	2.16904	4.42349	2.11e-06	0.00201705
Merged-chr3-101099007-2	chr3	101098920	101099095	+	intron (NM_001282803, intron 3 of 20)	L1MB3|LINE|L1	-59588	NM_016247	IMPG2	7.16	4.23	6.25	5.68	16.93	24.15	20.35	35.09	2.16436	3.23958	7.82e-06	0.00450707
Merged-chr3-150398982-2	chr3	150398902	150399062	+	intron (NM_152394, intron 7 of 13)	L1MB7|LINE|L1	-22369	NR_121674	ERICH6-AS1	9.67	14.27	11.81	7.58	59.08	44.27	14.67	60.2	2.16175	4.01646	2.05e-06	0.00197677
Merged-chr2-149639359-2	chr2	149639283	149639435	+	intron (NM_004522, intron 1 of 25)	intron (NM_004522, intron 1 of 25)	6567	NM_004522	KIF5C	663.56	728.24	460.7	783.54	1313.83	2239.66	3577.4	3018.44	2.15747	9.81242	2.06e-09	2.04e-05
Merged-chr5-105889152-1	chr5	105889077	105889227	+	Intergenic	Intergenic	457563	NR_104671	LOC102467213	19.34	17.44	18.07	37.25	47.19	96.59	115.49	99.08	2.14421	5.00525	4.66e-08	0.000144468
Merged-chrX-130927286-2	chrX	130927200	130927372	+	intron (NR_026975, intron 5 of 12)	intron (NR_026975, intron 5 of 12)	37385	NR_026975	FIRRE	5.73	9.51	4.17	3.79	20.53	16.1	28.4	23.05	2.14372	3.16509	1.49e-05	0.00623429
Merged-chr3-156202225-2	chr3	156202141	156202310	+	intron (NM_172160, intron 8 of 13)	intron (NM_172160, intron 8 of 13)	-37531	NR_046618	KCNAB1-AS1	6.8	5.28	4.86	6.95	38.19	20.12	28.87	12.38	2.143	3.2788	2.26e-05	0.00800128
Merged-chr5-96293856-2	chr5	96293777	96293936	+	promoter-TSS (NM_175920)	promoter-TSS (NM_175920)	-300	NM_005575	LNPEP	9.67	8.46	19.46	10.1	34.58	64.39	46.86	42.66	2.13236	4.05281	1.86e-08	9.23e-05
Merged-chr4-88014101-2	chr4	88014020	88014183	+	intron (NM_001166693, intron 7 of 20)	intron (NM_001166693, intron 7 of 20)	85948	NM_005935	AFF1	3.22	3.17	0.69	5.05	17.65	24.15	9.94	6.88	2.12564	2.46377	0.000604777	0.0460468
Merged-chr1-79115460-2	chr1	79115380	79115540	+	promoter-TSS (NM_006417)	promoter-TSS (NM_006417)	-17	NM_006417	IFI44	9.31	1.06	9.73	8.21	24.14	6.04	39.29	29.59	2.11397	3.42026	0.000277464	0.0315592
Merged-chr8-22573380-2	chr8	22573303	22573458	+	intron (NM_144962, intron 6 of 6)	intron (NM_144962, intron 6 of 6)	-22565	NM_004430	EGR3	5.37	8.46	6.95	9.47	56.2	20.12	20.35	18.92	2.11389	3.49107	2.97e-05	0.00896871
Merged-chr18-2535612-2	chr18	2535485	2535740	+	Intergenic	Intergenic	35877	NM_022840	METTL4	12.53	6.34	6.95	0	32.42	26.16	27.93	19.27	2.10634	3.34503	3.87e-05	0.0106764
Merged-chr1-65468331-2	chr1	65468236	65468426	+	promoter-TSS (NR_119383)	promoter-TSS (NR_119383)	-172	NR_119383	LINC01359	26.5	17.97	26.41	17.68	122.49	120.74	28.87	84.97	2.10499	4.91157	5.04e-08	0.000150117
Merged-chr12-124942190-1	chr12	124942115	124942265	+	intron (NM_001077261, intron 7 of 47)	intron (NM_001077261, intron 7 of 47)	109820	NM_006312	NCOR2	10.03	1.59	10.42	3.16	43.59	32.2	17.51	15.14	2.10303	3.31936	6.42e-05	0.014304
Merged-chr8-33412479-2	chr8	33412404	33412554	+	intron (NM_024787, intron 2 of 5)	intron (NM_024787, intron 2 of 5)	12167	NM_024787	RNF122	9.67	1.06	11.12	1.89	34.94	20.12	18.46	20.64	2.09949	3.21488	8.85e-05	0.0167298
Merged-chr7-18548308-2	chr7	18548229	18548387	+	promoter-TSS (NM_001204147)	promoter-TSS (NM_001204147)	-592	NM_014707	HDAC9	8.59	0	13.9	5.05	37.83	20.12	16.57	26.15	2.09681	3.31415	0.000220219	0.0279097
Merged-chr10-62720878-2	chr10	62720787	62720970	+	intron (NR_024554, intron 2 of 11)	intron (NR_024554, intron 2 of 11)	-16845	NM_014836	RHOBTB1	13.97	3.17	6.25	2.53	30.62	24.15	36.92	15.48	2.09308	3.37336	0.000101939	0.0181428
Merged-chr2-17995149-2	chr2	17995037	17995261	+	Intergenic	Intergenic	-2637	NM_001105569	MSGN1	19.34	0	12.51	10.1	61.24	34.21	18.46	44.38	2.06335	3.8971	0.000148195	0.0223627
Merged-chr2-28615701-1	chr2	28615626	28615776	+	promoter-TSS (NM_005253)	promoter-TSS (NM_005253)	-78	NM_005253	FOSL2	9.31	0.53	10.42	8.21	50.44	40.25	13.25	15.82	2.05812	3.41152	0.000247547	0.0298214
Merged-chr13-43450532-2	chr13	43450454	43450611	+	Intergenic	Intergenic	-63834	NR_125747	LINC01050	14.68	4.23	0.69	8.84	33.14	22.13	25.09	31.31	2.0449	3.4734	3.42e-05	0.00987397
Merged-chr3-88081127-2	chr3	88081049	88081205	+	Intergenic	Intergenic	27019	NM_003663	CGGBP1	8.24	1.59	6.25	3.16	10.81	14.09	25.56	24.77	2.03129	2.99969	0.000394979	0.0370076
Merged-chr10-12375759-2	chr10	12375683	12375836	+	Intergenic	Intergenic	-15824	NM_020397	CAMK1D	9.31	9.51	11.81	1.26	47.19	58.36	13.73	11.35	2.02863	3.47077	0.000453044	0.0396514
Merged-chr8-106331707-2	chr8	106331610	106331805	+	intron (NM_012082, intron 1 of 7)	CpG	560	NM_012082	ZFPM2	11.46	17.97	5.56	1.89	42.87	32.2	19.41	43.69	2.02171	3.71962	2.41e-05	0.00824153
Merged-chr6-128841833-2	chr6	128841743	128841924	+	promoter-TSS (NM_002844)	promoter-TSS (NM_002844)	-14	NM_002844	PTPRK	5.01	6.87	6.25	11.36	17.29	32.2	35.03	24.43	2.01883	3.37906	1.97e-05	0.00736239
Merged-chr13-80623108-2	chr13	80623028	80623189	+	Intergenic	Intergenic	37896	NR_104138	LINC01080	6.09	5.28	9.03	10.1	45.39	16.1	15.15	29.24	2.01269	3.42074	6.9e-05	0.0147744
Merged-chr7-38389574-1	chr7	38389499	38389649	+	intron (NR_040085, intron 2 of 3)	intron (NR_040085, intron 2 of 3)	8396	NR_040085	TRG-AS1	7.16	10.57	4.86	5.05	28.1	32.2	33.13	12.73	2.0087	3.31505	2.35e-05	0.00814946
Merged-chr5-66518690-1	chr5	66518615	66518765	+	Intergenic	Intergenic	-26073	NM_005582	CD180	5.01	0	3.47	7.58	16.21	22.13	11.36	12.73	2.00833	2.64172	0.000662079	0.0481885
Merged-chr3-36944796-1	chr3	36944721	36944871	+	intron (NM_014831, intron 1 of 22)	intron (NM_014831, intron 1 of 22)	41752	NM_014831	TRANK1	13.25	2.64	8.34	8.84	47.19	22.13	39.29	11.7	2.00827	3.57174	0.000197117	0.0262801
Merged-chr2-92290930-2	chr2	92290852	92291008	+	Intergenic	ALR/Alpha|Satellite|centr	161771	NM_001032412	ACTR3BP2	32.23	29.07	54.89	61.87	52.24	537.28	63.43	73.96	2.00076	5.76922	0.000434862	0.0391187
Merged-chr4-87515418-2	chr4	87515337	87515500	+	promoter-TSS (NM_080683)	promoter-TSS (NM_080683)	-50	NM_006264	PTPN13	8.95	2.11	4.86	8.21	24.14	36.22	18.93	20.99	1.99912	3.20435	2.29e-05	0.00800285
Merged-chr21-30581083-2	chr21	30580983	30581184	+	intron (NR_027072, intron 1 of 1)	intron (NR_027072, intron 1 of 1)	15268	NM_138968	LINC00189	7.52	6.34	6.95	0	23.78	36.22	8.99	17.2	1.99385	2.94997	0.000484469	0.0411904
Merged-chr11-95030103-2	chr11	95030028	95030179	+	Intergenic	Intergenic	-64398	NM_144665	SESN3	16.11	3.7	12.51	10.73	47.91	34.21	33.13	40.25	1.98773	3.89955	4.6e-07	0.000743832
Merged-chr1-999660-1	chr1	999585	999735	+	Intergenic	Intergenic	10027	NM_001205252	RNF223	10.74	2.11	17.37	10.73	80.34	32.2	16.57	19.27	1.98154	3.79192	0.000561574	0.044682
Merged-chr7-87847723-1	chr7	87847648	87847798	+	intron (NM_003130, intron 2 of 7)	intron (NM_003130, intron 2 of 7)	1676	NM_003130	SRI	9.67	8.98	5.56	2.53	27.38	28.17	25.09	22.02	1.97842	3.30203	6.75e-06	0.00408329
Merged-chr1-90185246-2	chr1	90185147	90185345	+	TTS (NM_032270)	TTS (NM_032270)	86602	NM_032270	LRRC8C	20.77	2.11	13.9	6.31	54.04	48.29	21.3	35.09	1.95122	3.84786	5.64e-05	0.0133542
Merged-chr6-138914068-2	chr6	138913991	138914145	+	Intergenic	Intergenic	-20400	NM_020464	NHSL1	8.95	14.8	4.17	3.79	38.19	38.23	17.99	23.74	1.94632	3.45535	2.87e-05	0.00886149
Merged-chr9-74769524-2	chr9	74769397	74769652	+	intron (NM_004293, intron 1 of 13)	intron (NM_004293, intron 1 of 13)	5257	NM_004293	GDA	19.7	1.06	19.46	13.89	61.24	68.42	14.2	53.32	1.94514	4.11806	0.000326831	0.0340702
Merged-chr5-35854596-2	chr5	35854489	35854703	+	Intergenic	Intergenic	-2381	NM_002185	IL7R	18.62	2.11	11.12	6.31	49.35	26.16	31.71	24.08	1.93723	3.68929	7.75e-05	0.0154928
Merged-chr5-90607703-2	chr5	90607622	90607785	+	intron (NR_103549, intron 2 of 2)	AmnSINE1|SINE|Deu	2516	NR_103548	LUCAT1	16.83	4.23	18.07	20.84	76.73	48.29	29.35	51.6	1.93367	4.25468	5.14e-06	0.00357147
Merged-chr13-24844905-1	chr13	24844830	24844980	+	promoter-TSS (NM_001286795)	promoter-TSS (NM_001286795)	80	NM_153023	SPATA13	8.95	2.11	8.34	7.58	26.3	26.16	22.25	18.58	1.92568	3.208	3.32e-05	0.00964807
Merged-chr3-42705385-1	chr3	42705310	42705460	+	exon (NM_145166, exon 5 of 6)	exon (NM_145166, exon 5 of 6)	-9505	NR_125400	LOC101928323	5.01	4.23	8.34	17.05	26.3	30.18	22.72	33.37	1.92537	3.47554	6.63e-05	0.014602
Merged-chr1-178548718-2	chr1	178548639	178548797	+	Intergenic	Intergenic	36787	NM_207467	C1orf220	6.09	3.7	10.42	3.79	16.21	42.26	17.04	18.58	1.92373	3.07853	0.000150296	0.0225441
Merged-chr4-82495155-1	chr4	82495080	82495230	+	Intergenic	Intergenic	-102073	NM_152545	RASGEF1B	10.74	2.64	6.95	1.26	23.42	18.11	19.41	15.82	1.92049	2.995	0.000304294	0.0325425
Merged-chr21-18984016-2	chr21	18983938	18984095	+	intron (NM_001130914, intron 1 of 5)	CpG	1252	NM_006806	BTG3	25.07	5.81	12.51	8.84	65.57	36.22	47.81	30.62	1.91145	4.10212	1.36e-05	0.00616792
Merged-chr17-51183562-2	chr17	51183471	51183653	+	Intergenic	Intergenic	120682	NM_001243552	C17orf112	2346.28	1955.89	1974.12	1772.27	2679.9	9135.72	8083	6897.97	1.90954	11.2171	2.49e-08	0.000112523
Merged-chr9-82239356-2	chr9	82239256	82239457	+	intron (NM_001282749, intron 5 of 18)	intron (NM_001282749, intron 5 of 18)	52668	NM_007005	TLE4	23.99	16.91	25.71	23.99	135.45	102.63	40.23	40.94	1.90623	4.79888	1.08e-06	0.00133047
Merged-chr7-74075499-1	chr7	74075424	74075574	+	intron (NM_001280800, intron 1 of 9)	MER5A|DNA|hAT-Charlie	3508	NM_001518	GTF2I	10.03	15.33	19.46	32.2	100.15	124.76	37.39	18.92	1.90465	4.54452	0.000109848	0.0189606
Merged-chr5-131436742-2	chr5	131436628	131436857	+	Intergenic	Intergenic	27257	NM_000758	CSF2	16.11	8.46	28.49	16.42	68.81	66.4	75.26	20.64	1.90221	4.40903	1.96e-05	0.00736239
Merged-chr3-183003847-2	chr3	183003726	183003968	+	intron (NM_015078, intron 14 of 29)	intron (NM_015078, intron 14 of 29)	32815	NM_032047	B3GNT5	77.35	13.74	17.37	20.2	197.06	152.93	81.41	35.78	1.90073	5.32431	0.000410197	0.0377963
Merged-chrX-11811092-1	chrX	11811017	11811167	+	Intergenic	Intergenic	33357	NM_006800	MSL3	8.95	1.06	4.86	15.15	29.9	18.11	25.09	24.43	1.89792	3.35068	0.000249824	0.0299282
Merged-chr18-45379717-2	chr18	45379629	45379806	+	intron (NM_005901, intron 6 of 10)	intron (NM_005901, intron 6 of 10)	77253	NM_005901	SMAD2	2087.02	1740.8	1344.57	1854.98	2782.94	4857.63	8467.34	6410.84	1.89756	11.0173	1.86e-07	0.000395201
Merged-chr5-179263915-2	chr5	179263834	179263996	+	TTS (NM_016175)	TTS (NM_016175)	16073	NM_003900	SQSTM1	11.46	4.76	4.17	3.79	37.47	24.15	8.05	19.27	1.89185	3.12068	0.000584755	0.0453363
Merged-chr10-63806439-2	chr10	63806359	63806520	+	intron (NM_032199, intron 4 of 9)	intron (NM_032199, intron 4 of 9)	-2531	NM_032199	ARID5B	6.8	4.76	9.03	17.68	47.19	30.18	35.5	13.76	1.88918	3.63065	0.000170337	0.0242986
Merged-chr5-94967913-2	chr5	94967834	94967993	+	Intergenic	MLT1J1|LTR|ERVL-MaLR	11933	NM_199243	GPR150	2.15	12.68	22.93	6.31	32.42	54.33	16.09	41.97	1.88202	3.72017	0.000514736	0.0426904
Merged-chr20-52510040-2	chr20	52509958	52510123	+	Intergenic	Intergenic	-17792	NR_002189	SUMO1P1	10.74	7.4	15.98	8.84	72.41	34.21	18.46	17.2	1.87992	3.75734	0.000194646	0.026092
Merged-chr13-108922019-2	chr13	108921943	108922095	+	promoter-TSS (NM_001145645)	promoter-TSS (NM_001145645)	42	NM_006573	TNFSF13B	16.47	3.7	6.95	6.31	35.3	18.11	33.61	22.36	1.86626	3.50123	9.84e-05	0.0178632
Merged-chr4-89744926-2	chr4	89744836	89745016	+	promoter-TSS (NM_001265580)	promoter-TSS (NM_001265580)	-414	NM_014883	FAM13A	17.55	6.34	6.25	5.68	17.29	30.18	43.07	32.34	1.8583	3.61729	0.000154707	0.0227454
Merged-chr9-33658992-2	chr9	33658916	33659068	+	Intergenic	Intergenic	-18274	NR_103745	PTENP1-AS	249.6	244.68	159.82	281.59	382.95	649.96	1020.49	872.09	1.85541	8.08153	2.09e-07	0.000421016
Merged-chr11-111809713-2	chr11	111809634	111809793	+	intron (NM_001037954, intron 1 of 19)	intron (NM_001037954, intron 1 of 19)	1786	NM_033425	DIXDC1	12.53	7.4	5.56	1.26	26.3	38.23	19.41	15.14	1.85285	3.20305	0.000248839	0.0298583
Merged-chr21-14424445-2	chr21	14424365	14424526	+	non-coding (NR_026916, exon 6 of 12)	non-coding (NR_026916, exon 6 of 12)	13958	NM_153773	ANKRD30BP2	8.24	1.59	5.56	9.47	25.94	20.12	14.67	23.05	1.84453	3.11003	0.000188564	0.0257868
Merged-chr11-121335255-2	chr11	121335135	121335376	+	intron (NM_003105, intron 1 of 47)	intron (NM_003105, intron 1 of 47)	12343	NM_003105	SORL1	11.82	10.04	31.27	8.21	82.86	78.48	19.41	27.52	1.82656	4.19031	0.000207499	0.0270818
Merged-chr14-23263953-2	chr14	23263872	23264034	+	intron (NM_001126105, intron 3 of 10)	MER5B|DNA|hAT-Charlie	21148	NM_003982	SLC7A7	13.97	12.68	11.81	5.68	42.15	20.12	41.65	33.03	1.81668	3.80669	1.5e-05	0.00623429
Merged-chr2-88124696-2	chr2	88124603	88124789	+	intron (NM_001024457, intron 1 of 22).2	intron (NM_001024457, intron 1 of 22).2	590	NM_001078170	RGPD2	2198.74	1728.65	1081.22	1818.99	2554.18	4698.66	7348.4	6186.19	1.81434	10.9144	1.1e-06	0.00133047
Merged-chr2-192015773-2	chr2	192015671	192015875	+	5' UTR (NM_003151, exon 1 of 24)	5' UTR (NM_003151, exon 1 of 24)	213	NM_003151	STAT4	56.22	60.25	41	22.73	104.83	167.02	171.34	125.91	1.81036	5.70129	3.26e-08	0.000115359
Merged-chr12-13349596-2	chr12	13349519	13349673	+	promoter-TSS (NM_001423)	promoter-TSS (NM_001423)	-6	NM_001423	EMP1	21.13	11.63	15.98	6.95	81.42	52.32	28.87	25.46	1.80776	4.11008	3e-05	0.00896871
Merged-chr7-20154281-2	chr7	20154201	20154361	+	intron (NR_110114, intron 1 of 5)	intron (NR_110114, intron 1 of 5)	25768	NR_110114	LOC101927668	22.2	17.44	22.24	7.58	43.59	42.26	56.33	66.4	1.80577	4.36301	1.41e-06	0.0016212
Merged-chr2-109248239-2	chr2	109248144	109248335	+	intron (NM_001193484, intron 1 of 9)	LTR47B|LTR|ERVL	10537	NM_004987	LIMS1	13.61	13.74	6.95	12.63	42.87	52.32	42.6	17.89	1.8024	3.83718	1.23e-05	0.00594062
Merged-chr3-44100061-2	chr3	44099974	44100148	+	Intergenic	Intergenic	-55643	NR_029700	MIR138-1	37.96	13.74	13.9	17.68	94.39	110.67	42.6	37.84	1.79431	4.63016	9.95e-06	0.00524739
Merged-chr16-69598052-1	chr16	69597977	69598127	+	Intergenic	Intergenic	1719	NR_031719	MIR1538	26.5	19.03	47.25	13.26	124.65	140.86	44.97	37.15	1.78269	4.8943	3.32e-05	0.00964807
Merged-chr13-41627704-2	chr13	41627624	41627784	+	Intergenic	Intergenic	-7993	NM_007187	WBP4	22.56	27.48	16.68	5.05	108.08	68.42	23.19	34.4	1.78199	4.39775	0.000186503	0.0256939
Merged-chr7-151106115-2	chr7	151106033	151106197	+	promoter-TSS (NR_034013)	promoter-TSS (NR_034013)	-132	NR_034012	WDR86-AS1	22.2	19.55	19.46	36.62	121.04	80.49	71.47	31.99	1.78173	4.80535	5.6e-06	0.00371914
Merged-chr6-20410100-2	chr6	20410020	20410180	+	intron (NM_001243076, intron 1 of 6)	intron (NM_001243076, intron 1 of 6)	6190	NM_001949	E2F3	13.97	8.46	12.51	10.1	45.39	42.26	41.18	13.76	1.78109	3.76291	6.06e-05	0.0139801
Merged-chr10-11222358-1	chr10	11222283	11222433	+	intron (NM_001025076, intron 2 of 14)	MIR|SINE|MIR	15365	NM_006561	CELF2	13.61	1.59	9.03	3.79	34.58	28.17	17.04	16.17	1.78088	3.22575	0.000689697	0.0491904
Merged-chr6-130005305-2	chr6	130005222	130005388	+	intron (NM_033515, intron 1 of 14)	intron (NM_033515, intron 1 of 14)	26065	NM_033515	ARHGAP18	14.68	8.46	10.42	13.89	55.48	30.18	27.93	31.31	1.77968	3.84952	4.33e-06	0.00334704
Merged-chrX-119883179-2	chrX	119883071	119883287	+	Intergenic	Intergenic	-119174	NM_152692	C1GALT1C1	19.34	7.4	11.12	12.63	30.62	26.16	47.81	43	1.77866	3.92546	2.57e-05	0.00840093
Merged-chr12-83080587-1	chr12	83080512	83080662	+	promoter-TSS (NM_152588)	promoter-TSS (NM_152588)	-347	NM_152588	TMTC2	29.01	32.77	20.85	20.84	64.85	54.33	112.65	72.24	1.77299	4.89556	8.75e-07	0.00120602
Merged-chr8-133772905-2	chr8	133772823	133772988	+	promoter-TSS (NM_001145153)	promoter-TSS (NM_001145153)	9	NM_144649	TMEM71	17.91	34.35	23.63	30.94	139.78	36.22	24.14	116.97	1.77137	4.93542	0.000279131	0.0316337
Merged-chr21-36238408-2	chr21	36238316	36238501	+	intron (NM_001122607, intron 2 of 4)	intron (NM_001122607, intron 2 of 4)	22579	NM_001754	RUNX1	13.61	8.98	20.15	12.63	60.52	48.29	23.67	38.87	1.76604	4.01213	4.98e-06	0.00349604
Merged-chr13-27744615-1	chr13	27744540	27744690	+	intron (NM_182488, intron 1 of 8)	intron (NM_182488, intron 1 of 8)	1418	NM_182488	USP12	16.47	9.51	15.29	14.52	81.78	52.32	26.98	17.2	1.76557	4.03651	0.000120792	0.0197934
Merged-chr8-60885309-2	chr8	60885224	60885395	+	Intergenic	Intergenic	308645	NM_004056	CA8	11.1	4.76	13.9	6.31	31.7	24.15	20.35	31.99	1.76516	3.4667	4.25e-05	0.0111748
Merged-chr11-30607048-2	chr11	30606937	30607159	+	intron (NM_001145399, intron 1 of 6)	CpG	882	NM_001584	MPPED2	12.53	6.34	10.42	5.68	21.62	10.06	35.5	33.71	1.76413	3.48474	0.000473782	0.0405396
Merged-chr6-90885824-2	chr6	90885745	90885904	+	intron (NM_021813, intron 4 of 8)	MER74B|LTR|ERVL	120803	NM_021813	BACH2	3.58	10.57	10.42	6.95	35.3	32.2	17.51	14.45	1.76199	3.26263	0.0003379	0.0345773
Merged-chr16-75584328-2	chr16	75584213	75584444	+	intron (NR_074083, intron 2 of 6)	LTR50|LTR|ERVL	5856	NM_001077416	TMEM231	9.31	3.17	9.03	8.84	19.81	26.16	32.66	13.42	1.75735	3.23645	0.000471209	0.0405262
Merged-chr4-102929226-2	chr4	102929139	102929314	+	intron (NM_001127507, intron 6 of 15)	intron (NM_001127507, intron 6 of 15)	194243	NM_017935	BANK1	16.11	3.17	9.03	8.84	30.98	22.13	18.93	40.94	1.75501	3.55124	0.000235436	0.0287603
Merged-chr10-64495678-2	chr10	64495556	64495801	+	Intergenic	Intergenic	-68838	NM_032804	ADO	22.56	16.38	15.29	10.1	94.75	76.47	19.88	21.67	1.74204	4.23006	0.000272314	0.0312385
Merged-chr7-50357153-2	chr7	50357074	50357233	+	intron (NM_001291837, intron 1 of 6)	intron (NM_001291837, intron 1 of 6)	-1491	NM_006060	IKZF1	15.76	18.5	22.24	8.84	37.11	76.47	62.48	27.87	1.74056	4.2151	1.02e-05	0.00526249
Merged-chr6-52169961-2	chr6	52169885	52170038	+	Intergenic	Intergenic	-20282	NM_002388	MCM3	6.45	9.51	11.81	6.31	26.66	38.23	15.15	25.8	1.74055	3.34334	6.39e-05	0.0142818
Merged-chr3-146262555-2	chr3	146262478	146262632	+	promoter-TSS (NM_021105)	promoter-TSS (NM_021105)	73	NM_021105	PLSCR1	15.76	26.42	20.15	19.57	61.6	54.33	62.48	57.8	1.73632	4.52023	3.62e-08	0.000122458
Merged-chr6-62284156-2	chr6	62284080	62284233	+	5' UTR (NM_001190706, exon 1 of 1)	5' UTR (NM_001190706, exon 1 of 1)	148	NM_001190706	MTRNR2L9	1881.46	1610.8	1416.84	1940.22	2486.45	4332.42	7384.84	5433.13	1.73624	10.8533	8.41e-07	0.00118083
Merged-chr17-57906892-2	chr17	57906815	57906969	+	intron (NM_030938, intron 10 of 11)	intron (NM_030938, intron 10 of 11)	-11735	NR_029493	MIR21	13.97	5.28	13.2	6.31	59.08	26.16	18.93	14.79	1.736	3.56602	0.000700952	0.0495691
Merged-chr5-119799274-2	chr5	119799180	119799368	+	promoter-TSS (NM_016644)	promoter-TSS (NM_016644)	-699	NM_016644	PRR16	9.67	10.57	0	8.21	21.25	30.18	16.57	24.43	1.7306	3.21196	0.000558768	0.0446104
Merged-chr5-80802944-2	chr5	80802865	80803023	+	intron (NM_001256735, intron 4 of 15)	intron (NM_001256735, intron 4 of 15)	-112956	NM_130767	ACOT12	10.38	11.63	25.02	7.58	24.86	48.29	52.07	33.03	1.72829	3.93001	7.06e-05	0.0149491
Merged-chr9-33658649-1	chr9	33658574	33658724	+	Intergenic	LSU-rRNA_Hsa|rRNA|rRNA	-18617	NR_103745	PTENP1-AS	30.08	19.03	27.79	43.56	43.95	80.49	121.64	96.67	1.72446	5.05466	1.5e-05	0.00623429
Merged-chr7-142375388-1	chr7	142375313	142375463	+	3' UTR (NM_001190487, exon 1 of 1)	3' UTR (NM_001190487, exon 1 of 1)	1257	NM_001190487	MTRNR2L6	42.61	58.13	20.15	45.46	58	134.82	177.02	115.59	1.72292	5.52282	1.27e-05	0.00599874
Merged-chr18-3595907-1	chr18	3595832	3595982	+	intron (NR_024101, intron 2 of 2)	intron (NR_024101, intron 2 of 2)	1795	NM_001039796	DLGAP1-AS1	11.46	15.85	11.81	5.68	43.95	52.32	27.45	21.67	1.72197	3.73903	1.45e-05	0.00623429
Merged-chr1-65720084-2	chr1	65719997	65720171	+	Intergenic	CpG	-10293	NM_014787	DNAJC6	31.15	21.14	9.03	24.62	59.08	26.16	98.93	58.14	1.71804	4.6382	0.000103374	0.0183105
Merged-chr16-47526978-1	chr16	47526903	47527053	+	intron (NM_001031835, intron 2 of 31)	MER61A|LTR|ERV1	31768	NM_000293	PHKB	4.66	5.28	6.25	8.84	22.34	30.18	16.09	11.35	1.71789	2.96723	0.000394631	0.0370076
Merged-chr7-94287402-2	chr7	94287287	94287518	+	intron (NM_001172438, intron 1 of 1)	intron (NM_001172438, intron 1 of 1)	1720	NM_015068	PEG10	58.37	45.45	52.12	87.76	100.15	136.83	246.13	203.32	1.71502	6.04869	3.87e-06	0.0031345
Merged-chr18-30353289-1	chr18	30353214	30353364	+	promoter-TSS (NM_020805)	promoter-TSS (NM_020805)	-315	NM_020805	KLHL14	12.89	14.27	13.9	17.05	50.8	46.28	34.08	38.87	1.71144	4.04499	3.38e-07	0.000571082
Merged-chr10-58121114-2	chr10	58121039	58121190	+	promoter-TSS (NM_007057)	promoter-TSS (NM_007057)	-80	NM_007057	ZWINT	31.87	28.54	26.41	49.25	71.69	44.27	150.52	103.89	1.71092	5.21847	4.4e-05	0.0114908
Merged-chr18-61637373-2	chr18	61637293	61637454	+	5' UTR (NM_001276490, exon 1 of 6)	5' UTR (NM_001276490, exon 1 of 6)	110	NM_002640	SERPINB8	20.77	7.4	13.2	15.15	41.07	50.31	40.23	39.91	1.71091	4.0413	1.57e-06	0.00166533
Merged-chr5-99385126-1	chr5	99385051	99385201	+	Intergenic	Intergenic	338832	NR_027503	LOC100133050	118.17	84.03	71.57	95.34	156.35	211.29	390.49	277.63	1.701	6.63643	1.43e-06	0.0016212
Merged-chr2-152118316-1	chr2	152118241	152118391	+	promoter-TSS (NM_198557)	promoter-TSS (NM_198557)	73	NM_198557	RBM43	16.11	15.33	12.51	14.52	24.5	16.1	76.21	41.97	1.69935	4.08532	0.000602657	0.0459837
Merged-chr17-22021927-2	chr17	22021851	22022003	+	promoter-TSS (NM_001190452)	promoter-TSS (NM_001190452)	-510	NM_001190452	MTRNR2L1	793.91	866.17	635.11	886.45	1112.81	1909.65	3219.57	2614.56	1.69631	9.71596	1.48e-06	0.0016212
Merged-chr2-210288733-2	chr2	210288657	210288810	+	promoter-TSS (NM_001039538)	promoter-TSS (NM_001039538)	-38	NM_002374	MAP2	27.22	34.35	28.49	36.62	63.76	82.5	133	73.96	1.6938	5.10291	1.04e-06	0.00133047
Merged-chr12-75724096-2	chr12	75724020	75724173	+	promoter-TSS (NM_032606)	promoter-TSS (NM_032606)	-260	NM_032606	CAPS2	11.82	5.81	13.2	8.21	22.7	48.29	38.81	16.17	1.69267	3.55907	0.000194337	0.026092
Merged-chr13-99128915-2	chr13	99128802	99129029	+	intron (NM_001286649, intron 2 of 9)	intron (NM_001286649, intron 2 of 9)	45464	NM_003576	STK24	21.84	13.74	18.07	11.36	78.17	38.23	28.4	41.63	1.69173	4.19402	1.55e-05	0.00636349
Merged-chr7-38375358-2	chr7	38375280	38375436	+	Intergenic	Intergenic	-5820	NR_040085	TRG-AS1	11.46	6.87	14.59	5.05	28.1	28.17	30.29	24.77	1.68847	3.48806	5.18e-05	0.0127172
Merged-chr5-93905154-2	chr5	93905065	93905244	+	intron (NM_173665, intron 2 of 4)	intron (NM_173665, intron 2 of 4)	49155	NM_173665	KIAA0825	627.39	607.75	467.65	328.95	671.51	1171.14	2130.44	1613.46	1.68516	9.05935	9.24e-06	0.00504868
Merged-chr9-22240868-2	chr9	22240790	22240947	+	Intergenic	Intergenic	-205972	NM_022160	DMRTA1	10.38	6.87	18.07	5.68	37.11	32.2	23.19	26.83	1.68434	3.57165	4.54e-05	0.011771
Merged-chr10-112296008-2	chr10	112295900	112296117	+	Intergenic	Intergenic	-31441	NM_005445	SMC3	41.9	14.8	52.12	20.2	171.12	98.6	73.37	34.4	1.68179	5.11746	0.000218899	0.0278372
Merged-chr12-42492068-2	chr12	42491990	42492147	+	intron (NM_001099650, intron 4 of 6)	intron (NM_001099650, intron 4 of 6)	46605	NM_173601	GXYLT1	21.49	4.23	11.81	5.68	33.86	34.21	31.71	30.96	1.67802	3.70628	0.000156011	0.022847
Merged-chr11-96000972-2	chr11	96000895	96001050	+	intron (NM_032427, intron 1 of 4)	intron (NM_032427, intron 1 of 4)	-73630	NR_036125	MIR1260B	21.84	12.15	20.85	8.21	51.88	72.44	40.71	31.99	1.66604	4.16564	3.51e-06	0.00293539
Merged-chr6-117804005-1	chr6	117803930	117804080	+	exon (NM_173674, exon 1 of 15)	exon (NM_173674, exon 1 of 15)	185	NM_173674	DCBLD1	21.49	13.74	9.73	9.47	32.78	54.33	48.28	29.24	1.6602	3.97471	1.82e-05	0.0070387
Merged-chr7-106511682-2	chr7	106511603	106511761	+	intron (NM_001282427, intron 2 of 10)	intron (NM_001282427, intron 2 of 10)	5758	NM_002649	PIK3CG	12.18	3.17	14.59	16.42	52.96	34.21	19.41	23.74	1.6591	3.6982	0.000413377	0.0379195
Merged-chr21-10492960-2	chr21	10492884	10493037	+	Intergenic	Intergenic	497983	NM_199259	TPTE	387.47	415.38	267.52	501.94	650.25	1209.38	746.91	1794.41	1.65709	8.67474	2.21e-06	0.00203942
Merged-chr17-22022714-2	chr17	22022639	22022789	+	5' UTR (NM_001190452, exon 1 of 1)	5' UTR (NM_001190452, exon 1 of 1)	277	NM_001190452	MTRNR2L1	551.12	439.16	565.62	649.68	759.77	1336.15	2257.3	1577.34	1.64641	9.14756	2.46e-06	0.00220428
Merged-chr21-26946228-2	chr21	26946146	26946311	+	promoter-TSS (NR_030784)	promoter-TSS (NR_030784)	-64	NR_030784	MIR155	22.2	33.82	13.9	12.63	80.7	46.28	72.42	27.52	1.64485	4.48187	8.06e-05	0.0157476
Merged-chr1-29211720-1	chr1	29211645	29211795	+	Intergenic	Intergenic	-1883	NM_004437	EPB41	10.03	16.91	18.07	10.73	65.21	20.12	30.29	29.93	1.64031	3.91764	0.000214433	0.0274549
Merged-chr15-86125510-2	chr15	86125434	86125587	+	intron (NM_007200, intron 7 of 36)	intron (NM_007200, intron 7 of 36)	-37671	NM_006738	AKAP13	28.65	10.57	13.9	15.78	67.73	86.53	34.55	25.11	1.63906	4.26059	6.75e-05	0.0147337
Merged-chr15-85956915-2	chr15	85956833	85956998	+	intron (NM_007200, intron 1 of 36)	intron (NM_007200, intron 1 of 36)	33068	NM_006738	AKAP13	18.62	10.04	15.98	17.68	79.26	50.31	12.78	38.19	1.63787	4.10793	0.00030272	0.0325425
Merged-chr2-30660067-1	chr2	30659992	30660142	+	Intergenic	MIR3|SINE|MIR	-10056	NM_182551	LCLAT1	20.41	28.01	5.56	10.73	54.04	60.37	35.97	44.03	1.63156	4.19508	2.7e-05	0.00847782
Merged-chr8-23279013-2	chr8	23278917	23279110	+	Intergenic	HERVK3-int|LTR|ERVK	-17291	NM_002318	LOXL2	14.32	11.63	8.34	10.1	43.23	30.18	25.09	24.77	1.62718	3.64286	2.53e-05	0.0083734
Merged-chr14-86400759-2	chr14	86400683	86400836	+	promoter-TSS (NR_110155)	promoter-TSS (NR_110155)	-263	NR_110155	LOC101928767	41.9	32.24	27.1	17.68	84.66	90.55	95.14	65.02	1.62705	5.00085	2.06e-07	0.000421016
Merged-chr10-62895390-2	chr10	62895314	62895467	+	Intergenic	Intergenic	119357	NR_108052	LINC00845	29.36	7.4	29.18	27.78	68.81	50.31	79.05	49.54	1.62666	4.62583	3.02e-05	0.00897801
Merged-chr15-100042545-1	chr15	100042470	100042620	+	Intergenic	MLT1N2|LTR|ERVL-MaLR	-63588	NM_005587	MEF2A	12.89	14.8	11.12	15.15	68.09	34.21	32.19	13.76	1.62612	3.87734	0.00042225	0.0384253
Merged-chr14-72022493-2	chr14	72022417	72022570	+	intron (NM_015556, intron 1 of 21)	Tigger1|DNA|TcMar-Tigger	26464	NM_015556	SIPA1L1	12.53	22.72	16.68	6.95	62.68	58.36	25.09	26.49	1.62509	4.01871	6.75e-05	0.0147337
Merged-chr18-60088064-2	chr18	60087977	60088152	+	Intergenic	L3|LINE|CR1	95544	NM_003839	TNFRSF11A	11.82	14.8	20.15	6.95	54.04	60.37	23.19	22.36	1.61577	3.8809	0.000117442	0.0195341
Merged-chr4-82342799-2	chr4	82342686	82342912	+	Intergenic	Intergenic	50283	NM_152545	RASGEF1B	16.83	31.18	27.1	33.46	123.21	94.58	33.13	57.8	1.61524	4.83164	1.72e-05	0.00685389
Merged-chr7-90033149-2	chr7	90033072	90033226	+	intron (NM_012129, intron 1 of 2)	intron (NM_012129, intron 1 of 2)	501	NM_012129	CLDN12	51.57	54.43	42.39	44.83	99.79	114.7	155.72	144.49	1.61346	5.6466	6.94e-08	0.000191127
Merged-chr5-73982039-2	chr5	73981958	73982121	+	intron (NM_000521, intron 1 of 13)	intron (NM_000521, intron 1 of 13)	1070	NM_000521	HEXB	12.89	3.17	16.68	19.57	43.59	34.21	35.97	25.46	1.61131	3.81641	0.000251802	0.0300683
Merged-chrX-82890203-2	chrX	82890121	82890286	+	Intergenic	LTR13|LTR|ERVK	126934	NM_000307	POU3F4	31.87	54.96	20.85	87.76	77.81	116.71	185.07	137.26	1.61098	5.6592	0.0001767	0.0248495
Merged-chr3-52347906-2	chr3	52347825	52347988	+	Intergenic	MIRc|SINE|MIR	-2429	NM_015512	DNAH1	24.35	10.57	4.17	6.31	45.75	44.27	25.09	22.02	1.61045	3.71351	0.000708658	0.0496492
Merged-chr7-18560182-2	chr7	18560106	18560258	+	intron (NM_001204148, intron 1 of 10)	intron (NM_001204148, intron 1 of 10)	11282	NM_014707	HDAC9	19.7	12.68	22.24	18.94	55.84	68.42	51.12	31.65	1.60211	4.28258	1.98e-06	0.00196673
Merged-chr17-22023390-2	chr17	22023315	22023466	+	exon (NM_001190452, exon 1 of 1)	exon (NM_001190452, exon 1 of 1)	953	NM_001190452	MTRNR2L1	313.7	266.35	275.17	395.87	388.35	690.21	1237.28	926.11	1.59744	8.2973	1.33e-05	0.00611714
Merged-chr8-101158091-2	chr8	101158015	101158167	+	promoter-TSS (NR_036491)	promoter-TSS (NR_036491)	8	NM_001029860	FBXO43	5.37	21.67	16.68	8.84	22.34	38.23	34.55	41.63	1.59599	3.80254	0.000389235	0.0369128
Merged-chr7-105449831-2	chr7	105449755	105449907	+	intron (NM_152749, intron 2 of 3)	L1MB1|LINE|L1	67200	NM_020725	ATXN7L1	20.05	24.31	12.51	5.68	75.65	46.28	31.71	22.02	1.59381	4.08904	0.000332881	0.0342323
Merged-chr13-41773813-2	chr13	41773735	41773891	+	intron (NR_120423, intron 3 of 3)	L1ME2|LINE|L1	-5111	NM_032138	KBTBD7	75.92	43.86	47.25	32.83	141.94	158.97	159.04	87.04	1.5866	5.68347	5.08e-07	0.000788111
Merged-chr6-117869051-1	chr6	117868976	117869126	+	intron (NM_173674, intron 14 of 14)	intron (NM_173674, intron 14 of 14)	54654	NM_020399	GOPC	9.31	8.98	7.64	5.68	18.37	30.18	25.09	18.23	1.58305	3.23678	0.00025813	0.0304364
Merged-chr4-74088817-2	chr4	74088730	74088904	+	promoter-TSS (NM_001286771)	promoter-TSS (NM_001286771)	14	NM_032217	ANKRD17	17.19	13.21	24.32	6.95	51.52	40.25	42.13	30.96	1.57497	4.04274	2.73e-05	0.00853919
Merged-chr18-71730467-2	chr18	71730359	71730575	+	Intergenic	Intergenic	84532	NM_152676	FBXO15	15.76	24.84	12.51	5.68	45.39	22.13	28.87	53.32	1.57298	3.99456	0.000331732	0.0342323
Merged-chr5-102091765-2	chr5	102091688	102091842	+	Intergenic	MIRc|SINE|MIR	-84597	NR_103753	LINC00491	19.34	27.48	25.71	20.2	47.55	56.34	81.89	51.26	1.56908	4.56605	5.55e-06	0.00371914
Merged-chr1-210516937-2	chr1	210516860	210517015	+	intron (NM_001170580, intron 1 of 11)	MamRep1161|DNA|TcMar	14297	NM_018194	HHAT	26.5	35.94	13.9	25.89	81.06	28.17	64.37	82.91	1.56719	4.7282	0.000103981	0.0183234
Merged-chr13-110076605-2	chr13	110076527	110076683	+	Intergenic	Intergenic	-256954	NR_047700	MYO16-AS1	4458	4351.48	3048.39	4427.83	5490.22	9397.31	16025	10647.8	1.56537	11.9734	7.78e-06	0.00450707
Merged-chr7-73624302-1	chr7	73624227	73624377	+	5' UTR (NM_032464, exon 1 of 14)	5' UTR (NM_032464, exon 1 of 14)	215	NM_014146	LAT2	5.37	7.4	10.42	12	30.98	24.15	14.2	24.08	1.56429	3.28477	0.000605961	0.0460468
Merged-chr12-58008510-1	chr12	58008435	58008585	+	exon (NM_001111270, exon 10 of 16)	exon (NM_001111270, exon 10 of 16)	3292	NM_133483	ARHGEF25	8.95	8.46	18.76	14.52	42.15	40.25	16.09	37.15	1.56159	3.74656	0.000263177	0.0305647
Merged-chr8-81395081-1	chr8	81395006	81395156	+	Intergenic	Intergenic	-2773	NM_023929	ZBTB10	43.69	40.16	39.61	29.04	96.19	142.87	138.68	31.31	1.55116	5.25973	8.42e-05	0.0161819
Merged-chr3-158390492-2	chr3	158390398	158390587	+	promoter-TSS (NM_020169)	promoter-TSS (NM_020169)	-10	NM_020169	LXN	18.62	15.85	19.46	15.78	36.75	26.16	61.53	45.07	1.55051	4.17391	7.52e-05	0.0151996
Merged-chr1-85462844-2	chr1	85462769	85462919	+	promoter-TSS (NM_153259)	promoter-TSS (NM_153259)	-48	NM_153259	MCOLN2	16.11	7.4	13.9	18.31	34.58	32.2	48.75	28.21	1.55035	3.88995	0.000142064	0.0218362
Merged-chr12-46663989-1	chr12	46663914	46664064	+	promoter-TSS (NM_030674)	promoter-TSS (NM_030674)	-781	NM_030674	SLC38A1	21.49	12.15	36.83	18.31	79.62	98.6	32.19	37.84	1.54453	4.49775	7.78e-05	0.0154928
Merged-chr12-72056749-1	chr12	72056674	72056824	+	promoter-TSS (NM_031435)	promoter-TSS (NM_031435)	-928	NM_031435	THAP2	23.99	23.78	36.83	23.99	121.4	88.54	49.7	33.03	1.54277	4.77355	4.22e-05	0.0111748
Merged-chr4-106394533-1	chr4	106394458	106394608	+	intron (NM_176866, intron 1 of 7)	intron (NM_176866, intron 1 of 7)	694	NM_006903	PPA2	46.55	24.31	45.17	25.89	101.23	60.37	135.37	58.83	1.54164	5.15874	4.9e-05	0.0123098
Merged-chr5-173164208-2	chr5	173164068	173164348	+	intron (NR_108027, intron 1 of 2)	intron (NR_108027, intron 1 of 2)	9004	NR_108027	LINC01484	17.55	28.54	25.02	10.1	76.01	44.27	52.54	32.68	1.54082	4.36155	5.51e-05	0.0131482
Merged-chr2-96823714-2	chr2	96823631	96823797	+	Intergenic	Intergenic	-12535	NM_004418	DUSP2	10.03	13.74	13.9	9.47	41.79	28.17	19.41	29.93	1.53935	3.62936	0.000102486	0.0181965
Merged-chr5-40841522-2	chr5	40841433	40841611	+	exon (NM_032587, exon 1 of 3)	exon (NM_032587, exon 1 of 3)	112	NM_032587	CARD6	15.76	10.57	11.81	5.05	36.03	24.15	25.09	27.52	1.53729	3.56522	0.000210077	0.0272216
Merged-chr5-96038344-1	chr5	96038269	96038419	+	promoter-TSS (NM_173060)	promoter-TSS (NM_173060)	-149	NM_001750	CAST	9.67	15.33	5.56	6.31	26.3	24.15	20.83	26.49	1.5348	3.36778	0.000439008	0.0391601
Merged-chr3-111852131-2	chr3	111852038	111852224	+	promoter-TSS (NM_152785)	promoter-TSS (NM_152785)	21	NM_152785	GCSAM	26.14	45.98	36.83	41.67	92.22	96.59	133.95	59.52	1.53392	5.22293	4.83e-06	0.00348921
Merged-chr7-121078610-2	chr7	121078535	121078686	+	Intergenic	L1P1|LINE|L1	-42188	NM_014888	FAM3C	14.32	11.63	8.34	10.1	21.98	20.12	36.92	30.62	1.52969	3.57536	0.000362874	0.0355674
Merged-chr2-204571350-2	chr2	204571272	204571429	+	5' UTR (NM_006139, exon 1 of 4)	5' UTR (NM_006139, exon 1 of 4)	152	NM_006139	CD28	10.38	8.46	6.95	13.89	15.49	36.22	28.4	26.83	1.52721	3.42361	0.000566823	0.0446968
Merged-chr3-96336778-2	chr3	96336703	96336854	+	Intergenic	Intergenic	-196647	NM_173655	EPHA6	3229	3638.56	2479.29	3261.05	4176.38	6918.19	11592.7	8571.29	1.52618	11.5728	8.33e-06	0.00469336
Merged-chrX-118772823-2	chrX	118772748	118772898	+	intron (NM_145799, intron 6 of 10)	intron (NM_145799, intron 6 of 10)	7988	NR_030413	MIR766	14.68	11.63	18.76	11.36	56.2	34.21	40.71	13.76	1.52263	3.87752	0.000647042	0.0479442
Merged-chr18-66382379-2	chr18	66382270	66382489	+	promoter-TSS (NM_019022)	promoter-TSS (NM_019022)	-26	NM_019022	TMX3	35.45	48.09	65.32	41.04	103.39	116.71	152.88	98.05	1.52132	5.52755	5.95e-07	0.000884944
Merged-chr13-80915487-1	chr13	80915412	80915562	+	promoter-TSS (NM_005842)	promoter-TSS (NM_005842)	-401	NM_005842	SPRY2	18.26	7.93	14.59	9.47	36.39	40.25	33.13	28.9	1.52106	3.78693	3.81e-05	0.0105441
Merged-chr10-1454962-2	chr10	1454843	1455081	+	intron (NM_018702, intron 1 of 9)	intron (NM_018702, intron 1 of 9)	-113863	NM_001098830	ADARB2-AS1	13.97	31.71	28.49	8.84	82.86	44.27	22.72	59.86	1.51977	4.38107	0.000574865	0.0450026
Merged-chr3-146187202-2	chr3	146187106	146187298	+	promoter-TSS (NM_001199978)	promoter-TSS (NM_001199978)	-114	NM_020359	PLSCR2	132.5	72.4	49.34	54.3	156.71	122.75	237.14	248.04	1.51787	6.25593	7.09e-05	0.0149491
Merged-chr14-62019853-2	chr14	62019776	62019930	+	Intergenic	Intergenic	17059	NR_110416	LOC101927780	29.01	30.12	29.18	34.73	107.35	48.29	91.83	55.39	1.51627	4.93482	1.13e-05	0.00566472
Merged-chr13-29211095-2	chr13	29211012	29211178	+	Intergenic	Intergenic	-22046	NM_015932	POMP	12.18	21.14	18.07	12	44.31	36.22	42.6	32.68	1.50991	3.9996	2.43e-05	0.00824153
Merged-chr4-71570406-1	chr4	71570331	71570481	+	promoter-TSS (NM_001130709)	promoter-TSS (NM_001130709)	-248	NM_014961	RUFY3	12.89	6.87	17.37	18.94	34.94	48.29	29.35	34.4	1.50942	3.85062	4.2e-05	0.0111748
Merged-chr2-10950483-1	chr2	10950408	10950558	+	5' UTR (NM_001282707, exon 2 of 14)	5' UTR (NM_001282707, exon 2 of 14)	2482	NM_005742	PDIA6	5.01	11.1	20.15	11.36	33.86	28.17	23.19	29.24	1.50733	3.58959	0.000582052	0.0452468
Merged-chr1-226879144-2	chr1	226879048	226879241	+	intron (NM_002221, intron 2 of 7)	intron (NM_002221, intron 2 of 7)	-16375	NR_103784	ITPKB-IT1	20.77	17.44	31.96	9.47	90.42	60.37	35.03	22.36	1.5005	4.31758	0.000539058	0.0438944
Merged-chr5-134263352-2	chr5	134263272	134263432	+	promoter-TSS (NR_039666)	promoter-TSS (NR_039666)	-377	NR_039666	MIR4461	16055.5	12751.6	10072.8	13998.2	16108.6	30407.5	47282.5	35353	1.49712	13.6228	1.93e-05	0.00734422
Merged-chr1-85461365-2	chr1	85461273	85461458	+	intron (NM_153259, intron 1 of 13)	intron (NM_153259, intron 1 of 13)	1431	NM_153259	MCOLN2	24.71	13.74	15.29	8.21	30.26	84.52	24.61	41.28	1.49461	4.02161	0.000314259	0.0331617
Merged-chr18-65184219-2	chr18	65184135	65184303	+	promoter-TSS (NM_032160)	promoter-TSS (NM_032160)	-252	NM_032160	DSEL	38.67	35.41	16.68	49.25	62.32	54.33	115.97	101.14	1.49014	5.11013	0.000162572	0.0235392
Merged-chr7-76009381-2	chr7	76009304	76009458	+	Intergenic	CpG	-17460	NM_007155	ZP3	10.38	23.25	20.15	31.57	58	44.27	68.16	34.4	1.48747	4.38587	0.000154898	0.0227454
Merged-chr13-45941705-2	chr13	45941628	45941783	+	intron (NR_024458, intron 3 of 10)	intron (NR_024458, intron 3 of 10)	26225	NR_024458	TPT1-AS1	35.09	16.38	29.88	32.2	95.83	50.31	62.01	68.8	1.48507	4.81211	9.2e-06	0.00504868
Merged-chr3-119013508-2	chr3	119013429	119013588	+	5' UTR (NM_020754, exon 1 of 12)	5' UTR (NM_020754, exon 1 of 12)	288	NM_020754	ARHGAP31	32.95	21.67	54.2	10.1	73.85	74.45	100.82	38.53	1.4775	4.83763	0.000554283	0.0444826
Merged-chr10-90750465-2	chr10	90750384	90750546	+	TTS (NR_028371)	TTS (NR_028371)	177	NM_000043	FAS	32.23	25.37	35.44	12	78.53	34.21	86.62	48.16	1.47677	4.6937	0.000191061	0.0259048
Merged-chr8-120651219-2	chr8	120651114	120651324	+	promoter-TSS (NM_001040092)	promoter-TSS (NM_001040092)	-113	NM_006209	ENPP2	11.46	17.97	13.2	27.78	50.8	32.2	50.65	32.34	1.4761	4.11978	0.000191167	0.0259048
Merged-chr8-107282496-2	chr8	107282394	107282599	+	promoter-TSS (NM_001198533)	promoter-TSS (NM_001198533)	90	NM_018002	OXR1	69.83	48.09	20.85	34.73	88.62	94.58	128.74	118	1.47506	5.42335	4.17e-05	0.0111549
Merged-chr3-32462087-2	chr3	32462005	32462170	+	intron (NM_181472, intron 1 of 3)	intron (NM_181472, intron 1 of 3)	28924	NM_138410	CMTM7	10.38	21.67	11.81	24.62	65.57	38.23	29.35	36.12	1.47473	4.11351	0.000180022	0.0251268
Merged-chr6-138132741-2	chr6	138132666	138132816	+	Intergenic	Intergenic	-55584	NM_006290	TNFAIP3	57.3	39.11	70.88	16.42	141.94	110.67	136.32	60.2	1.4747	5.45154	0.000144602	0.0220894
Merged-chr13-41139118-2	chr13	41139026	41139210	+	intron (NM_002015, intron 1 of 2)	intron (NM_002015, intron 1 of 2)	-83975	NR_024505	LINC00598	30.44	29.07	17.37	7.58	64.12	42.26	74.31	28.55	1.47343	4.42662	0.000696118	0.0495096
Merged-chr7-22487495-2	chr7	22487420	22487570	+	intron (NM_001164460, intron 4 of 4)	MIRb|SINE|MIR	52406	NM_207342	STEAP1B	26.5	5.28	16.68	25.89	54.4	34.21	55.38	34.75	1.47057	4.22792	0.000580085	0.0451881
Merged-chr15-41062007-1	chr15	41061932	41062082	+	promoter-TSS (NM_001130448)	promoter-TSS (NM_001130448)	-152	NM_001130448	C15orf62	25.43	26.95	20.15	41.04	116.36	68.42	58.69	42.31	1.46815	4.8048	4.12e-05	0.0110701
Merged-chrX-55208103-1	chrX	55208028	55208178	+	3' UTR (NM_001190708, exon 1 of 1)	3' UTR (NM_001190708, exon 1 of 1)	841	NM_001190708	MTRNR2L10	271.8	266.35	200.12	322.63	317.74	575.51	991.15	643.32	1.46704	7.96625	4.72e-05	0.012065
Merged-chr14-52792058-2	chr14	52791967	52792149	+	intron (NM_000956, intron 1 of 1)	intron (NM_000956, intron 1 of 1)	11042	NM_000956	PTGER2	33.66	13.74	25.71	25.89	102.67	38.23	46.86	50.57	1.46318	4.61291	0.000122918	0.0200534
Merged-chr6-139483160-2	chr6	139483081	139483239	+	intron (NM_016217, intron 1 of 3)	intron (NM_016217, intron 1 of 3)	26911	NM_016217	HECA	15.4	14.27	18.07	20.84	67.73	64.39	26.98	22.36	1.46283	4.10377	0.000186061	0.0256805
Merged-chr7-37382475-2	chr7	37382399	37382552	+	intron (NM_001206480, intron 1 of 21)	intron (NM_001206480, intron 1 of 21)	10797	NM_014800	ELMO1	38.67	46.51	18.07	23.36	72.41	78.48	85.67	75	1.45977	4.9557	7.23e-06	0.00433499
Merged-chr6-80714269-2	chr6	80714192	80714347	+	promoter-TSS (NM_003318)	promoter-TSS (NM_003318)	-53	NM_003318	TTK	53.36	50.21	38.91	47.35	93.3	102.63	159.98	97.7	1.45155	5.50702	3.66e-06	0.00302185
Merged-chr3-119013056-1	chr3	119012981	119013131	+	promoter-TSS (NM_020754)	promoter-TSS (NM_020754)	-164	NM_020754	ARHGAP31	14.32	7.4	12.51	16.42	45.39	32.2	26.98	19.27	1.44956	3.66899	0.000441351	0.039275
Merged-chr13-75900944-2	chr13	75900869	75901020	+	intron (NM_001286659, intron 9 of 18)	intron (NM_001286659, intron 9 of 18)	-86427	NR_027466	CTAGE11P	8.95	5.28	11.81	15.15	24.86	30.18	21.77	24.08	1.44932	3.40573	0.000605888	0.0460468
Merged-chr12-89556669-2	chr12	89556563	89556775	+	Intergenic	Intergenic	-143200	NR_038385	LOC728084	46.2	30.12	21.54	42.3	122.12	128.79	65.32	53.67	1.44873	5.10626	1.47e-05	0.00623429
Merged-chr5-14666233-1	chr5	14666158	14666308	+	intron (NM_138348, intron 1 of 6)	intron (NM_138348, intron 1 of 6)	1450	NM_138348	OTULIN	10.38	13.74	15.29	8.21	23.78	40.25	35.97	21.33	1.44727	3.60309	0.000327906	0.0340702
Merged-chr17-9955940-2	chr17	9955834	9956047	+	intron (NM_201433, intron 1 of 13)	intron (NM_201433, intron 1 of 13)	-15876	NM_003644	GAS7	31.15	9.51	30.57	20.2	85.38	66.4	48.75	26.83	1.44304	4.47229	0.000367435	0.0358329
Merged-chr4-140656285-2	chr4	140656204	140656366	+	intron (NM_018717, intron 3 of 5)	CpG	69363	NM_002413	MGST2	22.2	10.57	29.88	68.19	91.14	94.58	62.95	69.15	1.44293	4.9542	0.000655719	0.0481555
Merged-chr2-33702865-1	chr2	33702790	33702940	+	intron (NM_001139488, intron 1 of 17)	intron (NM_001139488, intron 1 of 17)	1544	NM_015376	RASGRP3	40.47	33.29	29.88	18.94	86.46	140.86	61.53	41.97	1.44212	4.9073	2.61e-05	0.00841365
Merged-chr7-50477924-1	chr7	50477849	50477999	+	Intergenic	Intergenic	40164	NM_022116	FIGNL1	26.86	20.08	52.81	27.78	82.14	112.69	58.22	62.61	1.43859	4.89991	7.99e-06	0.00457457
Merged-chr4-142557274-2	chr4	142557196	142557352	+	promoter-TSS (NR_037840)	promoter-TSS (NR_037840)	-475	NM_000585	IL15	12.53	11.63	11.81	9.47	28.82	46.28	26.03	20.3	1.4333	3.5785	0.000167257	0.0240302
Merged-chr3-167548058-2	chr3	167547964	167548152	+	Intergenic	AluJb|SINE|Alu	-65678	NR_033843	LINC01330	23.99	7.93	24.32	31.57	46.83	34.21	75.26	44.72	1.43307	4.4206	0.000633596	0.047276
Merged-chr8-61822291-1	chr8	61822216	61822366	+	Intergenic	Intergenic	58016	NR_034003	LOC100130298	21.84	13.74	29.88	23.36	69.53	54.33	47.81	39.91	1.42829	4.41757	1.56e-05	0.00636349
Merged-chr18-10490875-2	chr18	10490785	10490965	+	Intergenic	Intergenic	-34998	NM_003826	NAPG	32.23	23.78	30.57	20.2	63.4	50.31	70.53	62.27	1.42754	4.67248	5.55e-06	0.00371914
Merged-chr12-26986243-2	chr12	26986165	26986322	+	promoter-TSS (NM_002223)	promoter-TSS (NM_002223)	-112	NM_002223	ITPR2	55.51	60.77	40.3	53.04	114.2	76.47	155.72	133.14	1.42574	5.61985	1.42e-05	0.00623429
Merged-chr11-18122957-2	chr11	18122852	18123062	+	intron (NM_138421, intron 2 of 11)	THE1D|LTR|ERVL-MaLR	4681	NM_138421	SAAL1	15.04	12.68	7.64	10.1	38.19	36.22	24.14	18.58	1.42318	3.56223	0.000372403	0.0361678
Merged-chr2-49456945-2	chr2	49456870	49457021	+	Intergenic	L1PA6|LINE|L1	-75279	NM_000145	FSHR	1687.37	1659.95	1285.51	2089.85	2095.58	3917.89	6361.51	3210.06	1.41939	10.5896	6.17e-05	0.0140447
Merged-chr6-47210456-2	chr6	47210380	47210532	+	intron (NM_014452, intron 4 of 5)	intron (NM_014452, intron 4 of 5)	67227	NM_014452	TNFRSF21	20.77	21.14	10.42	15.15	57.28	60.37	31.71	25.46	1.41877	4.07449	0.000101565	0.0181385
Merged-chr3-98241803-2	chr3	98241716	98241891	+	5' UTR (NM_001040182, exon 1 of 6)	5' UTR (NM_001040182, exon 1 of 6)	107	NM_019895	CLDND1	83.08	85.08	75.05	87.13	130.77	138.85	248.02	231.18	1.41444	6.25038	1.12e-05	0.00564247
Merged-chr5-88609920-2	chr5	88609803	88610037	+	Intergenic	Intergenic	-409998	NM_002397	MEF2C	65.17	22.2	45.17	35.36	145.18	134.82	56.33	82.22	1.41386	5.31066	5.4e-05	0.0130776
Merged-chr7-50420147-2	chr7	50420063	50420231	+	intron (NM_001291840, intron 2 of 2)	Tigger15a|DNA|TcMar-Tigger	61503	NM_006060	IKZF1	26.5	34.88	16.68	23.99	97.63	70.43	58.69	21.67	1.41185	4.60415	0.000424571	0.0384253
Merged-chr3-72131765-2	chr3	72131688	72131843	+	intron (NR_104116, intron 2 of 6)	intron (NR_104116, intron 2 of 6)	17841	NR_104116	LINC00877	23.99	29.07	26.41	23.99	64.85	62.38	74.31	41.28	1.41112	4.61796	7.54e-06	0.00445353
Merged-chr2-145461701-2	chr2	145461597	145461805	+	intron (NR_033870, intron 1 of 4)	intron (NR_033870, intron 1 of 4)	36167	NR_033870	TEX41	32.23	13.21	24.32	39.78	121.04	60.37	50.65	34.4	1.41054	4.71947	0.000624206	0.0470966
Merged-chr4-145567163-2	chr4	145567054	145567273	+	promoter-TSS (NM_022475)	promoter-TSS (NM_022475)	8	NR_037595	HHIP-AS1	24.35	6.87	23.63	12.63	47.91	60.37	31.24	31.65	1.41025	4.04845	0.000231726	0.0285872
Merged-chr5-100113590-2	chr5	100113512	100113668	+	Intergenic	Intergenic	125399	NM_005668	ST8SIA4	23.28	24.31	22.24	10.1	73.13	38.23	41.65	32.68	1.40708	4.26487	0.000160082	0.0233513
Merged-chr15-22461181-2	chr15	22461047	22461315	+	Intergenic	Intergenic	47719	NR_028067	OR4N3P	34.02	53.9	45.86	51.77	89.7	94.58	146.26	87.73	1.40186	5.41114	9.21e-06	0.00504868
Merged-chr10-63811067-1	chr10	63810992	63811142	+	intron (NM_001244638, intron 2 of 6)	intron (NM_001244638, intron 2 of 6)	2097	NM_032199	ARID5B	12.89	18.5	16.68	18.94	48.63	44.27	27.45	36.81	1.40145	3.99889	4.78e-05	0.0121347
Merged-chr21-27012191-2	chr21	27012100	27012283	+	exon (NM_001270408, exon 1 of 10)	exon (NM_001270408, exon 1 of 10)	597	NM_021219	JAM2	21.49	15.85	31.96	17.05	46.11	34.21	57.27	51.6	1.40001	4.34079	9.73e-05	0.0178372
Merged-chr11-111265158-2	chr11	111265071	111265245	+	Intergenic	THE1B|LTR|ERVL-MaLR	-15001	NM_006235	POU2AF1	17.19	22.2	15.29	9.47	66.29	36.22	26.03	24.77	1.39883	3.97008	0.000593139	0.0455847
Merged-chr2-9688781-2	chr2	9688700	9688863	+	intron (NM_003183, intron 1 of 18)	intron (NM_003183, intron 1 of 18)	7136	NM_003183	ADAM17	19.7	21.67	29.18	11.36	68.45	72.44	22.72	40.25	1.39585	4.28253	0.000258414	0.0304364
Merged-chr1-245319926-2	chr1	245319835	245320018	+	exon (NM_018012, exon 2 of 15)	exon (NM_018012, exon 2 of 15)	1639	NM_018012	KIF26B	22.92	9.51	10.42	15.15	33.5	22.13	40.71	35.78	1.39579	3.86354	0.000626785	0.0471744
Merged-chr1-198128288-2	chr1	198128212	198128364	+	intron (NM_133494, intron 1 of 9)	CpG	2180	NM_133494	NEK7	15.04	18.5	22.24	12.63	29.54	34.21	44.02	43.69	1.39327	4.02384	0.000166519	0.0240078
Merged-chr5-50007334-2	chr5	50007251	50007417	+	intron (NM_024615, intron 2 of 25)	MLT1L|LTR|ERVL-MaLR	44562	NM_024615	PARP8	26.14	48.62	19.46	17.68	60.52	56.34	97.03	41.63	1.39075	4.71798	0.000471169	0.0405262
Merged-chr18-21590158-2	chr18	21590081	21590235	+	intron (NR_110796, intron 2 of 5)	MER57B2|LTR|ERV1	-4226	NM_153211	TTC39C	19.34	20.61	34.05	25.89	47.19	90.55	47.33	57.8	1.38896	4.55372	1.24e-05	0.00594062
Merged-chr12-68753130-2	chr12	68753054	68753206	+	Intergenic	Intergenic	-26969	NM_017440	MDM1	29.72	24.84	24.32	7.58	49.71	74.45	57.75	33.03	1.38469	4.38985	0.000228865	0.0284858
Merged-chr5-133891889-2	chr5	133891776	133892002	+	intron (NM_001289984, intron 4 of 10)	intron (NM_001289984, intron 4 of 10)	30091	NM_015288	JADE2	27.22	19.03	18.76	29.04	88.62	58.36	50.17	25.8	1.38095	4.47731	0.000226528	0.0283753
Merged-chr7-90339399-2	chr7	90339320	90339478	+	intron (NM_001287137, intron 1 of 12)	intron (NM_001287137, intron 1 of 12)	269	NM_012395	CDK14	38.67	31.71	26.41	54.93	168.96	56.34	69.11	55.04	1.37903	5.13612	0.000565678	0.0446968
Merged-chr4-159592513-1	chr4	159592438	159592588	+	promoter-TSS (NM_004453)	promoter-TSS (NM_004453)	689	NM_001008393	C4orf46	37.24	12.15	31.96	13.26	57.28	66.4	69.58	31.65	1.37864	4.49592	0.000453804	0.0396713
Merged-chr14-32953796-2	chr14	32953720	32953873	+	intron (NM_004274, intron 2 of 13)	intron (NM_004274, intron 2 of 13)	155317	NM_004274	AKAP6	987.29	834.99	1247.29	1001.36	1125.78	2124.96	3324.17	2465.6	1.37235	9.82205	5.55e-05	0.013195
Merged-chr4-56275866-2	chr4	56275727	56276006	+	intron (NR_073070, intron 2 of 6)	MER20|DNA|hAT-Charlie	13786	NM_018475	TMEM165	51.92	21.14	29.88	25.89	60.16	118.72	83.78	54.7	1.36917	4.93476	7.37e-05	0.0151678
Merged-chr11-93517387-2	chr11	93517299	93517475	+	promoter-TSS (NM_004268)	promoter-TSS (NM_004268)	-18	NM_004268	MED17	19.34	22.72	25.02	15.15	45.39	72.44	33.13	48.85	1.369	4.27371	2.53e-05	0.0083734
Merged-chr2-54801859-2	chr2	54801769	54801950	+	intron (NM_178313, intron 1 of 30)	intron (NM_178313, intron 1 of 30)	16328	NM_003128	SPTBN1	66.61	112.04	98.67	32.2	182.29	183.12	179.39	153.78	1.36149	6.10786	2.09e-05	0.00756689
Merged-chr2-159313321-2	chr2	159313207	159313436	+	promoter-TSS (NM_003628)	promoter-TSS (NM_003628)	-56	NM_138803	CCDC148	91.32	69.76	54.89	47.98	125.37	70.43	222.94	153.43	1.36091	5.90974	0.000386521	0.0369125
Merged-chr7-4723858-2	chr7	4723732	4723985	+	intron (NM_001037165, intron 1 of 8)	intron (NM_001037165, intron 1 of 8)	1928	NM_001037165	FOXK1	62.31	62.89	88.94	27.78	243.53	173.06	82.36	72.59	1.35889	5.7568	0.000380956	0.036616
Merged-chrX-125605919-1	chrX	125605844	125605994	+	Intergenic	Intergenic	80923	NM_178470	DCAF12L1	1071.08	956.01	749.76	1015.25	1109.57	1861.35	3955.12	1399.13	1.35688	9.7194	0.000521558	0.0430164
Merged-chr1-193386730-2	chr1	193386639	193386822	+	Intergenic	AluJb|SINE|Alu	112855	NR_125789	LINC01031	21.13	23.25	12.51	16.42	33.14	90.55	31.24	35.09	1.35012	4.1322	0.000370599	0.0360868
Merged-chr10-65390274-2	chr10	65390197	65390351	+	Intergenic	CpG	109151	NM_001001330	REEP3	25.07	19.55	20.85	22.73	51.52	56.34	53.49	40.94	1.34892	4.36533	9.59e-06	0.00513335
Merged-chr3-101546737-2	chr3	101546659	101546815	+	promoter-TSS (NM_001005474)	promoter-TSS (NM_001005474)	-97	NM_031419	NFKBIZ	60.88	76.63	54.89	29.67	123.93	74.45	167.08	116.28	1.34752	5.6487	0.0001527	0.0227199
Merged-chr6-2859437-1	chr6	2859362	2859512	+	intron (NR_033851, intron 1 of 1)	intron (NR_033851, intron 1 of 1)	-5096	NR_039788	MIR4645	22.92	7.93	29.88	22.1	52.96	42.26	53.96	35.09	1.3473	4.2752	0.000327327	0.0340702
Merged-chr18-60979083-2	chr18	60978984	60979182	+	intron (NM_000633, intron 2 of 2)	intron (NM_000633, intron 2 of 2)	7530	NM_000633	BCL2	48.7	44.92	47.25	23.36	125.73	146.9	76.68	46.79	1.34577	5.22621	7.31e-05	0.0151358
Merged-chr6-82462499-2	chr6	82462424	82462575	+	promoter-TSS (NM_017633)	promoter-TSS (NM_017633)	-71	NM_017633	FAM46A	46.55	32.77	31.27	41.67	82.5	64.39	107.45	79.47	1.34565	5.11709	2.62e-05	0.00841365
Merged-chr5-118604357-2	chr5	118604281	118604434	+	promoter-TSS (NM_001077654)	promoter-TSS (NM_001077654)	-30	NM_014350	TNFAIP8	29.36	39.64	18.07	21.47	57.64	62.38	59.64	65.71	1.34484	4.65305	2.28e-05	0.00800285
Merged-chr3-105085483-2	chr3	105085408	105085559	+	promoter-TSS (NM_001243283)	promoter-TSS (NM_001243283)	-74	NM_001627	ALCAM	20.41	32.24	27.1	21.47	43.59	40.25	66.27	67.08	1.3447	4.53954	0.000167321	0.0240302
Merged-chr6-138725268-2	chr6	138725143	138725393	+	promoter-TSS (NM_014320)	promoter-TSS (NM_014320)	-68	NM_014320	HEBP2	57.65	59.72	91.03	70.08	128.25	120.74	180.34	171.67	1.33924	5.94447	8.19e-06	0.00465356
Merged-chr5-134261105-2	chr5	134261029	134261182	+	intron (NM_032151, intron 2 of 3)	intron (NM_032151, intron 2 of 3)	-2624	NR_039666	MIR4461	9897.92	8598.85	6960.5	9809.04	9205.84	16641.5	29990	20359.2	1.33085	12.9163	0.000233263	0.0286244
Merged-chr5-79946578-2	chr5	79946503	79946654	+	5' UTR (NM_001190470, exon 1 of 1)	5' UTR (NM_001190470, exon 1 of 1)	276	NM_001190470	MTRNR2L2	7015.21	5021.59	5762.54	7210.3	6666.08	11421.7	21151.5	14635	1.32985	12.4183	0.000228977	0.0284858
Merged-chr6-157018658-2	chr6	157018580	157018736	+	Intergenic	Intergenic	-80406	NM_017519	ARID1B	18.98	7.93	23.63	8.84	33.5	34.21	32.19	32.34	1.3297	3.81703	0.000627141	0.0471744
Merged-chrX-106871544-2	chrX	106871468	106871621	+	promoter-TSS (NM_002764)	promoter-TSS (NM_002764)	-110	NM_002764	PRPS1	27.57	22.72	29.88	23.36	43.23	76.47	56.8	63.3	1.32441	4.58348	1.38e-05	0.00616792
Merged-chr5-134262887-2	chr5	134262799	134262975	+	promoter-TSS (NR_039666)	promoter-TSS (NR_039666)	-842	NR_039666	MIR4461	18491.6	16447.8	14297.6	18284	18190.8	30037.2	57229.9	39190.9	1.32334	13.8463	0.000210765	0.0272216
Merged-chr3-100053563-2	chr3	100053486	100053640	+	promoter-TSS (NM_020202)	promoter-TSS (NM_020202)	1	NM_020202	NIT2	18.62	43.86	33.35	46.72	66.29	52.32	96.56	81.88	1.31711	4.9762	0.000326638	0.0340702
Merged-chr6-75953562-2	chr6	75953455	75953669	+	promoter-TSS (NR_029466)	promoter-TSS (NR_029466)	82	NM_001865	COX7A2	56.58	44.92	33.35	22.73	105.19	80.49	85.2	80.16	1.31412	5.15379	2.9e-05	0.00888733
Merged-chr3-96336229-2	chr3	96336118	96336341	+	Intergenic	Intergenic	-197196	NM_173655	EPHA6	5903.3	5613.48	5154.53	4780.14	6251.79	11856.3	14431.3	13714.8	1.30952	12.1786	1.88e-05	0.00725112
Merged-chr5-96212172-2	chr5	96212095	96212249	+	5' UTR (NM_022350, exon 1 of 19)	5' UTR (NM_022350, exon 1 of 19)	528	NM_022350	ERAP2	12.53	12.15	10.42	12	28.82	24.15	28.4	24.77	1.3068	3.54105	0.000662646	0.0481885
Merged-chr3-106959507-2	chr3	106959430	106959585	+	promoter-TSS (NR_028302)	promoter-TSS (NR_028302)	-22	NR_028303	LINC00882	24.35	11.1	24.32	17.05	32.78	42.26	54.91	38.19	1.30442	4.16432	0.00044478	0.0394856
Merged-chr6-132607596-2	chr6	132607466	132607727	+	Intergenic	LTR42|LTR|ERVL	115077	NM_015529	MOXD1	106.71	103.58	68.79	59.98	204.62	223.36	225.3	105.61	1.3033	6.22344	2.16e-05	0.00771977
Merged-chr4-153700987-2	chr4	153700911	153701064	+	promoter-TSS (NM_001287433)	promoter-TSS (NM_001287433)	-71	NM_145720	TIGD4	31.51	38.58	13.9	41.04	67.73	52.32	68.63	79.47	1.30072	4.8215	0.000277015	0.0315592
Merged-chr13-22178018-2	chr13	22177942	22178094	+	intron (NM_152726, intron 1 of 11)	CpG	337	NM_152726	MICU2	28.29	63.42	23.63	37.88	62.68	66.4	99.87	92.89	1.29936	5.08373	0.000354016	0.0352566
Merged-chr5-88025362-1	chr5	88025287	88025437	+	intron (NM_001193348, intron 5 of 7)	intron (NM_001193348, intron 5 of 7)	-44742	NR_015436	LINC00461	15.4	45.98	27.1	18.31	57.28	62.38	63.43	49.2	1.29746	4.58668	0.000230001	0.0284931
Merged-chr2-201320970-2	chr2	201320894	201321046	+	intron (NM_001282735, intron 8 of 12)	intron (NM_001282735, intron 8 of 12)	53822	NM_152387	KCTD18	25.78	60.77	24.32	24.62	72.77	98.6	72.42	61.92	1.29587	4.92752	9.85e-05	0.0178632
Merged-chr5-58423567-2	chr5	58423491	58423643	+	intron (NM_001104631, intron 5 of 14)	intron (NM_001104631, intron 5 of 14)	-88228	NM_006203	PDE4D	78.42	66.59	43.78	55.56	71.33	124.76	171.34	156.87	1.29405	5.75451	0.000207492	0.0270818
Merged-chr2-10472311-2	chr2	10472213	10472410	+	intron (NM_001258357, intron 1 of 4)	intron (NM_001258357, intron 1 of 4)	2022	NM_002149	HPCAL1	30.8	14.27	30.57	21.47	40.71	94.58	35.5	57.11	1.29304	4.46126	0.000261963	0.0305462
Merged-chr4-185366259-2	chr4	185366139	185366379	+	intron (NM_002199, intron 1 of 8)	intron (NM_002199, intron 1 of 8)	29467	NM_002199	IRF2	18.26	15.85	11.12	13.89	36.03	36.22	33.61	26.83	1.29143	3.80365	0.000258646	0.0304364
Merged-chr11-10530459-2	chr11	10530383	10530536	+	promoter-TSS (NR_039705)	promoter-TSS (NR_039705)	264	NM_001190702	MTRNR2L8	1544.49	1194.36	1518.29	1583.49	1665.08	2601.87	4733.74	3221.76	1.28893	10.2882	0.000162088	0.0235392
Merged-chr2-160761287-2	chr2	160761210	160761364	+	promoter-TSS (NM_001198760)	promoter-TSS (NM_001198760)	-20	NM_001198759	LY75-CD302	29.72	21.14	35.44	39.15	60.16	52.32	60.59	86.01	1.2777	4.78111	0.000139264	0.0216746
Merged-chr5-67730253-2	chr5	67730173	67730333	+	Intergenic	Intergenic	141857	NM_181504	PIK3R1	35.45	52.85	18.76	26.52	87.9	72.44	74.79	56.76	1.27541	4.89786	0.000114721	0.0194099
Merged-chr7-18535316-2	chr7	18535228	18535405	+	promoter-TSS (NM_001204145)	promoter-TSS (NM_001204145)	-53	NM_014707	HDAC9	33.66	41.22	36.13	10.73	63.76	64.39	86.62	44.38	1.27523	4.75075	0.000587384	0.0453768
Merged-chr13-103426147-2	chr13	103426072	103426223	+	promoter-TSS (NM_001286775)	promoter-TSS (NM_001286775)	24	NM_138779	TEX30	57.65	52.32	50.73	29.04	109.16	78.48	117.39	93.57	1.27477	5.37648	3.44e-05	0.00988946
Merged-chr5-95297673-2	chr5	95297594	95297753	+	5' UTR (NM_012081, exon 1 of 12)	5' UTR (NM_012081, exon 1 of 12)	102	NM_012081	ELL2	130.35	108.87	93.81	83.34	193.09	171.04	274.06	230.49	1.27213	6.4849	1.7e-05	0.00679168
Merged-chr2-202047758-2	chr2	202047683	202047834	+	5' UTR (NM_032976, exon 1 of 9)	5' UTR (NM_032976, exon 1 of 9)	137	NM_001230	CASP10	16.11	22.2	13.9	15.15	32.42	30.18	40.23	36.12	1.27211	3.94083	0.000450532	0.0395246
Merged-chr3-88107860-1	chr3	88107785	88107935	+	intron (NM_001195308, intron 2 of 3)	CpG	286	NM_003663	CGGBP1	38.32	47.56	39.61	34.09	69.53	94.58	89.93	87.04	1.27122	5.12618	4.93e-06	0.00348965
Merged-chr8-95003906-2	chr8	95003829	95003984	+	Intergenic	Intergenic	74627	NM_018444	PDP1	18.26	31.18	11.81	34.09	36.75	76.47	51.59	50.23	1.26709	4.42871	0.000449529	0.0395246
Merged-chr7-20259693-2	chr7	20259618	20259769	+	Intergenic	MLT1N2|LTR|ERVL-MaLR	-2680	NM_182762	MACC1	62.31	59.19	52.12	63.77	100.87	148.91	131.58	131.42	1.26645	5.68758	1.6e-06	0.00167663
Merged-chr12-26452142-2	chr12	26452035	26452249	+	Intergenic	Intergenic	103636	NM_005086	SSPN	38.67	31.71	11.81	24.62	82.86	84.52	35.03	47.47	1.26507	4.60846	0.000431075	0.0389192
Merged-chr13-41006342-2	chr13	41006262	41006423	+	intron (NR_024506, intron 5 of 5)	intron (NR_024506, intron 5 of 5)	48801	NR_024505	LINC00598	24.35	27.48	17.37	16.42	75.29	40.25	39.29	28.55	1.26288	4.27039	0.000707437	0.0496492
Merged-chr6-117002189-2	chr6	117002106	117002272	+	promoter-TSS (NM_002269)	promoter-TSS (NM_002269)	-178	NM_002269	KPNA5	50.85	41.22	53.5	44.2	85.02	98.6	99.4	113.53	1.26075	5.35357	4.61e-06	0.00342792
Merged-chr18-30353523-1	chr18	30353448	30353598	+	promoter-TSS (NM_020805)	promoter-TSS (NM_020805)	-549	NM_020805	KLHL14	17.19	16.38	22.93	8.84	38.55	30.18	29.35	37.15	1.25907	3.89191	0.000585932	0.0453363
Merged-chr9-21335193-2	chr9	21335113	21335274	+	5' UTR (NM_018847, exon 1 of 1)	5' UTR (NM_018847, exon 1 of 1)	236	NM_018847	KLHL9	17.55	35.41	31.27	27.15	55.12	40.25	70.53	58.48	1.25902	4.60776	0.000297857	0.0323806
Merged-chr12-95867834-2	chr12	95867716	95867952	+	promoter-TSS (NM_006838)	promoter-TSS (NM_006838)	12	NM_006838	METAP2	53	53.38	60.45	61.24	110.6	120.74	139.16	108.71	1.25854	5.61488	2.22e-06	0.00203942
Merged-chr10-64539408-2	chr10	64539331	64539485	+	Intergenic	Intergenic	-25108	NM_032804	ADO	42.97	25.37	23.63	27.78	61.6	74.45	77.15	46.44	1.25843	4.73719	8.35e-05	0.0161252
Merged-chr11-10530846-2	chr11	10530768	10530924	+	promoter-TSS (NM_001190702)	promoter-TSS (NM_001190702)	-123	NM_001190702	MTRNR2L8	5479.67	5160.05	4456.19	5806.12	5775.18	10174	15269.5	12020.5	1.25822	12.108	0.000114834	0.0194099
Merged-chr3-30648091-2	chr3	30648014	30648168	+	promoter-TSS (NM_003242)	promoter-TSS (NM_003242)	97	NM_003242	TGFBR2	38.32	43.34	19.46	30.31	94.75	42.26	69.11	63.64	1.25548	4.85324	0.000296379	0.0323591
Merged-chr5-147184913-2	chr5	147184836	147184991	+	Intergenic	AluJr4|SINE|Alu	-22502	NM_014790	JAKMIP2	17.91	19.03	21.54	7.58	35.66	50.31	33.61	26.49	1.25255	3.91045	0.000510136	0.0425043
Merged-chr10-62704091-2	chr10	62704011	62704172	+	promoter-TSS (NM_001242359)	promoter-TSS (NM_001242359)	-58	NM_014836	RHOBTB1	35.09	45.98	25.71	23.36	67.37	86.53	73.84	57.45	1.25225	4.85521	3.03e-05	0.00897801
Merged-chr21-30568870-2	chr21	30568795	30568946	+	intron (NR_027072, intron 1 of 1)	intron (NR_027072, intron 1 of 1)	3055	NM_138968	LINC00189	73.41	57.6	63.23	53.04	150.94	108.66	143.42	112.49	1.2522	5.7307	5.81e-06	0.00378165
Merged-chr4-79535340-2	chr4	79535257	79535423	+	Intergenic	Intergenic	-31808	NR_038303	LINC01094	22.92	10.04	17.37	18.94	45.75	26.16	31.24	39.22	1.25132	3.98391	0.000697517	0.0495617
Merged-chrX-125607015-2	chrX	125606937	125607093	+	Intergenic	Intergenic	79827	NM_178470	DCAF12L1	1936.61	1476.56	1539.13	1696.5	1617.89	2728.64	5124.71	4050.85	1.25111	10.4512	0.000538269	0.0438944
Merged-chr9-42253768-2	chr9	42253689	42253847	+	Intergenic	TAR1|Satellite|telo	-114535	NM_001012421	ANKRD20A2	29.01	26.42	25.71	47.98	85.02	50.31	71.47	56.08	1.24948	4.80986	0.000170258	0.0242986
Merged-chr12-96589529-2	chr12	96589448	96589610	+	intron (NM_005230, intron 1 of 4)	intron (NM_005230, intron 1 of 4)	1322	NM_005230	ELK3	80.57	35.41	73.66	39.78	186.25	100.61	112.18	86.01	1.24841	5.62515	0.000252821	0.030088
Merged-chr5-61699754-2	chr5	61699678	61699830	+	promoter-TSS (NM_014473)	promoter-TSS (NM_014473)	-26	NM_014473	DIMT1	59.44	78.74	43.08	58.09	109.88	98.6	139.16	141.39	1.24742	5.67857	3.97e-05	0.0107841
Merged-chr18-57572160-2	chr18	57572083	57572237	+	TTS (NM_021127)	TTS (NM_021127)	4968	NM_021127	PMAIP1	50.85	48.09	83.38	27.78	114.92	106.65	119.28	90.82	1.24409	5.47072	7.39e-05	0.0151678
Merged-chr6-88632743-2	chr6	88632667	88632820	+	Intergenic	Intergenic	-124764	NM_030960	SPACA1	42.97	59.72	29.18	41.04	114.2	92.56	66.74	93.57	1.24139	5.22438	2.99e-05	0.00896871
Merged-chr18-33196976-2	chr18	33196898	33197054	+	Intergenic	Intergenic	25275	NR_039771	MIR3975	83.08	34.35	46.56	37.25	131.85	94.58	113.13	86.35	1.24022	5.45606	0.000138644	0.0216746
Merged-chr6-126068172-2	chr6	126068092	126068252	+	Intergenic	Intergenic	-2560	NM_012259	HEY2	22.92	25.37	31.96	29.04	46.83	68.42	65.32	47.82	1.23898	4.55648	5.75e-05	0.0135798
Merged-chr1-192486094-2	chr1	192486000	192486188	+	Intergenic	Intergenic	-58763	NM_002922	RGS1	102.42	76.63	58.37	113.65	194.54	128.79	236.66	157.22	1.23585	6.22155	0.000145946	0.022249
Merged-chr4-153601131-2	chr4	153601052	153601211	+	5' UTR (NM_152680, exon 1 of 7)	5' UTR (NM_152680, exon 1 of 7)	186	NM_152680	TMEM154	32.23	40.69	45.86	41.67	59.08	92.56	94.19	84.63	1.23579	5.0925	3.6e-05	0.0101764
Merged-chr4-146540523-2	chr4	146540429	146540618	+	promoter-TSS (NM_172250)	promoter-TSS (NM_172250)	-17	NM_172250	MMAA	60.88	70.29	36.83	55.56	101.95	112.69	129.22	118	1.22541	5.57826	2.65e-05	0.00845205
Merged-chr5-49736671-1	chr5	49736596	49736746	+	intron (NM_198449, intron 1 of 8)	CpG	563	NM_198449	EMB	31.51	22.72	36.83	32.2	59.8	74.45	63.43	60.55	1.22237	4.73824	2.09e-05	0.00756689
Merged-chr1-198519248-2	chr1	198519126	198519371	+	Intergenic	Intergenic	-9173	NM_133262	ATP6V1G3	43.33	21.14	31.27	20.2	68.45	84.52	66.27	36.12	1.22094	4.67472	0.000307392	0.0327155
Merged-chr11-96076528-2	chr11	96076451	96076606	+	promoter-TSS (NM_032427)	promoter-TSS (NM_032427)	-184	NM_032427	MAML2	63.74	54.43	28.49	51.14	87.9	76.47	145.31	91.85	1.22049	5.41575	0.000461728	0.0401752
Merged-chr5-81267812-2	chr5	81267732	81267892	+	promoter-TSS (NM_001131028)	promoter-TSS (NM_001131028)	-32	NM_031482	ATG10	60.52	24.31	45.17	56.19	81.06	70.43	121.17	100.11	1.21805	5.31818	0.000529645	0.0434425
Merged-chr3-112738346-2	chr3	112738271	112738422	+	intron (NM_015412, intron 1 of 8)	CpG	209	NM_015412	C3orf17	51.92	46.51	45.86	17.68	87.18	82.5	101.77	61.24	1.21782	5.11278	0.000289808	0.0321791
Merged-chr6-70577445-2	chr6	70577369	70577522	+	intron (NM_001858, intron 1 of 50)	CpG	997	NM_001858	COL19A1	46.55	26.95	47.25	46.09	82.86	82.5	87.57	85.66	1.21691	5.14789	2.57e-05	0.00840093
Merged-chr7-150106057-1	chr7	150105982	150106132	+	intron (NR_027237, intron 2 of 2)	intron (NR_027237, intron 2 of 2)	3217	NM_001080852	LOC728743	39.75	48.09	38.22	41.67	99.43	74.45	79.05	86.01	1.21599	5.15388	1.04e-05	0.00534257
Merged-chr13-24463580-2	chr13	24463504	24463657	+	promoter-TSS (NM_001135816)	promoter-TSS (NM_001135816)	7	NM_005932	MIPEP	22.92	30.12	13.9	32.2	49.35	48.29	51.59	52.64	1.21061	4.43572	0.000287768	0.0321675
Merged-chr5-100239058-2	chr5	100238981	100239136	+	promoter-TSS (NM_005668)	promoter-TSS (NM_005668)	-69	NM_005668	ST8SIA4	84.15	67.65	50.73	61.24	95.47	98.6	179.39	148.96	1.20523	5.80144	0.000285649	0.0320673
Merged-chr13-44833268-2	chr13	44833151	44833385	+	Intergenic	Intergenic	-62932	NR_107046	MIR8079	81.65	75.04	66.71	61.87	148.42	148.91	133	152.06	1.20366	5.89475	1.11e-06	0.00133047
Merged-chr9-33159789-2	chr9	33159696	33159883	+	intron (NM_001497, intron 1 of 5)	intron (NM_001497, intron 1 of 5)	-7157	NR_108108	B4GALT1-AS1	24.35	17.97	47.25	23.36	76.01	48.29	44.97	51.95	1.20241	4.56201	0.000604385	0.0460468
Merged-chr10-22894342-2	chr10	22894206	22894479	+	intron (NM_005028, intron 3 of 9)	intron (NM_005028, intron 3 of 9)	109161	NM_005028	PIP4K2A	45.84	41.22	56.28	22.1	122.49	96.59	53.01	74.31	1.20238	5.1249	0.000183959	0.0255326
Merged-chr8-86158215-1	chr8	86158140	86158290	+	intron (NM_198584, intron 1 of 6)	intron (NM_198584, intron 1 of 6)	499	NM_198584	CA13	27.22	20.61	27.79	18.31	30.98	62.38	54.91	47.82	1.19671	4.35749	0.000434017	0.0390899
Merged-chr18-74792536-2	chr18	74792455	74792618	+	intron (NM_001025101, intron 2 of 8)	intron (NM_001025101, intron 2 of 8)	52238	NM_002385	MBP	70.19	41.75	47.95	41.04	134.73	122.75	100.35	66.4	1.196	5.41943	4.96e-05	0.0124136
Merged-chr14-31028323-2	chr14	31028242	31028404	+	promoter-TSS (NM_017769)	promoter-TSS (NM_017769)	-6	NM_017769	G2E3	28.29	23.78	36.13	46.09	58.72	46.28	76.68	76.37	1.19555	4.82398	0.000544256	0.0442024
Merged-chr9-4792768-2	chr9	4792693	4792843	+	promoter-TSS (NM_001286700)	promoter-TSS (NM_001286700)	-66	NM_005772	RCL1	116.02	130.01	52.81	89.66	144.46	152.93	263.64	206.07	1.19292	6.33719	0.000634673	0.047276
Merged-chr1-234744051-1	chr1	234743976	234744126	+	intron (NM_001077397, intron 1 of 1)	intron (NM_001077397, intron 1 of 1)	1220	NM_182972	IRF2BP2	36.53	30.65	36.13	39.15	113.84	84.52	46.39	51.6	1.19069	4.90176	0.000173537	0.0245439
Merged-chr10-22919742-2	chr10	22919657	22919827	+	intron (NM_005028, intron 1 of 9)	intron (NM_005028, intron 1 of 9)	83761	NM_005028	PIP4K2A	26.86	23.78	10.42	18.31	55.12	50.31	36.92	30.27	1.19048	4.17144	0.0006198	0.0468591
Merged-chr12-67056135-2	chr12	67056053	67056218	+	intron (NM_021150, intron 1 of 23)	intron (NM_021150, intron 1 of 23)	16790	NM_021150	GRIP1	45.84	25.37	34.05	49.25	70.61	64.39	88.99	80.84	1.18709	5.02543	0.000236184	0.0288043
Merged-chr5-123789566-2	chr5	123789489	123789644	+	Intergenic	MLT1A|LTR|ERVL-MaLR	-15353	NR_125774	LINC01170	23.99	26.42	20.15	11.36	45.75	62.38	30.77	38.19	1.18665	4.17843	0.00041085	0.0377963
Merged-chr8-110608120-2	chr8	110608043	110608198	+	intron (NM_001099754, intron 3 of 6)	intron (NM_001099754, intron 3 of 6)	47299	NM_017786	SYBU	29.72	49.68	41	41.04	58.72	72.44	86.62	97.36	1.18562	5.07479	0.000190475	0.0259048
Merged-chr12-74931568-2	chr12	74931491	74931645	+	promoter-TSS (NM_001136262)	promoter-TSS (NM_001136262)	17	NM_001136262	ATXN7L3B	65.53	93.54	69.49	70.71	111.68	130.8	205.9	135.89	1.18436	5.94686	0.000116765	0.0195139
Merged-chr4-71571001-2	chr4	71570915	71571088	+	exon (NM_001130709, exon 1 of 12)	exon (NM_001130709, exon 1 of 12)	347	NM_014961	RUFY3	19.34	20.61	34.74	23.99	50.8	38.23	49.23	48.16	1.18433	4.36335	0.000341953	0.0346906
Merged-chr2-214022247-2	chr2	214022168	214022326	+	Intergenic	Intergenic	-5914	NM_016260	IKZF2	62.67	35.94	62.54	52.4	123.21	130.8	103.19	82.22	1.18357	5.4774	1.49e-05	0.00623429
Merged-chr4-146408977-2	chr4	146408864	146409090	+	intron (NM_001003688, intron 1 of 6)	intron (NM_001003688, intron 1 of 6)	5020	NM_005900	SMAD1	32.23	47.03	25.02	21.47	60.52	54.33	73.37	59.17	1.18123	4.73668	0.000340577	0.0346132
Merged-chr2-30369550-1	chr2	30369475	30369625	+	promoter-TSS (NM_001127400)	promoter-TSS (NM_001127400)	-200	NM_016061	YPEL5	109.94	87.2	52.81	83.97	102.31	162.99	214.89	184.74	1.1805	6.12217	0.000401393	0.0374201
Merged-chr5-93954325-2	chr5	93954248	93954403	+	promoter-TSS (NM_032290)	promoter-TSS (NM_032290)	-16	NM_173665	KIAA0825	18.98	25.9	27.1	29.67	49.35	36.22	47.33	61.92	1.1793	4.43137	0.000510759	0.0425043
Merged-chr9-21965217-2	chr9	21965093	21965342	+	Intergenic	CpG	-1921	NM_016349	C9orf53	24.71	15.85	22.24	29.04	54.4	48.29	51.12	30.96	1.17493	4.29345	0.000497583	0.0419063
Merged-chr8-116681264-2	chr8	116681164	116681365	+	promoter-TSS (NM_014112)	promoter-TSS (NM_014112)	-9	NM_014112	TRPS1	67.68	52.32	43.78	43.56	85.38	86.53	141.05	95.64	1.17404	5.44636	0.000213425	0.0274236
Merged-chr5-121297664-2	chr5	121297587	121297741	+	promoter-TSS (NM_152546)	promoter-TSS (NM_152546)	8	NM_152546	SRFBP1	51.21	69.76	43.78	43.56	100.15	100.61	127.8	86.69	1.17368	5.43919	5.5e-05	0.0131482
Merged-chr1-89458604-1	chr1	89458529	89458679	+	promoter-TSS (NM_001008661)	promoter-TSS (NM_001008661)	39	NM_019610	RBMXL1	63.38	77.16	51.42	77.03	99.07	104.64	174.18	141.74	1.17316	5.79072	0.000232261	0.0285872
Merged-chr14-55034477-2	chr14	55034401	55034554	+	5' UTR (NM_015589, exon 1 of 12)	5' UTR (NM_015589, exon 1 of 12)	147	NM_015589	SAMD4A	30.44	26.42	50.73	15.78	64.85	56.34	70.05	50.57	1.17297	4.68936	0.00069469	0.0494553
Merged-chr5-43483980-1	chr5	43483905	43484055	+	promoter-TSS (NM_022483)	promoter-TSS (NM_022483)	12	NM_022483	C5orf28	43.69	30.12	24.32	35.36	72.41	66.4	51.59	78.44	1.17205	4.83003	0.000104151	0.0183234
Merged-chr5-98109278-2	chr5	98109183	98109373	+	promoter-TSS (NR_033932)	promoter-TSS (NR_033932)	-490	NR_033932	RGMB-AS1	59.8	47.56	48.64	61.87	68.81	82.5	137.26	128.32	1.17143	5.49357	0.000466348	0.0402944
Merged-chr5-90676855-2	chr5	90676749	90676962	+	intron (NR_027435, intron 1 of 2)	CpG	691	NR_027435	ARRDC3-AS1	83.8	61.3	69.49	99.13	117.44	108.66	207.79	167.54	1.17007	6.00929	0.000419409	0.0382371
Merged-chr7-36192625-2	chr7	36192510	36192740	+	promoter-TSS (NM_030636)	promoter-TSS (NM_030636)	-211	NM_030636	EEPD1	136.79	114.68	97.28	114.91	180.85	219.34	272.16	239.78	1.16974	6.56853	2.11e-05	0.00756689
Merged-chr13-52368236-2	chr13	52368124	52368348	+	intron (NM_001031719, intron 2 of 7)	intron (NM_001031719, intron 2 of 7)	10062	NM_024705	DHRS12	62.31	38.05	38.22	69.45	166.44	112.69	76.21	72.24	1.16818	5.43608	0.00036716	0.0358329
Merged-chr6-138241657-2	chr6	138241556	138241759	+	Intergenic	Intergenic	-52287	NR_049793	LOC100130476	19.34	19.03	20.15	12.63	34.22	46.28	30.29	35.78	1.1681	3.95712	0.000401334	0.0374201
Merged-chr12-42326501-2	chr12	42326402	42326600	+	Intergenic	Intergenic	212172	NM_173601	GXYLT1	23.28	16.38	20.85	21.47	40.35	40.25	46.39	36.47	1.1666	4.14532	0.000380267	0.0365971
Merged-chr2-179345096-1	chr2	179345021	179345171	+	promoter-TSS (NM_019091)	promoter-TSS (NM_019091)	-103	NM_019091	PLEKHA3	26.5	28.01	26.41	27.78	49.35	50.31	59.64	51.26	1.16594	4.51429	0.00010636	0.0185174
Merged-chr10-121073262-2	chr10	121073185	121073340	+	intron (NM_005308, intron 1 of 15)	intron (NM_005308, intron 1 of 15)	-64222	NR_039829	MIR4681	34.02	31.18	39.61	35.36	94.03	90.55	46.39	57.8	1.16408	4.87449	6.23e-05	0.0141352
Merged-chr5-14992944-2	chr5	14992858	14993030	+	Intergenic	Intergenic	-121057	NM_054027	ANKH	52.28	43.34	46.56	40.41	106.63	72.44	106.03	69.84	1.16215	5.23626	9.73e-05	0.0178372
Merged-chr2-191745353-2	chr2	191745266	191745440	+	promoter-TSS (NM_014905)	promoter-TSS (NM_014905)	-194	NM_014905	GLS	84.15	88.26	45.86	68.19	111.68	120.74	146.73	179.58	1.15774	5.88167	0.000230567	0.0284931
Merged-chr10-62111202-2	chr10	62111121	62111284	+	intron (NM_001204403, intron 2 of 43)	intron (NM_001204403, intron 2 of 43)	38432	NM_001149	ANK3	60.52	45.98	36.13	41.04	71.33	90.55	108.39	91.85	1.15267	5.26334	0.000150782	0.0225441
Merged-chr9-107509938-2	chr9	107509863	107510013	+	promoter-TSS (NM_015469)	promoter-TSS (NM_015469)	-31	NM_015469	NIPSNAP3A	36.88	39.64	23.63	22.73	58	54.33	63.43	63.64	1.14966	4.69621	0.000209878	0.0272216
Merged-chr3-182880553-2	chr3	182880477	182880630	+	5' UTR (NM_014398, exon 1 of 6)	5' UTR (NM_014398, exon 1 of 6)	114	NM_014398	LAMP3	31.51	42.28	45.17	33.46	82.14	58.36	78.57	68.12	1.14676	4.95851	0.000106233	0.0185174
Merged-chr7-17979681-1	chr7	17979606	17979756	+	intron (NM_015132, intron 1 of 25)	intron (NM_015132, intron 1 of 25)	450	NM_015132	SNX13	24.71	18.5	25.71	18.94	46.83	40.25	46.86	37.84	1.14665	4.22848	0.000437495	0.0391601
Merged-chrX-134049339-2	chrX	134049236	134049443	+	promoter-TSS (NM_019556)	promoter-TSS (NM_019556)	-42	NM_019556	MOSPD1	46.2	19.03	34.74	41.67	56.92	84.52	80.47	61.92	1.14609	4.88391	0.000446399	0.039488
Merged-chr16-53133061-2	chr16	53132961	53133161	+	intron (NM_025134, intron 1 of 38)	intron (NM_025134, intron 1 of 38)	44116	NM_025134	CHD9	56.22	38.05	55.59	52.4	136.9	106.65	104.13	54.36	1.14564	5.37262	0.000225774	0.028372
Merged-chr3-28283005-2	chr3	28282930	28283081	+	promoter-TSS (NM_182523)	promoter-TSS (NM_182523)	-119	NM_182523	CMC1	29.36	32.77	30.57	20.84	54.04	46.28	70.05	45.41	1.14358	4.56258	0.000358283	0.0354153
Merged-chr7-86974893-2	chr7	86974780	86975007	+	promoter-TSS (NM_021151)	promoter-TSS (NM_021151)	-58	NM_021151	CROT	93.11	82.44	77.83	96.6	116	122.75	220.57	198.84	1.14343	6.14582	0.000404098	0.0374377
Merged-chr4-36246204-2	chr4	36246090	36246318	+	promoter-TSS (NM_015230)	promoter-TSS (NM_015230)	-225	NM_015230	ARAP2	121.4	115.74	100.76	107.97	223.36	136.83	248.97	233.25	1.13541	6.48753	0.000119615	0.0196668
Merged-chr14-31091473-2	chr14	31091391	31091556	+	promoter-TSS (NM_016106)	promoter-TSS (NM_016106)	13	NM_016106	SCFD1	47.63	29.07	34.05	49.88	66.65	62.38	77.15	98.73	1.13354	5.05753	0.000438487	0.0391601
Merged-chr10-1981413-2	chr10	1981306	1981520	+	Intergenic	Intergenic	75129	NR_040253	LINC00700	44.76	49.15	51.42	66.29	98.71	68.42	107.45	118.69	1.13312	5.41851	0.00029314	0.0323558
Merged-chr7-28448898-2	chr7	28448763	28449034	+	intron (NM_182899, intron 1 of 9)	CpG	-3246	NM_004904	CREB5	31.15	19.55	41	36.62	83.22	60.37	61.06	43.35	1.13272	4.72071	0.000470119	0.0405261
Merged-chr8-38627762-1	chr8	38627687	38627837	+	intron (NM_001146216, intron 1 of 12)	intron (NM_001146216, intron 1 of 12)	-16960	NM_006283	TACC1	36.17	67.12	44.47	47.35	102.67	102.63	89.93	83.94	1.13198	5.30754	3.77e-05	0.0104865
Merged-chr21-36260621-1	chr21	36260546	36260696	+	5' UTR (NM_001001890, exon 1 of 6)	5' UTR (NM_001001890, exon 1 of 6)	366	NM_001754	RUNX1	29.36	18.5	38.91	18.31	67.01	50.31	41.18	43.69	1.13162	4.44481	0.0005195	0.0429419
Merged-chr12-68092708-2	chr12	68092633	68092783	+	Intergenic	Intergenic	30547	NR_110063	LOC101927901	20.41	40.16	44.47	29.04	65.93	88.54	48.28	61.58	1.1313	4.76019	0.000196604	0.0262588
Merged-chr12-92429031-2	chr12	92428947	92429115	+	intron (NM_001256375, intron 1 of 4)	intron (NM_001256375, intron 1 of 4)	106458	NM_001256373	C12orf79	63.03	53.9	48.64	34.09	87.18	92.56	81.41	123.85	1.13097	5.3445	0.000147974	0.0223627
Merged-chr3-156534826-2	chr3	156534749	156534904	+	promoter-TSS (NR_038387)	promoter-TSS (NR_038387)	25	NR_038387	LINC00886	56.58	60.77	41	46.09	79.62	98.6	111.71	104.93	1.13045	5.39073	8.27e-05	0.0160552
Merged-chr3-171178242-2	chr3	171178156	171178328	+	promoter-TSS (NM_001161566)	promoter-TSS (NM_001161566)	-45	NM_015028	TNIK	34.74	41.22	38.91	39.15	68.09	80.49	90.88	57.45	1.12933	4.97134	0.000106534	0.0185174
Merged-chr13-30170005-2	chr13	30169912	30170098	+	promoter-TSS (NM_003045)	promoter-TSS (NM_003045)	-180	NM_003045	SLC7A1	86.66	69.76	82.69	71.98	123.57	128.79	173.24	162.38	1.12872	5.96399	5.35e-05	0.0130094
Merged-chr5-137667747-1	chr5	137667672	137667822	+	promoter-TSS (NM_001790)	promoter-TSS (NM_001790)	-181	NM_001790	CDC25C	47.63	55.49	36.83	59.98	79.62	94.58	121.17	88.07	1.12436	5.35399	0.000183029	0.0254509
Merged-chr3-101498005-2	chr3	101497928	101498083	+	promoter-TSS (NM_001134456)	promoter-TSS (NM_001134456)	-24	NM_145037	NXPE3	54.79	26.42	33.35	30.94	57.64	66.4	77.63	78.78	1.12428	4.91983	0.000564031	0.0446968
Merged-chr5-108084599-2	chr5	108084521	108084677	+	intron (NM_005246, intron 1 of 19)	CpG	1076	NM_005246	FER	112.8	132.12	82.69	123.75	134.73	211.29	275.95	234.28	1.12395	6.4996	0.000304023	0.0325425
Merged-chr5-112849369-2	chr5	112849294	112849445	+	promoter-TSS (NM_022828)	promoter-TSS (NM_022828)	-22	NM_022828	YTHDC2	50.85	35.41	45.86	23.99	62.32	66.4	84.73	80.5	1.12164	4.99572	0.000458914	0.040024
Merged-chr21-30673039-1	chr21	30672964	30673114	+	intron (NM_206866, intron 1 of 4)	intron (NM_206866, intron 1 of 4)	1302	NM_001186	BACH1	133.57	152.73	115.35	111.12	218.31	225.37	291.57	238.75	1.12058	6.6736	2.37e-05	0.00814946
Merged-chr10-16478920-2	chr10	16478837	16479004	+	promoter-TSS (NM_030664)	promoter-TSS (NM_030664)	-22	NM_030664	PTER	56.94	49.68	30.57	47.35	85.74	60.37	105.55	93.92	1.12047	5.23967	0.000634846	0.047276
Merged-chr14-39644252-2	chr14	39644174	39644331	+	promoter-TSS (NM_002687)	promoter-TSS (NM_002687)	-135	NM_002687	PNN	155.77	122.08	117.43	177.42	186.97	271.66	339.85	291.73	1.1195	6.84001	0.000161736	0.0235392
Merged-chr5-145583060-2	chr5	145582978	145583142	+	promoter-TSS (NM_018989)	promoter-TSS (NM_018989)	-103	NM_018989	RBM27	109.22	107.81	65.32	95.97	127.17	148.91	230.51	203.66	1.11924	6.24637	0.000452912	0.0396514
Merged-chr14-81397491-2	chr14	81397376	81397606	+	intron (NM_152446, intron 1 of 23)	Charlie3|DNA|hAT-Charlie	8393	NM_152446	CEP128	44.4	49.68	31.27	66.93	129.33	100.61	67.21	79.12	1.11466	5.28143	0.000272519	0.0312385
Merged-chr7-94287827-2	chr7	94287695	94287959	+	intron (NM_001172438, intron 1 of 1)	intron (NM_001172438, intron 1 of 1)	2145	NM_015068	PEG10	88.09	51.26	89.64	80.82	108.44	122.75	166.61	178.2	1.11344	5.95007	0.000326759	0.0340702
Merged-chr3-81810404-2	chr3	81810327	81810481	+	intron (NM_000158, intron 1 of 15)	CpG	546	NM_000158	GBE1	65.17	66.06	66.71	57.46	116.72	120.74	116.91	130.73	1.11266	5.67389	1.01e-05	0.00526249
Merged-chr12-76425523-2	chr12	76425421	76425626	+	promoter-TSS (NM_007350)	promoter-TSS (NM_007350)	33	NM_007350	PHLDA1	100.27	71.87	75.74	61.24	156.35	173.06	164.24	111.46	1.11256	5.96052	2.9e-05	0.00888733
Merged-chr7-121026002-2	chr7	121025927	121026077	+	intron (NM_001040020, intron 1 of 9)	intron (NM_001040020, intron 1 of 9)	10420	NM_014888	FAM3C	71.62	51.79	49.34	63.77	95.11	98.6	158.09	93.57	1.11225	5.58059	0.000393643	0.0370076
Merged-chr5-123919706-2	chr5	123919630	123919782	+	Intergenic	Intergenic	-145493	NR_125774	LINC01170	68.04	43.86	47.25	92.18	133.29	110.67	93.72	141.05	1.11213	5.65797	0.000308432	0.0327793
Merged-chr18-61034527-2	chr18	61034444	61034610	+	promoter-TSS (NM_002035)	promoter-TSS (NM_002035)	-21	NM_002035	KDSR	46.2	28.54	24.32	39.15	67.73	52.32	72.42	68.12	1.10727	4.83292	0.000634395	0.047276
Merged-chr15-40399232-2	chr15	40399140	40399325	+	promoter-TSS (NM_033503)	promoter-TSS (NM_033503)	-593	NM_033503	BMF	28.29	21.67	23.63	20.84	50.44	56.34	39.76	42.66	1.10691	4.31691	0.000191809	0.0259444
Merged-chr1-193028640-2	chr1	193028562	193028718	+	promoter-TSS (NM_001199263)	promoter-TSS (NM_001199263)	88	NM_004600	TROVE2	107.43	98.3	72.96	77.66	112.76	142.87	237.14	169.26	1.10612	6.15451	0.000589877	0.0454444
Merged-chr6-291788-1	chr6	291713	291863	+	promoter-TSS (NM_020185)	promoter-TSS (NM_020185)	-269	NM_020185	DUSP22	95.25	77.69	66.01	58.09	192.37	116.71	159.04	97.36	1.10595	5.89522	0.000256068	0.0302861
Merged-chr10-98460582-2	chr10	98460502	98460662	+	intron (NM_152309, intron 2 of 16)	intron (NM_152309, intron 2 of 16)	19697	NM_152309	PIK3AP1	34.74	50.73	34.05	39.15	66.65	62.38	67.21	96.33	1.10504	4.99927	0.00034555	0.0347633
Merged-chr6-143206701-2	chr6	143206618	143206785	+	intron (NM_006734, intron 1 of 9)	intron (NM_006734, intron 1 of 9)	59637	NM_006734	HIVEP2	76.63	57.6	65.32	59.35	158.15	116.71	138.68	78.78	1.10288	5.69125	0.000133788	0.0211423
Merged-chr2-202125247-2	chr2	202125155	202125340	+	promoter-TSS (NM_033356)	promoter-TSS (NM_033356)	24	NM_001228	CASP8	50.85	24.84	29.88	38.51	77.09	72.44	61.53	70.18	1.1	4.89561	0.000268563	0.0308802
Merged-chr3-152878384-2	chr3	152878301	152878467	+	Intergenic	CpG	-1617	NM_002886	RAP2B	40.11	39.11	39.61	38.51	105.55	74.45	64.85	54.01	1.09807	4.98779	0.000140238	0.0217351
Merged-chr5-150503960-2	chr5	150503885	150504036	+	intron (NM_001155, intron 14 of 25)	intron (NM_001155, intron 14 of 25)	17256	NM_001155	ANXA6	68.76	43.86	54.89	37.88	96.55	74.45	129.69	79.12	1.09587	5.36827	0.000664326	0.0482636
Merged-chr14-90422857-2	chr14	90422779	90422935	+	intron (NM_001008744, intron 1 of 15)	intron (NM_001008744, intron 1 of 15)	611	NM_018319	TDP1	24.35	37.52	36.83	36.62	90.42	60.37	56.8	45.07	1.0936	4.75783	0.000580067	0.0451881
Merged-chr10-65029017-2	chr10	65028942	65029093	+	promoter-TSS (NM_001282948)	promoter-TSS (NM_001282948)	-34	NM_004241	JMJD1C	78.42	74.52	77.13	65.03	135.09	116.71	117.86	177.51	1.09175	5.86809	7.29e-05	0.0151358
Merged-chr2-197791497-2	chr2	197791421	197791573	+	promoter-TSS (NM_024989)	promoter-TSS (NM_024989)	-43	NM_024989	PGAP1	27.57	45.45	22.93	20.84	52.24	54.33	54.43	58.14	1.08954	4.58559	0.000597789	0.0458473
Merged-chr9-33044324-2	chr9	33044235	33044414	+	3' UTR (NM_018225, exon 12 of 12)	3' UTR (NM_018225, exon 12 of 12)	19115	NM_001539	DNAJA1	38.67	49.68	32.66	30.31	56.56	70.43	74.79	79.81	1.08893	4.93106	0.000330598	0.0342323
Merged-chr12-90102651-1	chr12	90102576	90102726	+	promoter-TSS (NR_028138)	promoter-TSS (NR_028138)	-81	NR_028138	LINC00936	73.77	78.21	62.54	106.7	107.35	122.75	181.28	174.07	1.08775	5.98582	0.000584675	0.0453363
Merged-chr8-91018166-2	chr8	91018085	91018248	+	intron (NM_001359, intron 1 of 9)	MSTB1|LTR|ERVL-MaLR	4586	NM_001359	DECR1	30.08	32.77	29.18	39.78	53.32	58.36	58.69	71.56	1.08615	4.72637	0.000338599	0.0346013
Merged-chr5-114937657-2	chr5	114937567	114937747	+	promoter-TSS (NR_109875)	promoter-TSS (NR_109875)	-195	NR_109874	LOC101927100	88.09	59.19	59.06	42.93	91.14	112.69	156.67	104.24	1.08589	5.63729	0.000661146	0.0481885
Merged-chr11-82905433-2	chr11	82905358	82905509	+	5' UTR (NM_001300975, exon 1 of 11)	5' UTR (NM_001300975, exon 1 of 11)	652	NM_182603	ANKRD42	34.74	44.39	29.88	41.04	69.89	56.34	91.83	57.8	1.08435	4.91942	0.000688783	0.0491904
Merged-chr12-40618716-2	chr12	40618630	40618803	+	promoter-TSS (NM_198578)	promoter-TSS (NM_198578)	-97	NM_198578	LRRK2	59.09	53.9	73.66	60.61	94.75	94.58	126.85	128.32	1.08021	5.59521	0.000162636	0.0235392
Merged-chr3-177055730-2	chr3	177055634	177055826	+	Intergenic	Intergenic	43500	NR_047465	LINC00501	49.06	57.6	52.12	35.36	143.02	96.59	77.15	54.01	1.0789	5.27137	0.000601405	0.0459837
Merged-chr11-85358972-2	chr11	85358895	85359049	+	promoter-TSS (NM_032273)	promoter-TSS (NM_032273)	9	NM_032273	TMEM126A	48.7	36.46	28.49	24.62	55.84	68.42	59.64	80.16	1.0787	4.82817	0.000602547	0.0459837
Merged-chr3-5025991-2	chr3	5025878	5026104	+	3' UTR (NM_003670, exon 5 of 5)	3' UTR (NM_003670, exon 5 of 5)	4894	NM_003670	BHLHE40	69.11	99.35	62.54	90.29	192.37	158.97	147.68	107.33	1.07816	5.97973	7.45e-05	0.0151678
Merged-chr6-82463785-1	chr6	82463710	82463860	+	Intergenic	CpG-22314	-1357	NM_017633	FAM46A	42.61	31.71	46.56	27.15	69.17	68.42	81.89	56.42	1.07593	4.89453	0.000383735	0.0367881
Merged-chr12-24951486-2	chr12	24951383	24951589	+	Intergenic	MLT1I|LTR|ERVL-MaLR	103836	NM_005504	BCAT1	20.77	23.25	29.18	20.84	47.19	42.26	33.61	46.79	1.07435	4.24145	0.000700481	0.0495691
Merged-chr3-114866594-2	chr3	114866518	114866671	+	promoter-TSS (NM_015642)	promoter-TSS (NM_015642)	-467	NM_015642	ZBTB20	115.31	79.8	86.16	109.86	139.06	205.25	198.32	189.9	1.07425	6.26314	7.48e-05	0.0151678
Merged-chr4-38669046-1	chr4	38668971	38669121	+	intron (NM_016531, intron 1 of 5)	intron (NM_016531, intron 1 of 5)	-2797	NM_024614	KLF3-AS1	23.99	41.75	27.1	46.09	60.16	92.56	49.7	68.12	1.07392	4.81033	0.000508061	0.0424205
Merged-chr13-99223512-2	chr13	99223426	99223599	+	intron (NM_001286649, intron 1 of 9)	intron (NM_001286649, intron 1 of 9)	5893	NM_003576	STK24	44.76	46.51	37.52	29.67	78.17	72.44	71.95	72.59	1.07198	4.98723	0.000126257	0.020411
Merged-chrX-14891445-2	chrX	14891307	14891584	+	promoter-TSS (NM_152581)	promoter-TSS (NM_152581)	-82	NM_152581	MOSPD2	150.4	92.48	89.64	117.44	165.36	171.04	249.44	234.97	1.07112	6.46523	0.000446106	0.039488
Merged-chr5-43604118-2	chr5	43603978	43604259	+	promoter-TSS (NR_073113)	promoter-TSS (NR_073113)	-786	NR_073113	NNT-AS1	52.64	52.85	68.79	36.62	81.78	110.67	107.92	89.45	1.06491	5.37094	0.000153213	0.0227454
Merged-chr3-183947343-2	chr3	183947253	183947434	+	promoter-TSS (NM_138345)	promoter-TSS (NM_138345)	-974	NM_138345	VWA5B2	40.47	53.9	36.13	52.4	80.34	74.45	97.98	77.4	1.06471	5.17493	0.000332266	0.0342323
Merged-chr5-102594407-2	chr5	102594327	102594488	+	promoter-TSS (NM_033211)	promoter-TSS (NM_033211)	-35	NM_033211	C5orf30	57.3	68.17	59.06	51.14	92.58	86.53	132.06	110.09	1.06103	5.52972	0.000289229	0.0321675
Merged-chr12-59990536-1	chr12	59990461	59990611	+	intron (NM_001270622, intron 1 of 5)	intron (NM_001270622, intron 1 of 5)	715	NM_004731	SLC16A7	30.44	43.86	38.91	42.3	57.64	68.42	82.36	72.59	1.05852	4.94005	0.000464552	0.0402599
Merged-chr2-183582395-2	chr2	183582318	183582472	+	intron (NM_001271581, intron 2 of 22)	intron (NM_001271581, intron 2 of 22)	1627	NM_018981	DNAJC10	37.24	48.09	34.05	20.84	59.44	76.47	74.31	54.36	1.05589	4.81917	0.000658998	0.0481885
Merged-chr3-97540770-2	chr3	97540693	97540848	+	promoter-TSS (NM_153605)	promoter-TSS (NM_153605)	-114	NM_153605	CRYBG3	41.9	53.9	54.2	37.88	68.81	94.58	99.4	78.78	1.05492	5.19758	0.000204911	0.0269332
Merged-chr3-113724399-2	chr3	113724323	113724475	+	exon (NM_020817, exon 10 of 17)	exon (NM_020817, exon 10 of 17)	51061	NM_020817	KIAA1407	70.19	54.43	50.73	64.4	77.45	120.74	124.01	116.97	1.04116	5.55292	0.000296489	0.0323591
Merged-chr1-198568121-2	chr1	198568044	198568198	+	Intergenic	Intergenic	-39977	NM_002838	PTPRC	53	49.15	58.37	80.18	137.26	82.5	106.97	99.08	1.04066	5.53665	0.000417229	0.0381787
Merged-chr3-28390654-2	chr3	28390576	28390732	+	promoter-TSS (NM_001134432)	promoter-TSS (NM_001134432)	-36	NM_022461	AZI2	59.8	70.82	59.76	54.3	93.67	82.5	126.38	124.54	1.04038	5.56057	0.000468227	0.0404099
Merged-chr8-48110285-2	chr8	48110200	48110370	+	Intergenic	Intergenic	9355	NR_037168	LOC100287846	42.97	66.59	46.56	47.98	72.77	84.52	84.73	120.41	1.03941	5.30487	0.00064857	0.047962
Merged-chr11-35165828-2	chr11	35165749	35165908	+	intron (NM_001202555, intron 1 of 9)	intron (NM_001202555, intron 1 of 9)	5411	NM_000610	CD44	46.55	56.02	66.71	53.04	96.55	104.64	128.27	68.46	1.03836	5.41585	0.000422982	0.0384253
Merged-chr6-139094591-1	chr6	139094516	139094666	+	promoter-TSS (NM_015439)	promoter-TSS (NM_015439)	-66	NM_015439	CCDC28A	60.52	41.22	52.81	53.04	90.42	78.48	76.68	121.44	1.03648	5.33078	0.000464867	0.0402599
Merged-chr14-91833768-2	chr14	91833668	91833868	+	intron (NM_001080414, intron 3 of 29)	intron (NM_001080414, intron 3 of 29)	50420	NM_001080414	CCDC88C	80.93	70.82	79.22	46.09	124.29	122.75	141.05	110.09	1.03513	5.73955	0.0001546	0.0227454
Merged-chr5-49963900-1	chr5	49963825	49963975	+	intron (NM_024615, intron 1 of 25)	intron (NM_024615, intron 1 of 25)	1128	NM_024615	PARP8	110.3	67.12	93.81	89.02	131.49	122.75	192.64	186.46	1.03355	6.11733	0.000680365	0.0488022
Merged-chr12-14927230-2	chr12	14927138	14927323	+	promoter-TSS (NM_177925)	promoter-TSS (NM_177925)	-40	NM_018267	H2AFJ	70.55	65.53	53.5	68.82	89.34	124.76	132.53	122.82	1.0335	5.65291	0.000194654	0.026092
Merged-chr7-18606656-2	chr7	18606580	18606733	+	intron (NM_001204148, intron 1 of 10)	LTR88b|LTR|Gypsy?	57756	NM_014707	HDAC9	97.76	104.64	64.62	102.91	154.19	150.92	219.15	137.26	1.03158	6.15863	0.000462712	0.0402137
Merged-chr5-95194654-2	chr5	95194536	95194773	+	non-coding (NR_026936, exon 3 of 3)	non-coding (NR_026936, exon 3 of 3)	6718	NM_175616	C5orf27	55.51	73.99	65.32	77.03	114.92	102.63	115.49	142.08	1.03038	5.69644	0.000175415	0.0247156
Merged-chr2-44395725-2	chr2	44395646	44395805	+	promoter-TSS (NM_177968)	promoter-TSS (NM_177968)	-217	NM_002706	PPM1B	183.35	121.55	110.48	149	207.14	241.47	270.27	288.98	1.02044	6.75278	0.000283646	0.0319237
Merged-chr5-118677555-2	chr5	118677480	118677630	+	intron (NM_001286814, intron 1 of 1)	intron (NM_001286814, intron 1 of 1)	8685	NM_014350	TNFAIP8	52.64	48.62	61.15	50.51	85.74	88.54	107.45	91.51	1.01925	5.34751	0.000198334	0.0263475
Merged-chr1-92764571-1	chr1	92764496	92764646	+	promoter-TSS (NM_024813)	promoter-TSS (NM_024813)	-5	NM_007070	GLMN	33.66	28.01	29.88	24.62	55.48	50.31	59.64	43.35	1.01811	4.53444	0.000680924	0.0488022
Merged-chr7-23571695-2	chr7	23571616	23571775	+	promoter-TSS (NM_001282757)	promoter-TSS (NM_001282757)	-35	NM_013293	TRA2A	49.06	41.75	42.39	34.73	78.89	76.47	75.73	72.59	1.01788	5.04177	0.000170496	0.0242986
Merged-chr4-42630413-2	chr4	42630334	42630493	+	intron (NM_001105529, intron 1 of 35)	intron (NM_001105529, intron 1 of 35)	28709	NM_006095	ATP8A1	69.47	48.62	53.5	65.03	91.5	94.58	122.12	107.33	1.01053	5.5096	0.000437188	0.0391601
Merged-chr2-224890767-2	chr2	224890624	224890910	+	intron (NM_006216, intron 1 of 8)	MLT1J1|LTR|ERVL-MaLR	5428	NM_006216	SERPINE2	133.57	108.87	125.77	138.9	228.04	215.31	219.62	231.53	1.00732	6.57985	2.67e-05	0.00845205
Merged-chr3-148709186-2	chr3	148709108	148709265	+	promoter-TSS (NM_001184720)	promoter-TSS (NM_001184720)	-9	NM_004130	GYG1	51.92	50.21	49.34	51.77	103.75	86.53	79.99	84.63	0.988584	5.2745	0.000127786	0.0205277
Merged-chr12-69979200-2	chr12	69979125	69979276	+	promoter-TSS (NM_001198842)	promoter-TSS (NM_001198842)	-8	NM_006431	CCT2	59.8	83.5	77.13	89.66	110.6	128.79	166.61	125.22	0.983507	5.85832	0.000529052	0.0434418
Merged-chr1-242011466-1	chr1	242011391	242011541	+	promoter-TSS (NM_003686)	promoter-TSS (NM_003686)	-27	NM_003686	EXO1	46.91	31.71	34.05	47.98	59.8	80.49	71	73.96	0.981036	4.95444	0.000705954	0.0496492
Merged-chr12-89740282-2	chr12	89740195	89740369	+	Intergenic	Intergenic	6354	NM_001946	DUSP6	55.51	60.25	55.59	58.72	78.17	96.59	101.77	116.97	0.975088	5.43675	0.000487808	0.0413325
Merged-chr12-11883900-2	chr12	11883811	11883989	+	intron (NM_001987, intron 1 of 7)	intron (NM_001987, intron 1 of 7)	81112	NM_001987	ETV6	39.75	47.56	40.3	46.09	82.14	88.54	74.31	61.92	0.973334	5.04616	0.000233554	0.0286244
Merged-chr4-148605333-2	chr4	148605249	148605417	+	promoter-TSS (NM_138364)	promoter-TSS (NM_138364)	-53	NM_138364	PRMT9	40.47	33.29	35.44	30.31	54.76	74.45	65.32	54.01	0.967434	4.758	0.00063817	0.0474033
Merged-chr2-136964481-2	chr2	136964396	136964567	+	Intergenic	Intergenic	-88756	NM_003467	CXCR4	80.57	49.68	61.84	92.18	127.17	118.72	122.12	120.75	0.965485	5.73698	0.000554097	0.0444826
Merged-chr7-86689142-2	chr7	86689060	86689224	+	promoter-TSS (NM_001142749)	promoter-TSS (NM_001142749)	-128	NM_152748	KIAA1324L	60.52	57.08	59.76	65.03	82.5	126.77	124.01	84.29	0.945308	5.4997	0.000548518	0.0443067
Merged-chr4-39448755-2	chr4	39448678	39448832	+	exon (NM_175737, exon 4 of 5)	exon (NM_175737, exon 4 of 5)	11452	NM_000661	RPL9	58.73	60.25	59.76	66.29	122.85	98.6	108.87	79.81	0.93542	5.49606	0.000404814	0.0374574
Merged-chr18-29671813-2	chr18	29671738	29671889	+	promoter-TSS (NM_001191324)	promoter-TSS (NM_001191324)	-5	NM_016271	RNF138	42.97	52.32	50.03	53.04	69.89	84.52	88.51	86.35	0.932928	5.19406	0.000707557	0.0496492
Merged-chr5-140018945-2	chr5	140018862	140019029	+	promoter-TSS (NM_001300980)	promoter-TSS (NM_001300980)	-67	NM_018502	TMCO6	65.17	47.56	47.25	52.4	90.78	98.6	81.41	91.51	0.928878	5.3077	0.000374649	0.0363385
Merged-chr1-192778102-2	chr1	192778018	192778186	+	promoter-TSS (NM_002923)	promoter-TSS (NM_002923)	-67	NM_002923	RGS2	88.45	96.71	85.47	79.55	130.05	124.76	165.19	152.06	0.91643	5.99413	0.000652294	0.0481416
Merged-chr13-107188135-2	chr13	107188048	107188222	+	promoter-TSS (NM_004093)	promoter-TSS (NM_004093)	-747	NM_004093	EFNB2	104.57	97.77	80.6	90.29	128.25	148.91	159.98	173.39	0.896285	6.07794	0.000679615	0.0488022
Merged-chr11-82611617-2	chr11	82611509	82611725	+	promoter-TSS (NM_199418)	promoter-TSS (NM_199418)	-60	NM_005040	PRCP	76.99	84.03	102.15	92.18	121.76	144.88	145.78	162.03	0.891577	5.99182	0.000560179	0.0446188
Merged-chr8-38627980-1	chr8	38627905	38628055	+	intron (NM_001146216, intron 1 of 12)	intron (NM_001146216, intron 1 of 12)	-16742	NM_006283	TACC1	103.13	107.81	114.65	123.12	195.26	144.88	198.8	179.24	0.891162	6.32412	0.000670397	0.0484713
Merged-chr9-88897492-1	chr9	88897417	88897567	+	promoter-TSS (NM_030940)	promoter-TSS (NM_030940)	-2	NM_030940	ISCA1	52.28	75.04	63.23	57.46	100.15	102.63	92.77	106.3	0.889917	5.48317	0.000567167	0.0446968
Merged-chr9-2015259-2	chr9	2015145	2015373	+	promoter-TSS (NM_003070)	promoter-TSS (NM_003070)	40	NM_003070	SMARCA2	173.32	196.06	176.5	174.26	279.55	317.94	294.41	281.07	0.878278	6.99616	7.21e-05	0.0151358
Merged-chr19-58892451-1	chr19	58892376	58892526	+	promoter-TSS (NM_138466)	promoter-TSS (NM_138466)	-62	NM_138466	ZNF837	164.01	144.8	168.85	166.68	93.67	74.45	65.32	84.63	-0.809007	5.99465	0.000635554	0.0472814
Merged-chr17-27278637-2	chr17	27278498	27278777	+	promoter-TSS (NM_020889)	promoter-TSS (NM_020889)	-129	NM_020889	PHF12	299.73	376.28	356.47	355.46	193.81	169.03	133.95	190.93	-0.824462	7.08217	0.000285784	0.0320673
Merged-chr19-58609667-2	chr19	58609555	58609780	+	promoter-TSS (NM_001145544)	promoter-TSS (NM_001145544)	63	NM_023926	ZSCAN18	177.26	196.06	157.74	155.95	106.63	88.54	64.85	80.5	-0.840284	6.08255	0.000472656	0.0405396
Merged-chr19-49122520-2	chr19	49122383	49122657	+	promoter-TSS (NM_020126)	promoter-TSS (NM_020126)	-28	NM_020126	SPHK2	280.04	282.21	267.52	261.39	154.55	120.74	103.19	147.93	-0.854551	6.72879	0.000265211	0.0306844
Merged-chr19-1863829-1	chr19	1863754	1863904	+	promoter-TSS (NM_031918)	promoter-TSS (NM_031918)	-265	NM_031918	KLF16	143.24	198.71	175.8	175.52	88.62	74.45	68.16	95.64	-0.86321	6.07575	0.000432455	0.0389964
Merged-chr9-138853277-2	chr9	138853157	138853397	+	promoter-TSS (NM_016172)	promoter-TSS (NM_016172)	-51	NM_016172	UBAC1	219.16	198.18	197.34	262.02	114.56	94.58	99.4	108.37	-0.864467	6.41789	0.000376164	0.0364379
Merged-chr16-30381771-1	chr16	30381696	30381846	+	promoter-TSS (NM_015527)	promoter-TSS (NM_015527)	-249	NM_015527	TBC1D10B	147.9	154.32	136.19	152.16	95.83	54.33	56.8	69.49	-0.866862	5.85129	0.00067241	0.0485192
Merged-chr19-35168492-2	chr19	35168393	35168592	+	promoter-TSS (NM_001289187)	promoter-TSS (NM_001289187)	-52	NM_018443	ZNF302	119.25	119.44	145.23	120.59	75.29	56.34	47.81	58.83	-0.868032	5.62627	0.000409657	0.0377963
Merged-chr4-6642213-2	chr4	6642115	6642311	+	5' UTR (NM_033296, exon 1 of 2)	5' UTR (NM_033296, exon 1 of 2)	395	NM_033296	MRFAP1	90.96	132.12	122.3	116.8	56.2	56.34	52.54	54.36	-0.868793	5.5026	0.00054713	0.0442907
Merged-chr1-32538579-1	chr1	32538504	32538654	+	promoter-TSS (NM_018056)	promoter-TSS (NM_018056)	76	NM_018056	TMEM39B	131.78	174.4	150.09	134.48	68.45	92.56	53.96	76.72	-0.872478	5.85688	0.000450136	0.0395246
Merged-chr12-111028846-2	chr12	111028750	111028943	+	Intergenic	Intergenic	-7782	NM_139283	PPTC7	130.71	131.06	152.87	192.57	83.22	62.38	64.85	72.24	-0.875916	5.88684	0.000613151	0.0464509
Merged-chr19-1407431-2	chr19	1407355	1407507	+	promoter-TSS (NM_018959)	promoter-TSS (NM_018959)	-137	NM_018959	DAZAP1	123.9	119.96	132.72	110.49	59.44	56.34	52.07	60.89	-0.88312	5.57759	0.000282382	0.0318296
Merged-chr1-28832384-2	chr1	28832305	28832464	+	promoter-TSS (NR_036473)	promoter-TSS (NR_036473)	-71	NR_002909	SNHG3	81.65	83.5	113.96	95.34	47.55	44.27	41.18	41.63	-0.884616	5.19993	0.00065555	0.0481555
Merged-chr17-2207079-2	chr17	2206992	2207167	+	promoter-TSS (NM_021947)	promoter-TSS (NM_021947)	-10	NM_017575	SMG6	141.45	132.65	166.07	125.64	91.14	78.48	46.86	56.08	-0.891024	5.78876	0.0004727	0.0405396
Merged-chr1-26758841-2	chr1	26758746	26758937	+	promoter-TSS (NM_024887)	promoter-TSS (NM_024887)	68	NM_024887	DHDDS	126.41	103.58	140.36	159.74	75.29	52.32	51.12	65.36	-0.895604	5.68751	0.000661669	0.0481885
Merged-chr19-6460411-1	chr19	6460336	6460486	+	promoter-TSS (NM_024103)	promoter-TSS (NM_024103)	-630	NM_024103	SLC25A23	103.13	107.28	127.86	133.22	63.76	38.23	43.07	63.99	-0.903836	5.51465	0.000705056	0.0496492
Merged-chr4-1872732-1	chr4	1872657	1872807	+	promoter-TSS (NM_001042424)	promoter-TSS (NM_001042424)	-391	NM_007331	WHSC1	128.92	162.77	126.47	166.68	86.82	50.31	61.06	65.36	-0.905123	5.82167	0.000564157	0.0446968
Merged-chr1-228270228-1	chr1	228270153	228270303	+	promoter-TSS (NM_001024226)	promoter-TSS (NM_001024226)	-133	NM_001658	ARF1	95.97	164.88	141.06	165.42	75.65	66.4	62.48	58.14	-0.905767	5.77925	0.000590702	0.0454444
Merged-chr19-44079871-2	chr19	44079733	44080009	+	promoter-TSS (NM_006297)	promoter-TSS (NM_006297)	-141	NM_006297	XRCC1	166.88	200.29	139.67	175.52	101.95	72.44	72.89	70.18	-0.906936	6.04748	0.000332107	0.0342323
Merged-chr2-240964858-2	chr2	240964760	240964957	+	promoter-TSS (NM_004544)	promoter-TSS (NM_004544)	-39	NM_004544	NDUFA10	82.36	114.15	132.72	123.12	53.32	42.26	50.65	55.04	-0.910572	5.45277	0.000661552	0.0481885
Merged-chr15-73076034-1	chr15	73075959	73076109	+	promoter-TSS (NM_031284)	promoter-TSS (NM_031284)	92	NM_031284	ADPGK	116.38	112.57	111.18	124.38	64.85	46.28	36.45	62.96	-0.910838	5.50073	0.000534561	0.0437012
Merged-chr1-16563659-2	chr1	16563541	16563778	+	promoter-TSS (NM_030907)	promoter-TSS (NM_030907)	0	NM_030907	RSG1	106.71	130.01	111.87	113.65	69.89	58.36	44.02	43.69	-0.913324	5.49465	0.00031575	0.0332718
Merged-chr6-31939986-2	chr6	31939850	31940122	+	promoter-TSS (NM_005510).5	promoter-TSS (NM_005510).5	46	NM_005510	DXO	197.67	228.83	247.37	207.09	136.9	102.63	70.05	99.42	-0.91898	6.39755	0.000142512	0.0218598
Merged-chr16-29802018-1	chr16	29801943	29802093	+	promoter-TSS (NM_007317)	promoter-TSS (NM_007317)	-16	NM_007317	KIF22	112.8	148.5	108.4	139.53	74.21	54.33	47.81	55.39	-0.923851	5.62761	0.000354838	0.0352912
Merged-chr19-18272241-2	chr19	18272130	18272353	+	exon (NM_005027, exon 6 of 16)	exon (NM_005027, exon 6 of 16)	8253	NM_005027	PIK3R2	80.93	103.05	84.08	108.6	52.24	46.28	35.97	39.22	-0.925267	5.2064	0.000474184	0.0405396
Merged-chr9-140317740-2	chr9	140317662	140317819	+	promoter-TSS (NM_017820)	promoter-TSS (NM_017820)	-26	NM_017820	EXD3	116.02	87.2	97.28	105.44	62.32	44.27	37.39	41.63	-0.926745	5.31135	0.000510778	0.0425043
Merged-chr16-85833223-2	chr16	85833103	85833344	+	promoter-TSS (NM_001142288)	promoter-TSS (NM_001142288)	50	NM_001861	COX4I1	88.45	101.47	120.21	91.55	59.44	38.23	36.92	43.35	-0.931946	5.28153	0.000349399	0.0349841
Merged-chr16-31191461-2	chr16	31191344	31191579	+	promoter-TSS (NM_004960)	promoter-TSS (NM_004960)	30	NM_004960	FUS	102.42	146.39	117.43	109.23	73.13	72.44	34.55	47.47	-0.933287	5.53303	0.000609303	0.0462536
Merged-chr11-1330824-2	chr11	1330731	1330917	+	promoter-TSS (NM_019009)	promoter-TSS (NM_019009)	68	NM_019009	TOLLIP	114.95	124.19	104.93	107.97	66.29	38.23	44.02	50.92	-0.933959	5.45567	0.000335638	0.0344051
Merged-chr19-54370888-2	chr19	54370811	54370966	+	promoter-TSS (NM_001290190)	promoter-TSS (NM_001290190)	-231	NM_138373	MYADM	199.82	193.42	161.9	265.81	99.07	116.71	74.79	96.33	-0.940028	6.30777	0.000240348	0.0291213
Merged-chr17-44668029-2	chr17	44667901	44668158	+	promoter-TSS (NM_006178).2	promoter-TSS (NM_006178).2	-6	NM_006178	NSF	130.71	105.17	128.55	88.39	54.4	60.37	58.69	37.84	-0.940351	5.46577	0.000651182	0.0481073
Merged-chr12-112450985-2	chr12	112450907	112451064	+	promoter-TSS (NM_001193531)	promoter-TSS (NM_001193531)	38	NM_138341	TMEM116	188.36	134.76	190.39	239.29	107.35	84.52	63.9	88.07	-0.945623	6.17337	0.000398413	0.0372356
Merged-chr1-39339160-2	chr1	39339083	39339238	+	promoter-TSS (NM_012333)	promoter-TSS (NM_012333)	-110	NM_012333	MYCBP	106.71	78.74	80.6	103.55	46.11	34.21	31.71	49.2	-0.952098	5.17119	0.000698717	0.0495691
Merged-chr19-36390732-2	chr19	36390657	36390808	+	intron (NM_139239, intron 1 of 11)	CpG	820	NM_139239	NFKBID	97.05	140.57	91.72	98.49	56.56	52.32	40.23	45.41	-0.953709	5.37361	0.000358599	0.0354153
Merged-chr19-40971913-2	chr19	40971808	40972018	+	promoter-TSS (NM_000713)	promoter-TSS (NM_000713)	-188	NM_000713	BLVRB	150.4	222.49	168.16	176.15	94.75	64.39	63.9	92.89	-0.954517	6.094	0.000263354	0.0305647
Merged-chr17-44450151-2	chr17	44450070	44450232	+	promoter-TSS (NR_033799)	promoter-TSS (NR_033799)	-28	NR_033799	NSFP1	107.43	96.71	101.45	80.18	50.44	64.39	41.18	30.27	-0.954564	5.24462	0.000647733	0.0479477
Merged-chr17-4736662-2	chr17	4736585	4736740	+	promoter-TSS (NM_153827)	promoter-TSS (NM_153827)	27	NM_015716	MINK1	148.61	137.93	165.38	145.85	98.71	48.29	43.55	72.93	-0.954922	5.83519	0.000585827	0.0453363
Merged-chr1-32573657-2	chr1	32573537	32573778	+	promoter-TSS (NM_012316)	promoter-TSS (NM_012316)	13	NM_012316	KPNA6	137.87	134.76	116.74	118.7	74.21	76.47	36.92	52.64	-0.958492	5.62252	0.000276933	0.0315592
Merged-chr16-29817104-2	chr16	29817029	29817179	+	promoter-TSS (NM_002383)	promoter-TSS (NM_002383)	-313	NM_002383	MAZ	70.55	88.78	93.11	105.44	42.87	30.18	31.24	48.16	-0.958731	5.11058	0.000572804	0.0449506
Merged-chr11-46143236-2	chr11	46143147	46143326	+	promoter-TSS (NM_016621)	promoter-TSS (NM_016621)	-251	NM_016621	PHF21A	114.95	140.57	120.21	106.07	67.73	62.38	34.08	55.73	-0.963285	5.53773	0.000238926	0.0289962
Merged-chr17-73452564-2	chr17	73452485	73452644	+	promoter-TSS (NM_014738)	promoter-TSS (NM_014738)	-100	NM_014738	KIAA0195	73.41	58.13	66.01	82.08	34.94	30.18	24.14	33.03	-0.967832	4.78105	0.000658849	0.0481885
Merged-chr19-50887550-1	chr19	50887475	50887625	+	promoter-TSS (NR_046402)	promoter-TSS (NR_046402)	-30	NM_002691	POLD1	125.69	73.46	107.7	102.91	52.24	52.32	35.97	46.44	-0.968721	5.31973	0.000475717	0.0405854
Merged-chr20-42839378-2	chr20	42839302	42839454	+	promoter-TSS (NR_038338)	promoter-TSS (NR_038338)	168	NM_016470	OSER1	142.88	116.26	107.7	165.42	64.85	52.32	67.69	49.88	-0.969176	5.68134	0.000513053	0.0425983
Merged-chr22-50247354-1	chr22	50247279	50247429	+	promoter-TSS (NM_014838)	promoter-TSS (NM_014838)	-143	NM_014838	ZBED4	213.07	168.58	182.75	196.36	115.64	66.4	57.27	93.92	-0.973304	6.17931	0.000276254	0.0315592
Merged-chr1-26827077-1	chr1	26827002	26827152	+	Intergenic	CpG	28175	NM_005517	HMGN2	73.77	102.52	105.62	104.81	52.96	34.21	29.82	46.44	-0.975121	5.20773	0.000361264	0.0354563
Merged-chr1-16840734-2	chr1	16840646	16840822	+	Intergenic	U1|snRNA|snRNA	-21538	NR_023386	CROCCP3	326.95	428.07	357.16	392.72	219.39	195.19	105.55	165.47	-0.979136	7.1482	5.87e-05	0.0137846
Merged-chr14-106328402-2	chr14	106328304	106328501	+	Intergenic	Intergenic	-55436	NM_014151	KIAA0125	124.26	136.35	163.29	145.85	91.86	48.29	50.65	54.7	-0.980844	5.75645	0.000226945	0.0283753
Merged-chr19-1269399-1	chr19	1269324	1269474	+	non-coding (NR_023312, exon 1 of 7)	non-coding (NR_023312, exon 1 of 7)	132	NM_001280	CIRBP	79.86	105.17	102.84	116.8	55.84	46.28	30.29	45.41	-0.98463	5.28174	0.000259963	0.0304491
Merged-chr22-45705728-2	chr22	45705641	45705815	+	promoter-TSS (NM_017911)	promoter-TSS (NM_017911)	-57	NM_017911	FAM118A	135.72	137.4	179.97	141.43	83.94	76.47	55.38	51.6	-0.986437	5.82171	7.08e-05	0.0149491
Merged-chr17-40719080-2	chr17	40718991	40719170	+	promoter-TSS (NM_198205)	promoter-TSS (NM_198205)	2	NM_170607	MLX	79.5	52.85	89.64	71.98	33.86	32.2	28.87	33.03	-0.987894	4.83663	0.000659215	0.0481885
Merged-chr9-130213787-2	chr9	130213707	130213868	+	promoter-TSS (NM_001005373)	promoter-TSS (NM_001005373)	22	NM_138361	LRSAM1	83.08	118.38	97.98	69.45	54.4	26.16	37.39	35.09	-0.989207	5.14282	0.00066132	0.0481885
Merged-chr1-1510278-2	chr1	1510198	1510359	+	promoter-TSS (NM_014188)	promoter-TSS (NM_014188)	-16	NM_014188	SSU72	108.86	88.26	136.19	110.49	67.37	62.38	26.98	44.72	-0.989313	5.41344	0.00058625	0.0453363
Merged-chr12-123849519-1	chr12	123849444	123849594	+	promoter-TSS (NR_107039)	promoter-TSS (NR_107039)	-129	NR_107039	MIR8072	94.9	84.56	117.43	119.33	56.92	32.2	35.03	50.57	-0.995214	5.31133	0.000352196	0.0351223
Merged-chr16-85061393-2	chr16	85061317	85061470	+	promoter-TSS (NM_001286566)	promoter-TSS (NM_001286566)	36	NM_014732	KIAA0513	87.38	96.18	87.55	78.92	43.95	50.31	31.24	33.71	-0.998558	5.08745	0.0001877	0.025716
Merged-chr19-14629262-1	chr19	14629187	14629337	+	promoter-TSS (NM_001300914)	promoter-TSS (NM_001300914)	109	NM_006145	DNAJB1	95.97	136.88	113.96	93.44	47.91	56.34	42.6	48.16	-1.00199	5.39662	0.000127521	0.0205277
Merged-chr9-130788753-2	chr9	130788627	130788879	+	Intergenic	Intergenic	40846	NM_197956	NAIF1	149.69	108.34	165.38	169.84	70.25	56.34	71.95	55.39	-1.00352	5.81438	0.000187321	0.025716
Merged-chr19-56915392-2	chr19	56915294	56915491	+	promoter-TSS (NM_152478)	promoter-TSS (NM_152478)	9	NM_152478	ZNF583	73.77	80.86	97.98	102.91	45.75	32.2	26.51	45.07	-1.00418	5.08945	0.000379092	0.0365462
Merged-chr1-1850757-1	chr1	1850682	1850832	+	promoter-TSS (NM_178545)	promoter-TSS (NM_178545)	-17	NM_178545	TMEM52	106.36	145.33	114.65	138.9	72.41	60.37	41.65	48.51	-1.00654	5.5904	0.000116224	0.0194738
Merged-chr8-145515145-2	chr8	145515069	145515222	+	promoter-TSS (NM_015201)	promoter-TSS (NM_015201)	-25	NM_015201	BOP1	103.13	107.28	114.65	119.96	57.64	50.31	29.35	55.73	-1.00783	5.40874	0.000154253	0.0227454
Merged-chr19-3990381-2	chr19	3990279	3990484	+	Intergenic	MLT1J|LTR|ERVL-MaLR	-4920	NM_001961	EEF2	69.83	68.17	83.38	92.81	42.51	36.22	24.61	33.71	-1.00847	4.92374	0.000273415	0.031293
Merged-chr6-34664729-2	chr6	34664607	34664851	+	promoter-TSS (NM_024294)	promoter-TSS (NM_024294)	-102	NM_022758	C6orf106	114.95	158.01	129.25	146.48	65.57	50.31	55.38	59.86	-1.0103	5.69856	6.49e-05	0.0143259
Merged-chr1-1285067-2	chr1	1284991	1285143	+	promoter-TSS (NM_004421)	promoter-TSS (NM_004421)	-575	NM_004421	DVL1	57.65	70.29	88.25	60.61	34.58	22.13	24.61	31.31	-1.01198	4.73542	0.000389518	0.0369128
Merged-chr8-145158739-2	chr8	145158664	145158815	+	promoter-TSS (NM_032272)	promoter-TSS (NM_032272)	399	NM_030974	SHARPIN	88.45	59.19	89.64	86.5	50.44	36.22	24.61	29.93	-1.01552	4.9678	0.000549147	0.0443093
Merged-chr9-128509444-1	chr9	128509369	128509519	+	promoter-TSS (NR_024122)	promoter-TSS (NR_024122)	-173	NM_006195	PBX3	80.57	75.57	95.2	137.64	46.11	50.31	32.19	42.66	-1.01553	5.22535	0.000539397	0.0438944
Merged-chr22-45559689-2	chr22	45559582	45559797	+	promoter-TSS (NM_153645)	promoter-TSS (NM_153645)	-27	NR_038956	NUP50-AS1	148.25	139.52	158.43	133.22	94.75	40.25	42.13	64.33	-1.01582	5.76911	0.000361155	0.0354563
Merged-chr1-1677940-1	chr1	1677865	1678015	+	promoter-TSS (NM_182838)	promoter-TSS (NM_182838)	-502	NM_182838	SLC35E2	166.88	224.6	256.41	146.48	108.44	102.63	48.75	89.79	-1.01688	6.21798	0.000251099	0.0300326
Merged-chr19-50316874-1	chr19	50316799	50316949	+	promoter-TSS (NM_001171937)	promoter-TSS (NM_001171937)	-307	NM_025129	FUZ	93.82	70.29	116.74	104.18	56.2	42.26	26.51	40.25	-1.01841	5.20035	0.000351749	0.0351223
Merged-chr19-50528938-2	chr19	50528861	50529016	+	promoter-TSS (NM_016440)	promoter-TSS (NM_016440)	-133	NM_016440	VRK3	119.25	136.35	93.81	119.96	79.98	50.31	37.39	36.47	-1.01985	5.48675	0.000446389	0.039488
Merged-chr6-32605072-2	chr6	32604996	32605148	+	promoter-TSS (NM_002122)	promoter-TSS (NM_002122)	-111	NM_002122	HLA-DQA1	155.42	127.36	166.77	141.43	48.63	84.52	66.74	62.27	-1.02105	5.8127	9.81e-05	0.0178632
Merged-chr20-62169350-2	chr20	62169269	62169431	+	promoter-TSS (NM_005975)	promoter-TSS (NM_005975)	-627	NM_005975	PTK6	170.1	202.41	109.79	136.38	74.93	60.37	61.53	68.12	-1.02519	5.87497	0.000229834	0.0284931
Merged-chr16-4588789-2	chr16	4588703	4588876	+	promoter-TSS (NM_013399)	promoter-TSS (NM_013399)	27	NM_013399	CDIP1	105.64	89.84	100.76	126.91	63.04	32.2	29.82	50.23	-1.02576	5.33136	0.000411666	0.0378092
Merged-chr16-88519454-2	chr16	88519378	88519531	+	promoter-TSS (NM_153813)	promoter-TSS (NM_153813)	-560	NM_153813	ZFPM1	103.13	106.22	86.86	90.29	50.8	48.29	24.14	45.75	-1.02796	5.21617	0.00020745	0.0270818
Merged-chr11-118307188-2	chr11	118307108	118307268	+	promoter-TSS (NM_005933)	promoter-TSS (NM_005933)	-17	NM_005933	KMT2A	102.78	84.56	122.3	124.38	50.44	40.25	42.6	47.82	-1.0285	5.3625	0.000124631	0.0202883
Merged-chr17-44344395-2	chr17	44344315	44344476	+	Intergenic	CpG	23465	NR_026901	LOC644172	90.96	85.08	114.65	117.44	55.84	56.34	25.09	43.35	-1.02918	5.28357	0.000279794	0.0316337
Merged-chr12-113623290-2	chr12	113623209	113623371	+	promoter-TSS (NM_001111322)	promoter-TSS (NM_001111322)	-6	NM_024072	DDX54	50.85	65	57.67	47.35	27.74	20.12	14.67	27.87	-1.03001	4.43142	0.000704253	0.0496492
Merged-chr19-40447884-2	chr19	40447798	40447970	+	Intergenic	Intergenic	-7351	NM_003890	FCGBP	60.88	106.75	104.93	108.6	59.44	38.23	33.13	29.24	-1.03045	5.1748	0.000575595	0.0450026
Merged-chr1-16162438-2	chr1	16162362	16162515	+	non-coding (NR_024279, exon 2 of 2)	non-coding (NR_024279, exon 2 of 2)	-11921	NM_015001	SPEN	98.48	71.34	145.92	97.86	54.04	44.27	35.03	42.66	-1.03215	5.29199	0.000298152	0.0323806
Merged-chr21-46494451-2	chr21	46494372	46494530	+	promoter-TSS (NM_015833)	promoter-TSS (NM_015833)	-42	NM_001112	ADARB1	59.44	107.28	120.91	93.44	54.4	42.26	26.03	37.5	-1.03328	5.16962	0.000566301	0.0446968
Merged-chr19-5622943-2	chr19	5622866	5623021	+	promoter-TSS (NM_001201340)	promoter-TSS (NM_001201340)	-5	NM_014649	SAFB2	198.03	160.13	121.6	214.04	73.49	80.49	49.7	97.36	-1.03409	6.0423	0.000402608	0.0374377
Merged-chr19-16739059-1	chr19	16738984	16739134	+	promoter-TSS (NM_004831)	promoter-TSS (NM_004831)	-44	NM_004831	MED26	102.06	109.39	66.01	121.86	54.04	36.22	28.4	50.23	-1.0349	5.26038	0.000680151	0.0488022
Merged-chr16-2961840-2	chr16	2961714	2961967	+	promoter-TSS (NM_032296)	promoter-TSS (NM_032296)	-140	NM_020912	FLYWCH1	133.21	133.7	116.04	157.84	80.34	60.37	30.77	61.92	-1.03746	5.67834	0.000260721	0.0304491
Merged-chr19-13056668-1	chr19	13056593	13056743	+	promoter-TSS (NM_001270363)	promoter-TSS (NM_001270363)	40	NM_005053	RAD23A	116.38	106.22	105.62	105.44	51.88	46.28	38.81	46.44	-1.03886	5.36946	3.48e-05	0.0099575
Merged-chr19-54890039-2	chr19	54889963	54890116	+	Intergenic	L1MEg|LINE|L1	-7876	NM_002287	LAIR1	98.12	78.21	75.05	78.29	51.52	26.16	28.4	28.55	-1.04107	4.9804	0.000357883	0.0354153
Merged-chr19-5690307-2	chr19	5690230	5690384	+	promoter-TSS (NM_033643)	promoter-TSS (NM_033643)	35	NM_015414	RPL36	92.39	82.44	98.67	107.97	53.32	28.17	25.09	47.82	-1.04143	5.17447	0.000346259	0.0347633
Merged-chr8-145691672-1	chr8	145691597	145691747	+	promoter-TSS (NM_032687)	promoter-TSS (NM_032687)	-66	NM_145754	KIFC2	46.55	63.42	66.71	75.13	33.14	20.12	16.57	30.96	-1.04446	4.59147	0.00067202	0.0485192
Merged-chr17-7155572-2	chr17	7155483	7155661	+	promoter-TSS (NM_001143775)	promoter-TSS (NM_001143775)	52	NM_015362	ELP5	214.86	200.29	236.26	259.5	143.02	78.48	69.58	90.82	-1.04453	6.40648	7.29e-05	0.0151358
Merged-chr1-25943107-2	chr1	25943032	25943183	+	promoter-TSS (NM_020379)	promoter-TSS (NM_020379)	-852	NM_020379	MAN1C1	76.99	78.21	59.76	69.45	38.55	32.2	18.46	31.65	-1.04578	4.7801	0.000379247	0.0365462
Merged-chr17-38771576-1	chr17	38771501	38771651	+	Intergenic	Intergenic	32527	NM_003079	SMARCE1	125.34	106.75	168.16	124.38	79.62	46.28	44.97	45.07	-1.04583	5.61817	0.000126448	0.020411
Merged-chr19-1848728-1	chr19	1848653	1848803	+	promoter-TSS (NM_020695)	promoter-TSS (NM_020695)	-276	NM_020695	REXO1	152.19	146.92	179.28	124.38	76.73	54.33	44.97	72.24	-1.04667	5.81648	5.1e-05	0.0125997
Merged-chr9-132388512-2	chr9	132388428	132388597	+	promoter-TSS (NM_014064)	promoter-TSS (NM_014064)	80	NM_014064	NTMT1	78.78	60.25	79.22	95.34	46.47	36.22	25.56	25.8	-1.04727	4.91149	0.000403364	0.0374377
Merged-chr19-37960202-2	chr19	37960119	37960286	+	5' UTR (NM_144694, exon 1 of 5)	5' UTR (NM_144694, exon 1 of 5)	242	NM_144694	ZNF570	73.05	81.91	76.44	97.23	51.52	32.2	17.99	35.43	-1.04773	4.96916	0.000564856	0.0446968
Merged-chr7-916210-1	chr7	916135	916285	+	promoter-TSS (NM_015949)	promoter-TSS (NM_015949)	19	NM_015949	GET4	83.08	123.66	96.59	107.97	42.15	36.22	28.4	60.89	-1.05122	5.28096	0.000430011	0.0388703
Merged-chr19-51182773-2	chr19	51182656	51182890	+	intron (NM_016148, intron 20 of 22)	intron (NM_016148, intron 20 of 22)	30071	NM_001195076	C19orf81	132.86	153.79	131.33	196.99	60.16	66.4	62.95	67.77	-1.05193	5.85657	6.13e-05	0.0140447
Merged-chr11-75110556-2	chr11	75110480	75110632	+	promoter-TSS (NR_000005)	promoter-TSS (NR_000005)	21	NM_001005	RPS3	41.9	69.23	56.28	59.98	30.98	18.11	23.19	18.58	-1.05264	4.46538	0.000701682	0.0495735
Merged-chr6-36954017-2	chr6	36953937	36954098	+	5' UTR (NM_001271641, exon 1 of 12)	5' UTR (NM_001271641, exon 1 of 12)	310	NM_014341	MTCH1	135.72	158.01	116.74	145.85	67.73	60.37	39.76	67.77	-1.05351	5.71353	6.06e-05	0.0139801
Merged-chr17-48450550-2	chr17	48450468	48450632	+	promoter-TSS (NM_001166131)	promoter-TSS (NM_001166131)	12	NM_016504	MRPL27	51.92	71.87	83.38	73.24	28.82	26.16	21.77	35.78	-1.05693	4.73728	0.000340541	0.0346132
Merged-chr19-48763566-1	chr19	48763491	48763641	+	Intergenic	LTR13|LTR|ERVK	-4363	NM_014959	CARD8	58.01	90.37	96.59	70.08	51.52	22.13	27.45	24.08	-1.05878	4.8996	0.000628434	0.047224
Merged-chr9-136202996-2	chr9	136202919	136203074	+	promoter-TSS (NM_006753)	promoter-TSS (NM_006753)	51	NM_006753	SURF6	82.72	77.69	66.01	104.18	39.99	32.2	25.56	39.22	-1.06241	4.98747	0.000267885	0.03085
Merged-chr19-58095435-2	chr19	58095357	58095513	+	promoter-TSS (NM_001010879)	promoter-TSS (NM_001010879)	-193	NM_001010879	ZIK1	69.11	65.53	107.01	69.45	37.83	28.17	20.35	38.53	-1.0628	4.87618	0.000394234	0.0370076
Merged-chr1-169662165-2	chr1	169662062	169662269	+	intron (NM_000655, intron 8 of 8)	intron (NM_000655, intron 8 of 8)	15832	NM_000655	SELL	157.92	123.66	146.62	140.8	39.99	60.37	58.22	76.72	-1.06422	5.74413	0.00019011	0.0259048
Merged-chr19-48825197-1	chr19	48825122	48825272	+	Intergenic	CpG	-1865	NM_144577	CCDC114	104.57	83.5	128.55	137.01	60.16	44.27	33.61	48.85	-1.06521	5.41396	0.000132337	0.0210365
Merged-chr22-20307537-2	chr22	20307460	20307615	+	promoter-TSS (NM_033257)	promoter-TSS (NM_033257)	91	NM_033257	DGCR6L	90.6	93.54	81.99	119.96	55.84	38.23	20.83	44.72	-1.0666	5.19456	0.000448034	0.0395246
Merged-chr22-51066704-2	chr22	51066621	51066788	+	promoter-TSS (NM_001085427)	promoter-TSS (NM_001085427)	-103	NM_000487	ARSA	59.09	65	66.01	88.39	39.27	26.16	26.98	20.64	-1.06755	4.74159	0.000391488	0.036965
Merged-chr19-44259085-2	chr19	44259007	44259164	+	promoter-TSS (NM_019108)	promoter-TSS (NM_019108)	57	NM_019108	SMG9	91.67	83.5	129.25	127.54	64.85	38.23	26.98	44.38	-1.06996	5.3356	0.000265106	0.0306844
Merged-chr22-39541795-2	chr22	39541717	39541873	+	intron (NM_175709, intron 2 of 5)	CpG	6743	NM_175709	CBX7	101.34	80.33	136.19	129.43	54.04	38.23	37.39	49.54	-1.07068	5.38851	0.00011506	0.0194099
Merged-chr19-58666562-2	chr19	58666486	58666639	+	Intergenic	CpG	-4414	NM_024620	ZNF329	49.78	80.86	50.73	62.51	32.42	14.09	26.03	20.99	-1.07118	4.55808	0.00063895	0.0474033
Merged-chr11-66234367-1	chr11	66234292	66234442	+	promoter-TSS (NM_001098510)	promoter-TSS (NM_001098510)	31	NM_145065	PELI3	92.03	94.07	116.74	117.44	52.96	36.22	30.29	49.54	-1.0718	5.29764	7.79e-05	0.0154928
Merged-chr19-58090317-2	chr19	58090205	58090429	+	promoter-TSS (NM_017879)	promoter-TSS (NM_017879)	-74	NM_017879	ZNF416	142.17	142.69	180.67	114.28	76.01	44.27	44.02	67.08	-1.0757	5.74847	7.94e-05	0.0156216
Merged-chr16-89307721-2	chr16	89307645	89307798	+	Intergenic	LTR55|LTR|ERV	23610	NM_182531	ZNF778	84.87	93.54	91.72	104.81	50.07	36.22	34.08	32.68	-1.07572	5.14602	5.1e-05	0.0125997
Merged-chr19-42363830-1	chr19	42363755	42363905	+	promoter-TSS (NM_001022)	promoter-TSS (NM_001022)	-158	NM_001022	RPS19	109.94	145.86	184.14	147.74	89.34	50.31	33.61	64.68	-1.07737	5.7654	0.000215155	0.0274549
Merged-chr19-3761640-2	chr19	3761545	3761735	+	promoter-TSS (NM_004886)	promoter-TSS (NM_004886)	33	NM_004886	APBA3	53	69.76	59.06	49.88	29.9	14.09	24.61	19.95	-1.0777	4.47918	0.000355778	0.0353375
Merged-chr19-9903228-2	chr19	9903149	9903307	+	Intergenic	C-rich|Low_complexity|Low_complexity	-23818	NM_001077624	ZNF846	52.28	50.21	61.15	40.41	28.1	22.13	17.99	15.48	-1.07817	4.31091	0.000571096	0.0449506
Merged-chr17-2615052-1	chr17	2614977	2615127	+	promoter-TSS (NM_015229)	promoter-TSS (NM_015229)	-125	NM_015229	CLUH	78.42	61.3	71.57	77.03	45.75	30.18	19.88	23.39	-1.07836	4.78904	0.000389997	0.0369128
Merged-chr22-36413825-2	chr22	36413721	36413930	+	intron (NM_001082579, intron 1 of 13)	intron (NM_001082579, intron 1 of 13)	10760	NM_014309	RBFOX2	66.61	132.12	68.79	115.54	42.51	46.28	31.71	39.56	-1.07928	5.18528	0.000562338	0.044695
Merged-chr15-40650360-2	chr15	40650278	40650442	+	promoter-TSS (NM_033510)	promoter-TSS (NM_033510)	-74	NM_033510	DISP2	81.65	78.21	76.44	60.61	37.83	32.2	21.3	30.62	-1.08049	4.82304	0.000149225	0.0224726
Merged-chr20-49575359-2	chr20	49575279	49575440	+	promoter-TSS (NM_003859)	promoter-TSS (NM_003859)	8	NM_014484	MOCS3	82.36	118.38	90.33	107.97	40.35	36.22	37.87	45.75	-1.08166	5.22983	8.03e-05	0.0157348
Merged-chr1-10490526-2	chr1	10490449	10490603	+	promoter-TSS (NR_037187)	promoter-TSS (NR_037187)	-278	NM_198544	APITD1-CORT	71.98	108.34	97.28	76.4	46.11	26.16	31.24	34.75	-1.08294	5.05703	0.000101672	0.0181385
Merged-chr19-50850694-2	chr19	50850565	50850824	+	Intergenic	LTR2B|LTR|ERV1	-2689	NR_002798	NAPSB	162.58	142.16	138.28	148.37	100.51	36.22	40.71	59.86	-1.08416	5.78534	0.00035142	0.0351223
Merged-chr5-179498973-2	chr5	179498877	179499070	+	5' UTR (NM_018434, exon 1 of 9)	5' UTR (NM_018434, exon 1 of 9)	145	NM_018434	RNF130	75.56	73.99	81.99	54.3	39.99	28.17	16.57	30.96	-1.08521	4.76368	0.000289195	0.0321675
Merged-chr19-13319133-2	chr19	13319051	13319215	+	intron (NM_023035, intron 46 of 46)	intron (NM_023035, intron 46 of 46)	57851	NM_004907	IER2	92.03	126.31	116.04	95.97	56.92	34.21	26.03	52.98	-1.08545	5.33015	0.000148188	0.0223627
Merged-chr11-63706154-2	chr11	63706077	63706232	+	promoter-TSS (NM_024771)	promoter-TSS (NM_024771)	-288	NM_024771	NAA40	63.74	74.52	81.3	81.45	27.02	16.1	26.51	44.03	-1.08619	4.8323	0.000547781	0.0442952
Merged-chr19-58694700-2	chr19	58694614	58694787	+	5' UTR (NM_016324, exon 1 of 5)	5' UTR (NM_016324, exon 1 of 5)	344	NM_016324	ZNF274	92.39	82.97	104.93	80.82	50.44	28.17	24.61	39.91	-1.08874	5.08391	0.000119755	0.0196668
Merged-chr19-47760191-2	chr19	47760114	47760268	+	intron (NM_015603, intron 1 of 11)	CpG	460	NM_015603	CCDC9	78.78	93.01	109.09	92.81	60.52	14.09	28.4	37.5	-1.08917	5.12488	0.000572368	0.0449506
Merged-chr19-57988979-2	chr19	57988903	57989056	+	promoter-TSS (NM_001144068)	promoter-TSS (NM_001144068)	-41	NM_001024596	ZNF772	84.15	71.87	72.96	83.97	48.27	30.18	16.09	32.68	-1.08929	4.89995	0.000411017	0.0377963
Merged-chr1-32801767-2	chr1	32801691	32801844	+	promoter-TSS (NM_023009)	promoter-TSS (NM_023009)	73	NM_023009	MARCKSL1	71.98	70.29	88.94	82.08	37.83	28.17	25.56	33.03	-1.09011	4.8865	6.32e-05	0.0142071
Merged-chr19-14201992-1	chr19	14201917	14202067	+	promoter-TSS (NM_138352)	promoter-TSS (NM_138352)	-760	NM_138352	SAMD1	55.51	49.68	62.54	48.62	24.86	24.15	16.57	22.36	-1.09164	4.38783	0.00021399	0.0274476
Merged-chr19-45505134-1	chr19	45505059	45505209	+	intron (NM_006509, intron 1 of 10)	CpG	427	NM_006509	RELB	102.06	86.14	104.93	120.59	56.2	48.29	31.24	37.5	-1.09263	5.28837	5.33e-05	0.0129964
Merged-chr19-39109770-2	chr19	39109655	39109885	+	promoter-TSS (NM_001300992)	promoter-TSS (NM_001300992)	56	NM_013234	EIF3K	167.95	115.21	175.11	135.11	99.43	50.31	42.13	47.82	-1.09564	5.78231	0.000190197	0.0259048
Merged-chr1-12290119-2	chr1	12290041	12290198	+	promoter-TSS (NM_018156)	promoter-TSS (NM_018156)	6	NM_015378	VPS13D	105.64	113.09	109.09	116.8	58.36	54.33	34.55	38.53	-1.09787	5.38815	1.96e-05	0.00736239
Merged-chr19-51308191-2	chr19	51308112	51308270	+	promoter-TSS (NM_032712)	promoter-TSS (NM_032712)	-81	NM_032712	C19orf48	92.75	65.53	101.45	73.87	36.39	32.2	21.77	43.35	-1.09854	4.97699	0.000219558	0.0278734
Merged-chr19-49588497-1	chr19	49588422	49588572	+	promoter-TSS (NM_001301069)	promoter-TSS (NM_001301069)	100	NM_003089	SNRNP70	105.64	122.61	112.57	113.02	50.8	68.42	25.09	51.26	-1.09908	5.41826	8.1e-05	0.0157739
Merged-chr19-2476075-2	chr19	2475998	2476152	+	promoter-TSS (NM_015675)	promoter-TSS (NM_015675)	-48	NM_015675	GADD45B	85.94	83.5	110.48	125.64	59.8	28.17	23.67	47.47	-1.10059	5.24163	0.00038915	0.0369128
Merged-chr19-58898479-2	chr19	58898395	58898563	+	promoter-TSS (NM_001009)	promoter-TSS (NM_001009)	-157	NM_001009	RPS5	152.91	116.26	128.55	138.27	70.61	38.23	56.33	45.41	-1.10087	5.64438	5.43e-05	0.0130803
Merged-chr19-9434937-2	chr19	9434860	9435015	+	promoter-TSS (NM_001202425)	promoter-TSS (NM_001202425)	35	NM_001172650	ZNF559-ZNF177	78.42	84.56	84.08	78.92	43.23	46.28	19.88	29.93	-1.10246	4.9588	0.000118111	0.0195696
Merged-chr19-49224084-2	chr19	49223985	49224183	+	exon (NM_017805, exon 12 of 12)	exon (NM_017805, exon 12 of 12)	-1108	NM_182574	MAMSTR	68.76	86.14	85.47	82.71	39.99	32.2	14.67	42.66	-1.10294	4.9311	0.000386276	0.0369125
Merged-chr20-62526376-2	chr20	62526296	62526456	+	promoter-TSS (NM_025219)	promoter-TSS (NM_025219)	-79	NM_025219	DNAJC5	132.86	115.74	109.09	127.54	61.24	40.25	40.71	50.92	-1.10582	5.50259	2.5e-05	0.00836057
Merged-chr1-45097868-2	chr1	45097791	45097945	+	intron (NM_018150, intron 5 of 14)	CpG	42412	NM_024587	TMEM53	55.15	62.89	45.86	57.46	25.94	16.1	20.35	22.71	-1.10852	4.41497	0.000266954	0.0307903
Merged-chr7-766330-2	chr7	766251	766410	+	promoter-TSS (NM_017802)	promoter-TSS (NM_017802)	-8	NM_017802	HEATR2	102.06	76.63	71.57	105.44	34.22	42.26	43.55	27.18	-1.10861	5.09035	0.000279639	0.0316337
Merged-chr1-44679099-2	chr1	44679021	44679177	+	promoter-TSS (NM_001034023)	promoter-TSS (NM_001034023)	-26	NM_019100	DMAP1	60.88	63.95	79.91	57.46	28.82	42.26	20.83	22.36	-1.11019	4.66096	0.000238269	0.0289637
Merged-chr8-145691480-1	chr8	145691405	145691555	+	promoter-TSS (NM_032687)	promoter-TSS (NM_032687)	-258	NM_145754	KIFC2	85.59	75.04	65.32	76.4	40.71	16.1	28.87	27.87	-1.11274	4.83893	0.000207423	0.0270818
Merged-chr20-62258553-2	chr20	62258474	62258633	+	promoter-TSS (NM_012384)	promoter-TSS (NM_012384)	-172	NM_012384	GMEB2	97.05	125.25	98.67	129.43	45.03	50.31	33.61	52.98	-1.11367	5.39946	3.63e-05	0.0102211
Merged-chr4-2758024-2	chr4	2757945	2758103	+	promoter-TSS (NM_001292016)	promoter-TSS (NM_001292016)	79	NM_024309	TNIP2	93.82	56.55	101.45	73.24	35.3	28.17	25.09	38.19	-1.11433	4.93402	0.000195209	0.0261194
Merged-chr7-2598642-2	chr7	2598545	2598740	+	promoter-TSS (NM_001287500)	promoter-TSS (NM_001287500)	36	NM_152558	IQCE	65.53	82.97	67.4	59.35	32.78	42.26	15.15	27.87	-1.11437	4.72605	0.000387757	0.0369128
Merged-chr11-72759232-2	chr11	72759129	72759335	+	intron (NM_014824, intron 3 of 19)	intron (NM_014824, intron 3 of 19)	93911	NM_014824	FCHSD2	106	118.91	96.59	73.24	52.96	54.33	18.93	40.59	-1.11516	5.21964	0.000378632	0.0365462
Merged-chr16-89724178-2	chr16	89724095	89724261	+	promoter-TSS (NR_073515)	promoter-TSS (NR_073515)	15	NM_002768	CHMP1A	102.42	151.67	77.83	95.97	57.64	34.21	35.03	40.94	-1.11615	5.32261	0.000182946	0.0254509
Merged-chr19-56135942-2	chr19	56135857	56136027	+	promoter-TSS (NM_203374)	promoter-TSS (NM_203374)	-1	NM_203374	ZNF784	63.03	99.88	70.18	71.35	51.16	22.13	19.41	24.77	-1.12098	4.84373	0.000455696	0.03979
Merged-chr16-2563932-1	chr16	2563857	2564007	+	promoter-TSS (NM_001694)	promoter-TSS (NM_001694)	61	NM_001694	ATP6V0C	80.93	84.03	116.04	108.6	59.44	36.22	24.61	34.06	-1.12225	5.17881	0.00013685	0.0215239
Merged-chr1-17380763-1	chr1	17380688	17380838	+	promoter-TSS (NM_003000)	promoter-TSS (NM_003000)	-98	NM_003000	SDHB	132.14	164.88	122.99	146.48	64.12	46.28	34.08	76.72	-1.12245	5.71195	9.63e-05	0.0177699
Merged-chr9-140149628-2	chr9	140149552	140149705	+	promoter-TSS (NM_015456)	promoter-TSS (NM_015456)	-131	NM_015456	NELFB	82.36	58.66	108.4	109.23	45.39	32.2	22.25	40.59	-1.1267	5.06487	0.00024797	0.0298214
Merged-chr19-1240299-1	chr19	1240224	1240374	+	Intergenic	CpG	-1450	NM_001687	ATP5D	65.17	95.65	66.01	57.46	42.15	30.18	17.04	24.43	-1.12877	4.75621	0.000331065	0.0342323
Merged-chr6-31560860-2	chr6	31560760	31560961	+	promoter-TSS (NM_001145467)	promoter-TSS (NM_001145467)	-98	NM_147130	NCR3	39.39	65.53	63.93	52.4	27.38	20.12	15.62	21.67	-1.12915	4.39021	0.000294409	0.0323591
Merged-chr17-28087559-2	chr17	28087474	28087644	+	intron (NM_001282130, intron 2 of 7)	intron (NM_001282130, intron 2 of 7)	891	NM_033389	SSH2	45.12	56.55	59.76	47.98	20.53	16.1	25.09	17.2	-1.1303	4.32272	0.000345919	0.0347633
Merged-chr1-31226698-1	chr1	31226623	31226773	+	intron (NM_006762, intron 1 of 7)	L1MC3|LINE|L1	3985	NM_006762	LAPTM5	70.55	76.63	105.62	111.12	35.66	48.29	29.82	35.43	-1.13064	5.09198	7.32e-05	0.0151358
Merged-chr17-78075222-1	chr17	78075147	78075297	+	promoter-TSS (NM_000152)	promoter-TSS (NM_000152)	-133	NM_000152	GAA	51.92	59.72	79.91	48.62	27.02	22.13	13.73	28.9	-1.13071	4.5126	0.000322169	0.0338524
Merged-chr16-2042193-2	chr16	2042118	2042269	+	exon (NM_004209, exon 2 of 4)	exon (NM_004209, exon 2 of 4)	2247	NM_004209	SYNGR3	59.09	80.86	68.79	78.92	43.95	32.2	16.57	24.08	-1.13136	4.76941	0.00022863	0.0284858
Merged-chr19-9896812-2	chr19	9896728	9896896	+	Intergenic	CpG	-17402	NM_001077624	ZNF846	64.1	103.05	68.1	83.97	45.03	36.22	27.93	20.64	-1.13237	4.91517	0.000241477	0.0292105
Merged-chr16-790943-2	chr16	790864	791023	+	promoter-TSS (NM_022493)	promoter-TSS (NM_022493)	54	NM_022493	NARFL	49.06	52.32	43.08	65.03	24.5	14.09	15.62	23.39	-1.1327	4.33393	0.000359907	0.0354563
Merged-chr16-403064-1	chr16	402989	403139	+	promoter-TSS (NM_181050)	promoter-TSS (NM_181050)	-388	NM_003502	AXIN1	53	49.68	59.06	68.82	33.14	24.15	14.2	20.3	-1.13474	4.46035	0.000259253	0.0304364
Merged-chr19-3762915-2	chr19	3762835	3762996	+	intron (NM_172251, intron 1 of 2)	CpG	250	NM_172251	MRPL54	153.63	171.23	199.43	156.58	98.71	48.29	39.76	76.72	-1.13752	5.95745	7.72e-05	0.0154928
Merged-chr19-48949055-2	chr19	48948974	48949136	+	promoter-TSS (NM_031485)	promoter-TSS (NM_031485)	25	NM_031485	GRWD1	75.2	54.43	120.91	92.81	38.19	44.27	29.82	28.21	-1.13771	5.00623	0.000248131	0.0298214
Merged-chr1-4087735-2	chr1	4087643	4087828	+	Intergenic	Intergenic	87063	NR_040065	LINC01346	63.74	75.57	40.3	51.14	27.02	14.09	18.93	25.46	-1.13865	4.46978	0.000495378	0.041831
Merged-chr19-572395-2	chr19	572318	572472	+	promoter-TSS (NM_001728)	promoter-TSS (NM_001728)	-59	NM_001728	BSG	85.94	104.11	95.2	155.95	53.68	54.33	27.93	43	-1.14014	5.36542	0.000133855	0.0211423
Merged-chr16-3661732-2	chr16	3661653	3661812	+	promoter-TSS (NM_032444)	promoter-TSS (NM_032444)	-147	NM_032444	SLX4	76.28	136.35	120.91	140.17	64.48	48.29	27.93	46.79	-1.14072	5.44701	0.000117634	0.0195341
Merged-chr19-42788437-1	chr19	42788362	42788512	+	promoter-TSS (NM_015125)	promoter-TSS (NM_015125)	-380	NM_015125	CIC	56.58	65.53	88.94	56.82	37.11	16.1	11.83	32.68	-1.14261	4.63948	0.000699965	0.0495691
Merged-chr19-49990850-1	chr19	49990775	49990925	+	promoter-TSS (NM_012423)	promoter-TSS (NM_012423)	-15	NR_026712	RPL13AP5	97.76	126.31	94.5	107.33	47.55	26.16	34.55	49.54	-1.14392	5.3003	4.12e-05	0.0110701
Merged-chr6-27870760-2	chr6	27870684	27870836	+	Intergenic	Intergenic	9414	NM_033057	OR2B2	43.33	60.25	64.62	58.72	24.14	30.18	18.93	19.27	-1.14674	4.44326	0.00019448	0.026092
Merged-chr16-23893155-2	chr16	23893038	23893273	+	intron (NM_212535, intron 2 of 16)	L1MB2|LINE|L1	45855	NM_002738	PRKCB	45.12	41.22	50.03	45.46	23.06	6.04	17.04	16.17	-1.14774	4.11759	0.000371357	0.0361133
Merged-chr16-87425677-1	chr16	87425602	87425752	+	promoter-TSS (NM_022818)	promoter-TSS (NM_022818)	36	NM_024735	FBXO31	80.93	102.52	66.71	142.06	48.27	46.28	27.45	36.12	-1.14836	5.19982	0.000266253	0.0307572
Merged-chr14-102226996-1	chr14	102226921	102227071	+	Intergenic	CpG	-1139	NM_002719	PPP2R5C	69.11	97.24	93.81	83.97	33.86	20.12	29.82	41.63	-1.14895	4.99656	8.89e-05	0.0167298
Merged-chr16-431972-1	chr16	431897	432047	+	promoter-TSS (NM_021259)	promoter-TSS (NM_021259)	-22	NM_021259	TMEM8A	50.13	52.85	50.73	34.09	18.01	16.1	16.09	20.99	-1.1525	4.1778	0.000385923	0.0369125
Merged-chr19-680957-1	chr19	680882	681032	+	intron (NM_005860, intron 3 of 4)	intron (NM_005860, intron 3 of 4)	4568	NM_005860	FSTL3	65.53	97.77	79.22	85.24	55.12	24.15	19.88	26.15	-1.1526	4.93274	0.000325124	0.0340666
Merged-chr1-11875107-2	chr1	11875031	11875183	+	intron (NM_001256959, intron 2 of 21)	AluY|SINE|Alu	-8947	NM_005957	MTHFR	78.78	142.69	104.93	82.71	61.6	38.23	29.35	29.93	-1.15345	5.24271	0.000171956	0.0243851
Merged-chr11-64053308-1	chr11	64053233	64053383	+	promoter-TSS (NM_020155)	promoter-TSS (NM_020155)	-274	NM_020155	GPR137	50.13	90.37	102.15	57.46	37.47	36.22	20.83	25.8	-1.15359	4.80956	0.000299784	0.0324931
Merged-chr20-52211129-2	chr20	52211054	52211204	+	Intergenic	CpG	-11493	NM_006526	ZNF217	120.32	168.06	154.96	78.92	45.03	34.21	58.22	55.39	-1.15386	5.58174	0.000210679	0.0272216
Merged-chr19-47122138-2	chr19	47122063	47122214	+	Intergenic	Intergenic	6216	NM_000960	PTGIR	104.21	100.41	83.38	86.5	46.47	22.13	35.5	33.37	-1.15406	5.12377	4.62e-05	0.0119263
Merged-chr1-43855554-2	chr1	43855475	43855634	+	promoter-TSS (NM_052877)	promoter-TSS (NM_052877)	-2	NM_015284	SZT2	71.98	83.5	77.13	72.61	42.87	40.25	15.15	27.52	-1.15424	4.84855	0.000141364	0.0217884
Merged-chr16-29973307-2	chr16	29973231	29973383	+	promoter-TSS (NM_194280)	promoter-TSS (NM_194280)	-44	NM_194280	TMEM219	165.08	155.9	151.48	130.06	96.55	28.17	38.81	62.96	-1.15633	5.78499	0.000307258	0.0327155
Merged-chr17-7589482-1	chr17	7589407	7589557	+	promoter-TSS (NM_001143990)	promoter-TSS (NM_001143990)	93	NM_018081	WRAP53	32.23	48.09	58.37	49.88	21.98	12.07	12.78	20.64	-1.15763	4.1607	0.000437686	0.0391601
Merged-chr17-48423478-2	chr17	48423400	48423557	+	promoter-TSS (NM_022167)	promoter-TSS (NM_022167)	85	NM_022167	XYLT2	136.08	110.98	129.94	118.07	60.52	58.36	29.82	49.2	-1.15974	5.51966	1.15e-05	0.0056801
Merged-chr9-135753698-2	chr9	135753623	135753774	+	promoter-TSS (NM_018956)	promoter-TSS (NM_018956)	500	NM_152572	AK8	50.85	58.13	71.57	37.25	30.26	20.12	21.3	12.04	-1.15994	4.37225	0.000658213	0.0481885
Merged-chr1-1822537-2	chr1	1822437	1822638	+	promoter-TSS (NM_002074)	promoter-TSS (NM_002074)	19	NM_002074	GNB1	116.02	150.62	161.9	147.11	76.37	76.47	32.66	50.23	-1.16119	5.72656	1.98e-05	0.00736239
Merged-chr16-69599789-1	chr16	69599714	69599864	+	promoter-TSS (NM_006599)	promoter-TSS (NM_006599)	-18	NR_031719	MIR1538	94.54	100.41	102.84	116.17	45.03	46.28	19.41	50.92	-1.16583	5.25912	7.85e-05	0.0155383
Merged-chr11-67159370-2	chr11	67159256	67159484	+	promoter-TSS (NM_004584)	promoter-TSS (NM_004584)	-53	NM_004584	RAD9A	99.91	86.14	105.62	150.9	65.57	38.23	27.45	39.22	-1.16775	5.35409	0.000128033	0.0205277
Merged-chr20-44600828-2	chr20	44600746	44600911	+	promoter-TSS (NM_022095)	promoter-TSS (NM_022095)	5	NM_022095	ZNF335	94.54	76.63	136.89	89.02	49.35	32.2	25.56	42.66	-1.16872	5.19085	7.32e-05	0.0151358
Merged-chr19-53238401-2	chr19	53238324	53238479	+	promoter-TSS (NM_001161499)	promoter-TSS (NM_001161499)	-94	NM_030972	ZNF611	70.9	101.47	69.49	70.08	42.87	12.07	21.77	34.06	-1.17	4.85523	0.000339431	0.0346132
Merged-chr1-41268306-1	chr1	41268231	41268381	+	intron (NM_004700, intron 1 of 13)	CpG	18622	NM_004700	KCNQ4	62.67	35.41	60.45	66.93	26.66	28.17	15.15	21.33	-1.17015	4.43366	0.000391543	0.036965
Merged-chr11-64512747-2	chr11	64512670	64512825	+	promoter-TSS (NM_001098670)	promoter-TSS (NM_001098670)	181	NM_005825	RASGRP2	87.38	99.35	100.76	109.23	40.35	32.2	23.67	52.98	-1.17046	5.19397	5.99e-05	0.0139695
Merged-chr12-112856958-2	chr12	112856879	112857038	+	intron (NM_080601, intron 1 of 10)	CpG	422	NM_002834	PTPN11	63.03	90.9	85.47	91.55	45.75	22.13	26.51	26.49	-1.17082	4.93693	6.07e-05	0.0139801
Merged-chr19-50879720-2	chr19	50879642	50879798	+	promoter-TSS (NM_007121)	promoter-TSS (NM_007121)	40	NM_007121	NR1H2	57.3	103.05	85.47	68.19	41.07	22.13	12.78	39.22	-1.17359	4.86236	0.000526594	0.0432878
Merged-chr19-45595021-2	chr19	45594943	45595100	+	TTS (NM_024707)	TTS (NM_024707)	-1410	NM_019121	PPP1R37	65.89	77.69	98.67	92.18	53.32	28.17	24.61	21.33	-1.17429	4.94793	0.000171289	0.024365
Merged-chr15-70391900-2	chr15	70391822	70391978	+	Intergenic	CpG-8039	-1644	NM_005078	TLE3	89.88	86.67	130.64	73.24	46.47	24.15	35.5	31.99	-1.17505	5.12235	6.83e-05	0.0147591
Merged-chr12-110562147-2	chr12	110562065	110562230	+	promoter-TSS (NM_031473)	promoter-TSS (NM_031473)	7	NM_014055	IFT81	58.73	66.06	68.1	74.5	28.46	22.13	21.3	25.8	-1.17779	4.64473	2.58e-05	0.00840093
Merged-chr17-8869150-2	chr17	8869069	8869231	+	promoter-TSS (NM_001251852)	promoter-TSS (NM_001251852)	-121	NM_014308	PIK3R5	124.62	109.39	80.6	79.55	60.52	22.13	20.35	41.97	-1.18162	5.19061	0.000395489	0.0370088
Merged-chr19-15236318-2	chr19	15236240	15236396	+	intron (NM_006844, intron 1 of 15)	CpG	292	NM_006844	ILVBL	78.42	91.95	75.74	96.6	37.83	36.22	21.3	37.15	-1.18203	4.99824	2.68e-05	0.00845205
Merged-chr19-7587400-2	chr19	7587319	7587481	+	promoter-TSS (NM_020533)	promoter-TSS (NM_020533)	-96	NM_020533	MCOLN1	61.24	61.83	72.96	66.93	40.35	32.2	9.47	23.05	-1.18415	4.62967	0.000403892	0.0374377
Merged-chr15-72410722-1	chr15	72410647	72410797	+	promoter-TSS (NM_145204)	promoter-TSS (NM_145204)	91	NM_145204	SENP8	120.32	118.38	168.16	151.53	64.85	62.38	37.39	51.6	-1.1887	5.66804	4.41e-06	0.00334704
Merged-chr17-7137828-2	chr17	7137752	7137904	+	promoter-TSS (NM_004422)	promoter-TSS (NM_004422)	35	NM_004422	DVL2	63.38	67.65	84.08	89.02	49.35	20.12	21.3	20.3	-1.19021	4.81654	0.00022358	0.0281439
Merged-chr19-531582-2	chr19	531506	531658	+	promoter-TSS (NM_004359)	promoter-TSS (NM_004359)	-151	NM_004359	CDC34	80.93	99.88	113.26	123.12	58.72	32.2	20.35	44.03	-1.19067	5.25582	0.000105578	0.0184809
Merged-chr22-46829523-2	chr22	46829409	46829638	+	intron (NM_014246, intron 4 of 34)	intron (NM_014246, intron 4 of 34)	98225	NM_018006	TRMU	70.9	83.5	71.57	32.83	31.34	26.16	16.09	24.43	-1.19458	4.60514	0.000503306	0.0421245
Merged-chr17-2297154-2	chr17	2297077	2297232	+	intron (NM_020310, intron 4 of 5)	CpG	7104	NM_020310	MNT	68.4	77.69	94.5	134.48	43.23	46.28	25.56	31.99	-1.19848	5.11863	0.000107525	0.0186462
Merged-chr16-3314252-2	chr16	3314174	3314330	+	non-coding (NR_033904, exon 1 of 2)	non-coding (NR_033904, exon 1 of 2)	484	NR_033904	LINC00921	43.33	53.38	54.2	87.13	31.7	20.12	9.94	25.8	-1.20332	4.47814	0.000674519	0.0485771
Merged-chr16-88636709-2	chr16	88636632	88636787	+	promoter-TSS (NM_001294340)	promoter-TSS (NM_001294340)	-80	NM_144604	ZC3H18	126.77	153.79	105.62	127.54	57.28	24.15	34.55	66.74	-1.20483	5.54686	0.000129768	0.0206722
Merged-chr19-1021206-2	chr19	1021129	1021284	+	promoter-TSS (NM_033420)	promoter-TSS (NM_033420)	-65	NM_033420	TMEM259	111.73	141.1	88.94	119.96	58.72	24.15	41.18	40.94	-1.20502	5.39828	5.78e-05	0.0136135
Merged-chr8-144679983-2	chr8	144679896	144680071	+	promoter-TSS (NM_032378)	promoter-TSS (NM_032378)	-91	NM_032862	TIGD5	84.15	96.18	118.82	101.65	43.95	40.25	31.24	36.12	-1.20529	5.19976	4.48e-06	0.00336938
Merged-chr1-1677488-2	chr1	1677413	1677564	+	promoter-TSS (NM_182838)	promoter-TSS (NM_182838)	-50	NM_182838	SLC35E2	56.94	79.8	63.23	117.44	26.66	48.29	23.67	30.96	-1.20844	4.8957	0.000327865	0.0340702
Merged-chr19-18942695-2	chr19	18942558	18942832	+	promoter-TSS (NM_002911)	promoter-TSS (NM_002911)	-49	NM_002911	UPF1	145.39	155.37	186.92	198.88	99.43	32.2	57.75	58.48	-1.20972	5.94945	6.91e-05	0.0147744
Merged-chr19-11071400-2	chr19	11071322	11071479	+	promoter-TSS (NM_001128849)	promoter-TSS (NM_001128849)	-198	NM_003072	SMARCA4	78.78	84.56	91.03	76.4	42.15	34.21	14.2	34.4	-1.21101	4.935	6.81e-05	0.0147591
Merged-chr19-44507069-2	chr19	44506963	44507176	+	promoter-TSS (NM_006300)	promoter-TSS (NM_006300)	-8	NM_006300	ZNF230	88.09	68.17	91.03	58.09	42.51	12.07	23.67	27.87	-1.21106	4.81626	0.00017805	0.0249451
Merged-chr19-14192383-1	chr19	14192308	14192458	+	TTS (NM_001277378)	TTS (NM_001277378)	4224	NM_001277378	C19orf67	120.68	109.92	146.62	104.18	50.44	48.29	30.77	51.6	-1.21685	5.45466	4.7e-06	0.00345919
Merged-chr22-38966455-1	chr22	38966380	38966530	+	promoter-TSS (NM_007068)	promoter-TSS (NM_007068)	-254	NM_007068	DMC1	45.48	42.81	60.45	70.08	25.58	10.06	16.09	21.67	-1.22191	4.35808	0.000185554	0.0256582
Merged-chr9-134955294-2	chr9	134955195	134955393	+	promoter-TSS (NM_004269)	promoter-TSS (NM_004269)	-20	NM_004269	MED27	73.41	100.41	88.94	91.55	51.16	24.15	22.25	29.59	-1.22411	5.01643	3.69e-05	0.0103097
Merged-chr9-140500227-1	chr9	140500152	140500302	+	exon (NM_152285, exon 1 of 8)	exon (NM_152285, exon 1 of 8)	131	NM_152285	ARRDC1	65.89	49.15	94.5	52.4	38.55	34.21	12.78	16.17	-1.22496	4.6108	0.000590494	0.0454444
Merged-chr19-56879674-1	chr19	56879599	56879749	+	non-coding (NR_033418, exon 1 of 6)	non-coding (NR_033418, exon 1 of 6)	184	NM_194319	ZNF542P	37.24	54.96	47.25	37.25	25.94	12.07	9.47	15.14	-1.2255	4.06209	0.00049886	0.0419347
Merged-chr19-13885213-2	chr19	13885132	13885295	+	promoter-TSS (NM_014047)	promoter-TSS (NM_014047)	-44	NM_014047	C19orf53	44.76	59.72	47.95	48.62	24.86	12.07	13.25	19.61	-1.22576	4.24834	0.000119272	0.0196668
Merged-chr17-42976812-2	chr17	42976736	42976888	+	promoter-TSS (NM_001258353)	promoter-TSS (NM_001258353)	-76	NM_004247	EFTUD2	47.99	34.35	61.15	58.09	25.22	22.13	13.73	14.1	-1.22597	4.25147	0.000333148	0.0342323
Merged-chr6-32407535-2	chr6	32407432	32407638	+	promoter-TSS (NM_019111).5	promoter-TSS (NM_019111).5	-84	NM_019111	HLA-DRA	281.83	308.63	232.09	258.23	127.89	54.33	65.79	141.39	-1.2262	6.59778	0.000101118	0.0181267
Merged-chr19-53836898-2	chr19	53836822	53836974	+	promoter-TSS (NM_138374)	promoter-TSS (NM_138374)	-104	NM_138374	ZNF845	74.49	81.91	65.32	95.97	33.14	36.22	17.99	34.4	-1.22633	4.88146	4.78e-05	0.0121347
Merged-chr19-53445853-2	chr19	53445756	53445950	+	promoter-TSS (NR_037805)	promoter-TSS (NR_037805)	-6	NM_203307	ZNF321P	61.95	81.39	78.52	65.66	35.3	32.2	15.62	26.15	-1.2264	4.73574	3.09e-05	0.00907273
Merged-chr17-73401815-2	chr17	73401739	73401892	+	promoter-TSS (NM_002086)	promoter-TSS (NM_002086)	-25	NM_002086	GRB2	117.82	119.44	108.4	104.81	61.96	30.18	35.97	33.37	-1.22699	5.35597	9.3e-06	0.00504868
Merged-chr19-49242266-2	chr19	49242179	49242353	+	exon (NM_017805, exon 3 of 12)	exon (NM_017805, exon 3 of 12)	1704	NM_017805	RASIP1	62.31	98.83	79.22	83.97	43.95	18.11	25.09	25.11	-1.22783	4.89263	4.84e-05	0.0122283
Merged-chr17-77337046-2	chr17	77336971	77337121	+	intron (NM_001082575, intron 2 of 14)	intron (NM_001082575, intron 2 of 14)	175184	NM_001025448	RBFOX3	66.96	52.85	73.66	115.54	28.1	38.23	14.67	37.15	-1.22812	4.84446	0.000500456	0.0420213
Merged-chr9-140083145-2	chr9	140083061	140083229	+	promoter-TSS (NM_003731)	promoter-TSS (NM_003731)	-88	NM_013366	ANAPC2	93.46	122.08	122.3	126.91	56.2	36.22	30.29	45.75	-1.22816	5.39566	6.34e-06	0.00392784
Merged-chr19-6199692-2	chr19	6199607	6199778	+	Intergenic	SUBTEL_sa|Satellite|Satellite	64048	NM_030924	ACSBG2	170.81	135.82	136.19	185.62	88.26	76.47	38.34	43	-1.22843	5.83991	2.1e-05	0.00756689
Merged-chr19-4124214-2	chr19	4124102	4124326	+	promoter-TSS (NM_030662)	promoter-TSS (NM_030662)	-88	NM_030662	MAP2K2	111.37	113.09	83.38	123.12	58	32.2	24.61	42.66	-1.23006	5.30028	3.78e-05	0.0104865
Merged-chr19-6863716-2	chr19	6863606	6863826	+	Intergenic	Intergenic	-23844	NM_001974	EMR1	60.16	79.27	81.3	41.67	27.38	30.18	11.83	28.55	-1.23466	4.60724	0.000262454	0.0305556
Merged-chr20-62184682-2	chr20	62184559	62184805	+	intron (NM_024059, intron 1 of 1)	intron (NM_024059, intron 1 of 1)	309	NM_024059	C20orf195	133.21	141.63	189	137.64	74.21	32.2	45.91	58.14	-1.23469	5.7469	1.32e-05	0.00610409
Merged-chr20-44993052-2	chr20	44992966	44993139	+	promoter-TSS (NM_015945)	promoter-TSS (NM_015945)	45	NM_015945	SLC35C2	51.21	73.99	95.2	54.93	32.06	12.07	21.3	26.49	-1.23555	4.65394	0.000118545	0.0195979
Merged-chr19-8455592-2	chr19	8455505	8455679	+	promoter-TSS (NR_038237)	promoter-TSS (NR_038237)	-17	NR_038237	RAB11B-AS1	59.8	62.36	66.01	65.66	29.54	32.2	15.15	22.02	-1.23653	4.5707	2.99e-05	0.00896871
Merged-chr17-79829263-2	chr17	79829140	79829387	+	promoter-TSS (NM_001185078)	promoter-TSS (NM_001185078)	19	NM_004309	ARHGDIA	109.94	114.15	91.03	99.76	54.4	42.26	15.15	44.03	-1.23679	5.24952	9.9e-05	0.017876
Merged-chr19-7985884-1	chr19	7985809	7985959	+	promoter-TSS (NR_030717)	promoter-TSS (NR_030717)	17	NM_003083	SNAPC2	56.22	74.52	91.03	74.5	33.14	38.23	14.67	27.52	-1.23955	4.77646	6.85e-05	0.0147591
Merged-chr19-37263762-2	chr19	37263683	37263841	+	promoter-TSS (NM_001267779)	promoter-TSS (NM_001267779)	-46	NM_001193552	ZNF850	55.51	114.15	94.5	80.18	34.94	26.16	20.83	38.87	-1.24092	4.96974	7.84e-05	0.0155383
Merged-chr1-26947137-1	chr1	26947062	26947212	+	Intergenic	CpG	66104	NR_031740	MIR1976	65.53	55.49	71.57	66.93	34.22	28.17	12.78	21.67	-1.24551	4.59554	5.11e-05	0.0125997
Merged-chr19-45555569-2	chr19	45555488	45555650	+	intron (NR_103529, intron 3 of 20)	intron (NR_103529, intron 3 of 20)	13271	NM_007056	CLASRP	69.83	57.08	70.18	55.56	29.9	22.13	16.09	22.71	-1.24551	4.55679	2.42e-05	0.00824153
Merged-chr20-31350428-2	chr20	31350280	31350577	+	5' UTR (NM_175849, exon 1 of 20)	5' UTR (NM_175849, exon 1 of 20)	237	NM_006892	DNMT3B	70.19	65.53	76.44	82.08	37.47	24.15	20.83	23.39	-1.24686	4.75466	1.5e-05	0.00623429
Merged-chr1-3448037-1	chr1	3447962	3448112	+	intron (NM_001409, intron 4 of 36)	intron (NM_001409, intron 4 of 36)	29317	NR_030277	MIR551A	40.82	34.88	35.44	40.41	16.93	18.11	6.63	14.79	-1.24953	3.87644	0.000670443	0.0484713
Merged-chr22-28315500-1	chr22	28315425	28315575	+	promoter-TSS (NM_001284278)	promoter-TSS (NM_001284278)	136	NR_026962	TTC28-AS1	91.32	104.11	129.25	118.7	53.32	26.16	31.71	41.28	-1.25015	5.31711	5.97e-06	0.00379888
Merged-chr9-139839155-2	chr9	139839077	139839233	+	promoter-TSS (NM_000606)	promoter-TSS (NM_000606)	51	NM_018998	FBXW5	71.26	58.13	69.49	82.71	37.47	34.21	12.78	22.36	-1.25217	4.71135	9.66e-05	0.0177916
Merged-chr19-35759563-2	chr19	35759483	35759643	+	promoter-TSS (NM_003367)	promoter-TSS (NM_003367)	-333	NM_003367	USF2	32.23	56.02	44.47	44.2	16.21	10.06	13.73	17.89	-1.25288	4.05263	0.000213435	0.0274236
Merged-chr19-5791233-2	chr19	5791154	5791313	+	promoter-TSS (NM_020175)	promoter-TSS (NM_020175)	16	NM_020175	DUS3L	44.76	77.16	84.77	68.82	35.66	20.12	20.35	19.61	-1.25329	4.65326	6.27e-05	0.0141847
Merged-chr19-71005-2	chr19	70924	71086	+	promoter-TSS (NR_033266)	promoter-TSS (NR_033266)	-39	NR_033266	WASH5P	45.48	62.36	36.13	63.14	21.98	8.05	16.09	21.67	-1.2596	4.27401	0.000289271	0.0321675
Merged-chr11-65641195-2	chr11	65641114	65641276	+	promoter-TSS (NR_037718)	promoter-TSS (NR_037718)	-790	NM_016938	EFEMP2	128.56	172.81	132.72	119.33	67.01	54.33	40.23	41.63	-1.2619	5.64429	1.48e-06	0.0016212
Merged-chr17-4851978-1	chr17	4851903	4852053	+	5' UTR (NM_005022, exon 1 of 3)	5' UTR (NM_005022, exon 1 of 3)	403	NM_005022	PFN1	49.42	96.71	113.26	104.18	47.91	20.12	29.35	27.52	-1.262	5.03458	0.00014799	0.0223627
Merged-chr19-35759021-2	chr19	35758931	35759112	+	promoter-TSS (NM_003367)	promoter-TSS (NM_003367)	-875	NM_003367	USF2	47.63	42.81	68.79	64.4	24.86	12.07	14.67	22.36	-1.26321	4.36952	9.78e-05	0.0178632
Merged-chr22-32541021-2	chr22	32540938	32541104	+	Intergenic	L1MB7|LINE|L1	14222	NM_001010859	C22orf42	47.27	47.03	45.86	55.56	18.37	22.13	12.31	18.92	-1.26341	4.21116	8.48e-05	0.0162098
Merged-chr20-45039750-1	chr20	45039675	45039825	+	Intergenic	Intergenic	-4479	NM_022086	ELMO2	45.84	50.73	37.52	32.2	14.77	12.07	10.89	19.27	-1.266	3.98811	0.000306073	0.0326686
Merged-chr19-3500930-1	chr19	3500855	3501005	+	promoter-TSS (NM_001145165)	promoter-TSS (NM_001145165)	8	NM_031304	DOHH	55.15	61.3	69.49	62.51	31.7	22.13	11.83	21.67	-1.2662	4.51838	3e-05	0.00896871
Merged-chr1-1850922-1	chr1	1850847	1850997	+	promoter-TSS (NM_178545)	promoter-TSS (NM_178545)	-182	NM_178545	TMEM52	85.23	109.39	109.79	159.74	45.03	46.28	32.66	43.69	-1.26736	5.39249	1.06e-05	0.00537752
Merged-chr19-53141637-2	chr19	53141495	53141779	+	promoter-TSS (NM_001105550)	promoter-TSS (NM_001105550)	7	NM_018300	ZNF83	121.4	125.78	150.09	102.28	52.24	18.11	35.03	59.86	-1.27008	5.4783	4.25e-05	0.0111748
Merged-chr3-49726935-2	chr3	49726856	49727015	+	promoter-TSS (NM_022064)	promoter-TSS (NM_022064)	-15	NM_022064	RNF123	111.37	49.15	163.99	111.75	68.09	36.22	24.61	29.24	-1.27099	5.2973	0.000634632	0.047276
Merged-chr19-1568433-2	chr19	1568325	1568541	+	promoter-TSS (NM_203304)	promoter-TSS (NM_203304)	-376	NM_203304	MEX3D	106.36	140.05	80.6	104.81	55.12	10.06	27.45	49.88	-1.27147	5.28757	0.000343204	0.0346906
Merged-chr19-41035183-2	chr19	41035107	41035260	+	intron (NM_020971, intron 18 of 35)	CpG	-1212	NM_020971	SPTBN4	65.89	53.38	66.01	70.71	33.86	40.25	8.99	18.92	-1.27602	4.58094	0.000296312	0.0323591
Merged-chr17-80550760-2	chr17	80550680	80550840	+	intron (NM_004514, intron 8 of 8)	intron (NM_004514, intron 8 of 8)	55651	NM_019613	WDR45B	53.72	67.65	62.54	41.67	32.06	18.11	12.78	15.14	-1.27648	4.38284	0.000138448	0.0216746
Merged-chr19-50979762-2	chr19	50979683	50979841	+	promoter-TSS (NM_175063)	promoter-TSS (NM_175063)	28	NM_175063	EMC10	62.67	74.52	77.83	81.45	36.75	22.13	8.99	34.4	-1.28044	4.75997	0.00013905	0.0216746
Merged-chr1-3447799-1	chr1	3447724	3447874	+	intron (NM_001409, intron 4 of 36)	CpG	29555	NR_030277	MIR551A	34.02	29.07	50.03	46.72	12.61	18.11	8.99	17.2	-1.2828	3.92536	0.000639103	0.0474033
Merged-chr20-30697537-2	chr20	30697459	30697616	+	5' UTR (NM_014742, exon 1 of 18)	5' UTR (NM_014742, exon 1 of 18)	228	NM_014742	TM9SF4	53.36	59.19	45.17	63.77	26.66	24.15	14.2	17.2	-1.28551	4.3787	4.85e-05	0.0122283
Merged-chr19-507161-2	chr19	507084	507238	+	promoter-TSS (NM_033513)	promoter-TSS (NM_033513)	-336	NM_033513	TPGS1	87.02	111.51	97.28	88.39	52.24	20.12	20.83	36.12	-1.28862	5.11013	2.51e-05	0.00836057
Merged-chr19-2950770-2	chr19	2950694	2950847	+	Intergenic	CpG	-5801	NM_021217	ZNF77	172.6	170.7	178.58	158.48	83.58	42.26	59.64	48.85	-1.2921	5.9185	9.83e-07	0.0013189
Merged-chr19-2427650-2	chr19	2427571	2427730	+	TTS (NM_032737)	TTS (NM_032737)	264	NM_012458	TIMM13	81.65	59.19	60.45	76.4	36.03	16.1	18.46	23.39	-1.29279	4.67477	3.06e-05	0.0090196
Merged-chr6-32653590-2	chr6	32653463	32653717	+	Intergenic	Intergenic	-19124	NM_002123	HLA-DQB1	226.32	116.79	163.99	195.09	75.29	78.48	49.23	56.08	-1.29468	5.98135	4.77e-06	0.00347885
Merged-chr17-80376495-2	chr17	80376407	80376584	+	promoter-TSS (NR_033265)	promoter-TSS (NR_033265)	18	NM_024648	OGFOD3	101.34	109.39	139.67	149.64	69.89	30.18	30.29	39.91	-1.30249	5.47821	1.18e-05	0.00571878
Merged-chr16-90085991-2	chr16	90085908	90086074	+	promoter-TSS (NM_001286209)	promoter-TSS (NM_001286209)	-28	NM_024043	DBNDD1	41.9	38.58	30.57	44.83	19.45	14.09	10.41	11.01	-1.30453	3.9077	0.000340323	0.0346132
Merged-chr17-80709907-2	chr17	80709827	80709987	+	promoter-TSS (NM_005993)	promoter-TSS (NM_005993)	-33	NM_005993	TBCD	58.37	76.63	68.1	53.67	42.51	6.04	11.83	20.3	-1.30794	4.55071	0.000342916	0.0346906
Merged-chr3-104245919-1	chr3	104245844	104245994	+	Intergenic	LTR8|LTR|ERV1	-299814	NR_030330	MIR548A3	33.3	35.94	50.03	35.99	12.25	16.1	13.25	13.42	-1.30941	3.87945	0.000234919	0.0287443
Merged-chr19-48673650-2	chr19	48673556	48673745	+	promoter-TSS (NM_199341)	promoter-TSS (NM_199341)	210	NM_000234	LIG1	96.33	103.05	84.08	90.29	49.35	12.07	21.3	38.19	-1.30993	5.07538	6.49e-05	0.0143259
Merged-chr17-72199823-2	chr17	72199736	72199910	+	promoter-TSS (NM_000999)	promoter-TSS (NM_000999)	28	NM_000999	RPL38	74.13	53.9	96.59	98.49	25.94	30.18	16.09	39.91	-1.31174	4.87334	8.77e-05	0.0166901
Merged-chr14-105780932-2	chr14	105780854	105781011	+	5' UTR (NM_001100913, exon 1 of 25)	5' UTR (NM_001100913, exon 1 of 25)	180	NM_015197	PACS2	80.57	110.45	126.47	99.76	42.15	30.18	22.72	44.38	-1.31484	5.21543	5.19e-06	0.00357378
Merged-chr19-52490097-2	chr19	52490022	52490172	+	promoter-TSS (NM_021632)	promoter-TSS (NM_021632)	-18	NM_021632	ZNF350	92.39	97.77	100.06	88.39	39.99	22.13	25.09	36.12	-1.31488	5.0837	1.65e-06	0.00167663
Merged-chr16-2318149-1	chr16	2318074	2318224	+	promoter-TSS (NM_006711)	promoter-TSS (NM_006711)	-262	NM_006711	RNPS1	58.73	56.02	101.45	83.34	34.94	30.18	19.88	19.95	-1.31708	4.75718	3.95e-05	0.0107781
Merged-chr17-2615230-1	chr17	2615155	2615305	+	promoter-TSS (NM_015229)	promoter-TSS (NM_015229)	-303	NM_015229	CLUH	55.86	59.19	61.15	113.02	30.98	12.07	20.83	29.59	-1.31802	4.71201	0.000150767	0.0225441
Merged-chr8-145670012-2	chr8	145669935	145670089	+	promoter-TSS (NM_013432)	promoter-TSS (NM_013432)	-200	NM_013432	TONSL	48.34	56.55	54.2	66.93	27.74	18.11	13.25	17.2	-1.32006	4.37985	2.87e-05	0.00886149
Merged-chr9-137001196-1	chr9	137001121	137001271	+	promoter-TSS (NM_017588)	promoter-TSS (NM_017588)	-14	NM_017588	WDR5	59.8	38.05	61.84	69.45	32.78	26.16	9.94	13.76	-1.32077	4.41001	0.000357792	0.0354153
Merged-chr11-66610814-2	chr11	66610731	66610898	+	promoter-TSS (NM_001032279)	promoter-TSS (NM_001032279)	-69	NM_005133	RCE1	80.21	117.85	102.84	89.02	44.31	38.23	19.41	34.4	-1.32124	5.13132	4.36e-06	0.00334704
Merged-chr6-14254913-2	chr6	14254831	14254996	+	Intergenic	MER57B2|LTR|ERV1	30772	NR_108096	LINC01108	65.89	90.37	66.01	42.93	28.46	34.21	16.57	18.58	-1.32322	4.61624	8.41e-05	0.0161819
Merged-chr1-145427690-2	chr1	145427612	145427768	+	intron (NM_001039703, intron 68 of 85)	intron (NM_001039703, intron 68 of 85)	-10748	NM_006472	TXNIP	75.92	57.08	54.2	49.25	23.78	18.11	16.09	21.67	-1.32361	4.45089	2.26e-05	0.00800128
Merged-chr19-45004633-2	chr19	45004554	45004713	+	promoter-TSS (NM_001278508)	promoter-TSS (NM_001278508)	-58	NM_013256	ZNF180	70.55	42.81	89.64	92.18	43.23	26.16	12.31	21.33	-1.32611	4.74639	0.000245456	0.0296437
Merged-chr16-31471267-2	chr16	31471188	31471346	+	exon (NM_024742, exon 1 of 4)	exon (NM_024742, exon 1 of 4)	950	NM_024742	ARMC5	105.28	118.38	104.93	127.54	42.51	26.16	33.13	47.47	-1.32677	5.34412	1.53e-06	0.00164746
Merged-chr14-104095519-2	chr14	104095433	104095606	+	promoter-TSS (NM_001130107)	promoter-TSS (NM_001130107)	-6	NM_005552	KLC1	41.18	38.05	64.62	75.13	28.46	6.04	12.78	19.27	-1.32839	4.32343	0.000301215	0.0325234
Merged-chr19-54024231-2	chr19	54024151	54024312	+	promoter-TSS (NM_018555)	promoter-TSS (NM_018555)	54	NM_018555	ZNF331	103.85	75.04	62.54	106.7	36.39	24.15	25.09	31.65	-1.33024	4.98217	1.58e-05	0.00639041
Merged-chr19-45596144-1	chr19	45596069	45596219	+	promoter-TSS (NM_019121)	promoter-TSS (NM_019121)	-287	NM_019121	PPP1R37	35.81	58.66	56.98	63.14	21.25	28.17	12.78	15.48	-1.34374	4.30579	7.89e-05	0.0155714
Merged-chr19-52643282-2	chr19	52643185	52643379	+	promoter-TSS (NM_178523)	promoter-TSS (NM_178523)	-91	NM_178523	ZNF616	84.51	95.65	68.1	131.33	37.11	20.12	17.04	49.2	-1.34489	5.08915	0.000154993	0.0227454
Merged-chr16-30538190-1	chr16	30538115	30538265	+	promoter-TSS (NM_024671)	promoter-TSS (NM_024671)	-280	NM_024671	ZNF768	36.17	41.22	25.71	37.25	16.57	2.01	6.63	15.48	-1.34492	3.74669	0.000553032	0.0444826
Merged-chr9-139258205-2	chr9	139258124	139258287	+	promoter-TSS (NR_073565)	promoter-TSS (NR_073565)	58	NM_001080849	DNLZ	66.25	82.44	97.98	90.29	44.31	16.1	17.99	29.24	-1.34513	4.90913	1.79e-05	0.0070139
Merged-chr19-663426-1	chr19	663351	663501	+	promoter-TSS (NM_194460)	promoter-TSS (NM_194460)	-193	NM_017876	RNF126	46.91	58.13	67.4	75.77	29.9	22.13	7.1	23.74	-1.34663	4.4969	0.00012941	0.0206595
Merged-chr17-47439551-2	chr17	47439476	47439626	+	promoter-TSS (NM_001145365)	promoter-TSS (NM_001145365)	-75	NM_014897	ZNF652	48.7	107.81	91.03	80.82	36.75	22.13	18.46	28.9	-1.35331	4.86989	2.49e-05	0.00836057
Merged-chr19-1864037-1	chr19	1863962	1864112	+	promoter-TSS (NM_031918)	promoter-TSS (NM_031918)	-473	NM_031918	KLF16	138.59	130.01	195.95	174.26	76.37	52.32	29.82	58.14	-1.35505	5.80639	2.21e-06	0.00203942
Merged-chr19-1661334-2	chr19	1661246	1661422	+	Intergenic	Intergenic	-9006	NM_003200	TCF3	44.05	36.99	46.56	37.25	25.22	14.09	4.26	11.35	-1.35523	3.95672	0.000505052	0.0422167
Merged-chr16-1359392-2	chr16	1359313	1359472	+	promoter-TSS (NM_003345)	promoter-TSS (NM_003345)	-236	NM_003345	UBE2I	36.53	47.03	64.62	41.67	16.93	12.07	17.51	13.42	-1.35651	4.12382	6.16e-05	0.0140447
Merged-chr19-40324817-2	chr19	40324741	40324893	+	promoter-TSS (NM_004714)	promoter-TSS (NM_004714)	56	NM_004714	DYRK1B	58.73	45.98	68.1	54.3	22.7	22.13	11.83	19.95	-1.35683	4.37998	1.79e-05	0.0070139
Merged-chr17-260102-2	chr17	260021	260183	+	promoter-TSS (NM_001013672)	promoter-TSS (NM_001013672)	-16	NM_001013672	C17orf97	95.25	94.6	109.09	73.87	42.15	24.15	27.45	28.21	-1.36001	5.05541	1.48e-06	0.0016212
Merged-chr1-3688815-1	chr1	3688740	3688890	+	promoter-TSS (NM_001163724)	promoter-TSS (NM_001163724)	-510	NM_001163724	SMIM1	37.96	38.58	54.2	35.99	21.25	10.06	5.68	14.79	-1.36029	3.95112	0.000222144	0.0281057
Merged-chr19-57078820-2	chr19	57078742	57078899	+	promoter-TSS (NM_001001668)	promoter-TSS (NM_001001668)	-70	NM_001001668	ZNF470	43.33	70.29	29.88	37.88	15.13	14.09	14.67	15.48	-1.36156	4.09542	0.000290534	0.0322116
Merged-chr16-28565489-1	chr16	28565414	28565564	+	intron (NM_138414, intron 1 of 9)	CpG	240	NM_138414	CCDC101	76.28	47.03	72.27	97.23	27.74	38.23	11.36	28.21	-1.36314	4.74045	0.000121124	0.0198041
Merged-chr1-148248097-1	chr1	148248022	148248172	+	intron (NR_102404, intron 6 of 18).2	intron (NR_102404, intron 6 of 18).2	-45561	NM_001144032	PPIAL4E	66.96	53.38	50.73	61.87	25.58	12.07	15.62	19.95	-1.36948	4.41611	1.28e-05	0.00603106
Merged-chr19-2236421-1	chr19	2236346	2236496	+	promoter-TSS (NM_007165)	promoter-TSS (NM_007165)	-69	NM_018049	PLEKHJ1	114.23	120.49	104.93	123.12	59.44	26.16	32.66	29.24	-1.38368	5.35472	1.33e-06	0.00157207
Merged-chr8-143556847-1	chr8	143556772	143556922	+	exon (NM_001702, exon 2 of 30)	exon (NM_001702, exon 2 of 30)	11470	NM_001702	BAI1	35.45	25.37	41.69	41.04	14.77	8.05	7.57	13.42	-1.38641	3.7501	0.000226703	0.0283753
Merged-chr22-36948550-2	chr22	36948429	36948671	+	Intergenic	L4|LINE|RTE	-23273	NM_003753	EIF3D	90.6	123.14	111.87	116.17	51.52	44.27	23.19	31.31	-1.39114	5.29003	6.5e-07	0.000948222
Merged-chr11-575709-2	chr11	575625	575793	+	promoter-TSS (NM_020901)	promoter-TSS (NM_020901)	176	NR_026967	LOC143666	64.1	70.82	72.96	107.33	34.58	26.16	24.61	18.58	-1.39328	4.82189	7.73e-06	0.00450707
Merged-chr17-79008914-2	chr17	79008839	79008990	+	promoter-TSS (NM_017451)	promoter-TSS (NM_017451)	-33	NM_006340	BAIAP2	68.04	95.13	70.88	82.08	45.75	12.07	14.2	25.11	-1.39438	4.80965	5.51e-05	0.0131482
Merged-chr1-152432738-2	chr1	152432658	152432818	+	Intergenic	Intergenic	-45988	NM_016190	CRNN	22.92	42.81	38.91	61.24	11.89	20.12	9.94	15.14	-1.39689	3.94777	0.000689723	0.0491904
Merged-chr19-46406037-2	chr19	46405961	46406114	+	promoter-TSS (NM_001012643)	promoter-TSS (NM_001012643)	-175	NM_001012643	MYPOP	183.71	146.92	199.43	219.72	84.66	58.36	39.76	63.64	-1.39953	6.02878	2.53e-07	0.000483251
Merged-chr19-48281708-1	chr19	48281633	48281783	+	promoter-TSS (NM_003009)	promoter-TSS (NM_003009)	-134	NM_003009	SEPW1	37.24	42.81	42.39	25.26	21.25	6.04	4.26	11.7	-1.40052	3.78828	0.000503383	0.0421245
Merged-chr19-52430368-2	chr19	52430292	52430445	+	promoter-TSS (NM_024840)	promoter-TSS (NM_024840)	-320	NM_024840	ZNF613	29.01	47.03	44.47	51.77	19.45	6.04	10.89	13.07	-1.40477	3.97809	8.93e-05	0.0167298
Merged-chr9-79186710-2	chr9	79186602	79186819	+	Intergenic	LSU-rRNA_Hsa|rRNA|rRNA	71161	NM_001490	GCNT1	34.74	39.64	77.83	54.93	16.21	14.09	13.25	19.61	-1.40596	4.22575	8.04e-05	0.0157348
Merged-chr8-144679616-2	chr8	144679541	144679692	+	promoter-TSS (NM_001130057)	promoter-TSS (NM_001130057)	-58	NM_001960	EEF1D	70.55	72.93	67.4	47.98	26.3	24.15	18.93	16.86	-1.41046	4.55338	4.36e-06	0.00334704
Merged-chr11-118230305-2	chr11	118230222	118230389	+	promoter-TSS (NM_004788)	promoter-TSS (NM_004788)	9	NM_004788	UBE4A	72.69	48.62	103.54	47.35	21.62	18.11	18.93	26.15	-1.41127	4.60775	3.27e-05	0.00957309
Merged-chr17-8042790-1	chr17	8042715	8042865	+	TTS (NM_002616)	TTS (NM_002616)	5599	NR_106943	MIR6883	67.32	63.42	77.13	46.09	30.26	6.04	11.83	24.77	-1.41264	4.50621	3.57e-05	0.0101396
Merged-chr19-7968571-2	chr19	7968491	7968652	+	promoter-TSS (NM_145185)	promoter-TSS (NM_145185)	-94	NM_145185	MAP2K7	125.34	134.76	137.58	184.99	61.24	36.22	41.65	46.1	-1.41334	5.66652	2.82e-07	0.000510785
Merged-chr20-62887063-1	chr20	62886988	62887138	+	promoter-TSS (NM_001104925)	promoter-TSS (NM_001104925)	15	NM_018257	PCMTD2	58.37	53.38	63.23	60.61	27.38	6.04	16.57	16.86	-1.41973	4.40548	7.44e-06	0.00442943
Merged-chr17-71587650-2	chr17	71587565	71587735	+	intron (NM_001144952, intron 1 of 44)	MER53|DNA|hAT	52577	NM_019064	SDK2	38.67	43.86	59.76	36.62	10.09	18.11	8.05	21.33	-1.42078	4.03703	0.000209393	0.0272216
Merged-chr1-28573188-1	chr1	28573113	28573263	+	Intergenic	L1MC4a|LINE|L1	10586	NM_016311	ATPIF1	53.36	59.72	77.13	47.35	29.18	24.15	18.46	8.26	-1.42171	4.43098	7.26e-05	0.0151358
Merged-chr19-52531687-2	chr19	52531608	52531767	+	promoter-TSS (NM_025040)	promoter-TSS (NM_025040)	-7	NM_025040	ZNF614	69.11	109.92	81.3	48.62	39.27	44.27	7.1	19.61	-1.43125	4.79352	0.000424435	0.0384253
Merged-chr1-233464058-1	chr1	233463983	233464133	+	exon (NM_032435, exon 1 of 10)	exon (NM_032435, exon 1 of 10)	544	NM_032435	KIAA1804	28.65	25.9	36.13	40.41	16.57	12.07	6.63	7.57	-1.43164	3.62073	0.000367314	0.0358329
Merged-chr22-29279476-2	chr22	29279400	29279553	+	promoter-TSS (NM_001206998)	promoter-TSS (NM_001206998)	-279	NM_032173	ZNRF3	41.9	51.26	59.06	75.13	14.77	40.25	16.09	15.14	-1.43301	4.39025	0.000132682	0.0210464
Merged-chr1-26362621-1	chr1	26362546	26362696	+	3' UTR (NM_004455, exon 11 of 11)	3' UTR (NM_004455, exon 11 of 11)	9983	NM_032513	SLC30A2	34.74	36.99	43.08	27.78	15.49	6.04	9.47	9.29	-1.43862	3.72486	7.78e-05	0.0154928
Merged-chr19-54871277-2	chr19	54871163	54871391	+	intron (NM_001289023, intron 3 of 8)	intron (NM_001289023, intron 3 of 8)	5444	NM_002287	LAIR1	50.49	82.44	57.67	53.67	23.06	6.04	16.57	22.36	-1.43979	4.45016	1.44e-05	0.00623429
Merged-chr19-49228292-2	chr19	49228185	49228400	+	intron (NM_017805, intron 8 of 11)	intron (NM_017805, intron 8 of 11)	-5316	NM_182574	MAMSTR	29.36	51.79	84.08	65.66	18.37	12.07	12.78	24.08	-1.44424	4.35059	0.000114477	0.0194099
Merged-chr19-37958111-2	chr19	37958029	37958194	+	promoter-TSS (NM_001300993)	promoter-TSS (NM_001300993)	228	NM_152484	ZNF569	43.33	86.14	37.52	78.92	35.3	12.07	10.41	17.55	-1.44635	4.46812	0.000318902	0.0335564
Merged-chr1-146556277-2	chr1	146556196	146556358	+	promoter-TSS (NR_121645)	promoter-TSS (NR_121645)	26	NR_121645	RNVU1-8	42.97	33.82	32.66	51.14	11.89	14.09	6.63	17.55	-1.44702	3.90863	0.000199393	0.0263475
Merged-chr19-1038268-1	chr19	1038193	1038343	+	3' UTR (NM_004368, exon 7 of 7)	3' UTR (NM_004368, exon 7 of 7)	-1834	NM_019112	ABCA7	54.79	77.16	70.18	120.59	40.35	40.25	13.25	17.55	-1.45535	4.84634	9.21e-05	0.0172069
Merged-chr20-61456464-2	chr20	61456377	61456551	+	intron (NM_001853, intron 12 of 31)	CpG	8050	NM_001853	COL9A3	44.76	81.39	63.93	30.94	13.69	12.07	24.14	15.48	-1.45784	4.3134	0.000187579	0.025716
Merged-chr19-37019603-1	chr19	37019528	37019678	+	promoter-TSS (NM_001166037)	promoter-TSS (NM_001166037)	-355	NM_001012756	ZNF260	83.44	47.03	86.86	89.02	34.22	30.18	17.99	17.89	-1.4581	4.77752	1.16e-05	0.00568504
Merged-chr9-131790594-2	chr9	131790512	131790677	+	promoter-TSS (NM_001287046)	promoter-TSS (NM_001287046)	38	NM_020145	SH3GLB2	56.58	66.59	76.44	46.72	30.26	4.02	14.2	19.61	-1.46045	4.4402	3.96e-05	0.0107781
Merged-chr9-139010779-2	chr9	139010647	139010911	+	promoter-TSS (NM_152833)	promoter-TSS (NM_152833)	-48	NM_152833	C9orf69	177.62	258.43	205.68	222.88	88.26	36.22	59.17	75.68	-1.46696	6.20649	5.2e-07	0.000790216
Merged-chr19-50037409-1	chr19	50037334	50037484	+	intron (NM_020650, intron 2 of 6)	CpG	6534	NM_020650	RCN3	27.93	44.39	29.88	54.93	19.09	6.04	6.63	12.04	-1.46842	3.85366	0.000237737	0.0289463
Merged-chr16-88923538-2	chr16	88923455	88923622	+	promoter-TSS (NM_000512)	promoter-TSS (NM_000512)	32	NM_016209	TRAPPC2L	95.97	73.99	81.3	80.18	31.34	28.17	13.73	30.96	-1.47467	4.87561	9.93e-07	0.0013189
Merged-chr19-18794466-2	chr19	18794390	18794543	+	promoter-TSS (NM_015321)	promoter-TSS (NM_015321)	41	NM_015321	CRTC1	94.9	38.58	95.2	60.61	26.3	26.16	9.94	28.21	-1.4812	4.68902	8.44e-05	0.0161857
Merged-chr4-3294851-2	chr4	3294734	3294968	+	Intergenic	G-rich|Low_complexity|Low_complexity	-21023	NM_002926	RGS12	125.34	144.8	175.8	105.44	65.21	32.2	27.93	40.25	-1.48572	5.56191	4.88e-07	0.000771853
Merged-chr19-55470440-2	chr19	55470354	55470527	+	TTS (NR_046493)	TTS (NR_046493)	602	NR_046493	RNU6-35P	32.95	31.18	39.61	20.84	18.01	8.05	4.26	6.88	-1.49245	3.55309	0.000579189	0.0451881
Merged-chr20-26190116-2	chr20	26189972	26190261	+	promoter-TSS (NR_040095)	promoter-TSS (NR_040095)	-247	NR_040095	MIR663AHG	57.3	69.23	43.78	72.61	14.77	44.27	8.52	21.67	-1.49634	4.47298	0.000232482	0.0285872
Merged-chr11-64531932-2	chr11	64531853	64532012	+	TTS (NM_001178031)	TTS (NM_001178031)	-3745	NM_005609	PYGM	71.62	48.62	58.37	51.77	21.25	20.12	9.94	19.95	-1.49748	4.37005	5.87e-06	0.00378165
Merged-chr4-40151688-2	chr4	40151609	40151767	+	intron (NM_018177, intron 16 of 17)	intron (NM_018177, intron 16 of 17)	-40943	NM_004310	RHOH	22.92	37.52	29.88	48.62	11.89	2.01	8.05	13.07	-1.50193	3.68248	0.000215092	0.0274549
Merged-chr19-58400419-2	chr19	58400339	58400499	+	promoter-TSS (NM_001144989)	promoter-TSS (NM_001144989)	23	NM_001144989	ZNF814	73.05	89.31	108.4	72.61	27.74	18.11	14.2	37.5	-1.50266	4.89653	2.52e-06	0.0022318
Merged-chr9-140513279-2	chr9	140513203	140513356	+	promoter-TSS (NM_024757)	promoter-TSS (NM_024757)	68	NM_032937	ARRDC1-AS1	78.78	109.92	98.67	72.61	38.55	28.17	14.2	28.55	-1.50692	4.96716	1.04e-06	0.00133047
Merged-chr17-75277289-2	chr17	75277210	75277368	+	promoter-TSS (NM_001113491)	promoter-TSS (NM_001113491)	-203	NM_006640	2015-09-09	47.27	38.05	29.88	47.98	18.01	20.12	6.63	10.32	-1.51029	3.92143	0.000128866	0.0206169
Merged-chr6-32098118-2	chr6	32098042	32098194	+	promoter-TSS (NM_022110).3	promoter-TSS (NM_022110).3	-51	NM_022110	FKBPL	109.22	60.77	71.57	99.76	39.63	14.09	17.99	25.8	-1.51635	4.90719	6.17e-06	0.0038579
Merged-chr3-48154133-2	chr3	48154049	48154218	+	Intergenic	MER21-int|LTR|ERVL	-23364	NM_002375	MAP4	24.71	38.58	41	46.72	9.37	8.05	17.04	8.6	-1.51813	3.7912	0.000168936	0.0242155
Merged-chr9-140348459-2	chr9	140348378	140348541	+	intron (NM_015537, intron 6 of 14)	(CGGGG)n|Simple_repeat|Simple_repeat	-3921	NR_106964	MIR7114	33.3	47.56	43.08	30.94	16.21	6.04	6.63	12.04	-1.52699	3.81488	3.95e-05	0.0107781
Merged-chr17-40714136-2	chr17	40714060	40714213	+	promoter-TSS (NM_025233)	promoter-TSS (NM_025233)	44	NM_025233	COASY	55.86	57.08	63.93	45.46	25.94	22.13	7.57	13.76	-1.52711	4.30876	1.14e-05	0.0056787
Merged-chr1-11967918-2	chr1	11967840	11967996	+	Intergenic	Intergenic	18567	NM_138346	KIAA2013	54.43	100.94	52.12	61.87	27.38	24.15	15.15	16.86	-1.52712	4.57789	6.08e-06	0.00383224
Merged-chr1-36273904-2	chr1	36273791	36274017	+	promoter-TSS (NM_017629)	promoter-TSS (NM_017629)	76	NM_017629	AGO4	33.3	26.95	63.93	20.2	16.21	8.05	4.73	11.7	-1.52966	3.71044	0.000711822	0.0498168
Merged-chr19-16940180-2	chr19	16940105	16940256	+	promoter-TSS (NM_015260)	promoter-TSS (NM_015260)	-18	NM_015260	SIN3B	51.57	86.14	59.76	49.88	21.25	12.07	16.09	19.61	-1.53223	4.44625	2.34e-06	0.002125
Merged-chr21-45875544-1	chr21	45875469	45875619	+	promoter-TSS (NR_047476)	promoter-TSS (NR_047476)	151	NM_030891	LRRC3	22.2	26.42	25.71	52.4	10.09	6.04	9.94	8.26	-1.53859	3.56125	0.000553637	0.0444826
Merged-chr20-37063984-2	chr20	37063909	37064060	+	promoter-TSS (NR_015366)	promoter-TSS (NR_015366)	-22	NR_015366	SNHG17	29.36	76.63	41	59.98	18.73	8.05	15.62	14.45	-1.53898	4.20602	6.04e-05	0.0139801
Merged-chr16-31711881-2	chr16	31711794	31711968	+	promoter-TSS (NR_024034)	promoter-TSS (NR_024034)	-53	NM_024048	CLUHP3	65.89	48.09	58.37	57.46	20.53	2.01	16.57	18.23	-1.53968	4.34686	5.37e-06	0.00366198
Merged-chr14-106805115-2	chr14	106805017	106805213	+	Intergenic	Intergenic	60846	NR_033375	LINC00226	23.63	26.42	22.93	18.31	11.17	0	4.73	6.19	-1.5575	3.13903	0.000532222	0.0435579
Merged-chr3-48699259-1	chr3	48699184	48699334	+	exon (NM_001407, exon 1 of 35)	exon (NM_001407, exon 1 of 35)	1089	NM_001407	CELSR3	17.55	24.31	28.49	27.15	10.09	8.05	3.79	6.54	-1.55838	3.2161	0.000474635	0.0405396
Merged-chr15-100467657-2	chr15	100467576	100467738	+	Intergenic	Intergenic	-120525	NM_194295	DNM1P46	47.99	36.99	61.15	32.2	16.21	8.05	13.25	10.66	-1.5609	3.99471	1.81e-05	0.0070387
Merged-chr1-24243468-1	chr1	24243393	24243543	+	Intergenic	Intergenic	-3651	NM_001841	CNR2	28.29	44.39	21.54	32.2	8.65	6.04	13.25	6.54	-1.56383	3.57408	0.000304455	0.0325425
Merged-chr22-35653814-2	chr22	35653735	35653893	+	intron (NM_001003681, intron 1 of 10)	CpG	369	NM_005487	HMGXB4	40.47	72.4	57.67	27.15	20.17	12.07	7.1	16.17	-1.5653	4.14101	6.16e-05	0.0140447
Merged-chr11-74494776-2	chr11	74494672	74494881	+	intron (NM_001098638, intron 1 of 5)	intron (NM_001098638, intron 1 of 5)	34863	NM_001098638	RNF169	42.97	63.42	65.32	93.44	23.78	32.2	14.67	13.42	-1.57257	4.54048	9.55e-06	0.00513335
Merged-chr1-13992375-2	chr1	13992291	13992459	+	Intergenic	Intergenic	-34360	NM_012231	PRDM2	49.06	21.67	54.89	34.73	12.97	6.04	9.47	13.76	-1.57644	3.86865	9.29e-05	0.0173166
Merged-chr17-79935431-2	chr17	79935314	79935548	+	promoter-TSS (NM_024083)	promoter-TSS (NM_024083)	5	NM_024083	ASPSCR1	89.53	143.75	146.62	150.9	52.24	24.15	39.76	30.27	-1.58305	5.48507	1.85e-07	0.000395201
Merged-chr17-1552492-1	chr17	1552417	1552567	+	intron (NM_031430, intron 3 of 7)	CpG-9942	900	NM_031430	RILP	40.82	66.06	47.25	34.09	20.17	4.02	12.78	11.01	-1.58448	4.05927	2.95e-05	0.00896871
Merged-chrUn_gl000220-117982-1	chrUn_gl000220	117907	118057	+	non-coding (NR_046235, exon 1 of 1)	non-coding (NR_046235, exon 1 of 1)	5957	NR_003285	RNA5-8S5	1844.94	1689.54	2856.6	2024.82	354.13	1225.47	274.06	752.37	-1.58708	9.43986	1.55e-05	0.00636349
Merged-chr17-78965645-2	chr17	78965561	78965730	+	promoter-TSS (NM_024591)	promoter-TSS (NM_024591)	4	NM_024591	CHMP6	32.59	56.02	66.01	45.46	18.37	12.07	7.1	16.17	-1.59201	4.13144	1.02e-05	0.00526249
Merged-chr16-88870061-2	chr16	88869986	88870136	+	promoter-TSS (NM_030928)	promoter-TSS (NM_030928)	-125	NM_030928	CDT1	54.43	48.09	79.22	37.88	25.22	4.02	3.79	23.39	-1.59791	4.25862	0.000392325	0.0369919
Merged-chr20-46354293-1	chr20	46354218	46354368	+	intron (NM_198596, intron 3 of 20)	MER20B|DNA|hAT-Charlie	60515	NM_018837	SULF2	28.29	26.42	45.86	25.26	10.81	2.01	6.63	9.98	-1.59797	3.51233	8.87e-05	0.0167298
Merged-chr15-67239223-2	chr15	67239147	67239300	+	Intergenic	Intergenic	-118972	NM_005902	SMAD3	26.5	27.48	51.42	22.1	10.81	6.04	3.31	11.7	-1.61568	3.52715	0.000277862	0.0315592
Merged-chr8-61591352-1	chr8	61591277	61591427	+	promoter-TSS (NM_017780)	promoter-TSS (NM_017780)	28	NM_017780	CHD7	42.97	135.29	119.52	159.11	14.41	46.28	38.81	32.68	-1.61675	5.27524	0.000152423	0.0227199
Merged-chr1-91852961-2	chr1	91852864	91853058	+	intron (NM_001017975, intron 4 of 38)	LSU-rRNA_Hsa|rRNA|rRNA	17465	NM_001017975	HFM1	794.63	696	1211.85	924.96	135.81	595.63	132.53	262.83	-1.61786	8.22523	1.98e-05	0.00736239
Merged-chr8-143858783-2	chr8	143858654	143858912	+	promoter-TSS (NM_177477)	promoter-TSS (NM_177477)	-39	NM_023946	LYNX1	69.11	35.94	48.64	29.67	10.45	22.13	8.52	14.1	-1.65744	4.05641	8.29e-05	0.0160552
Merged-chr19-52408292-2	chr19	52408207	52408377	+	promoter-TSS (NM_023074)	promoter-TSS (NM_023074)	13	NM_023074	ZNF649	25.07	14.8	49.34	34.73	13.33	8.05	4.73	6.88	-1.65865	3.48778	0.000530512	0.0434658
Merged-chr19-44617493-2	chr19	44617415	44617572	+	promoter-TSS (NM_013362)	promoter-TSS (NM_013362)	-55	NM_013362	ZNF225	60.52	52.32	44.47	74.5	25.94	14.09	6.15	15.14	-1.66924	4.34128	4.91e-06	0.00348965
Merged-chr17-685547-2	chr17	685467	685627	+	promoter-TSS (NM_016080)	promoter-TSS (NM_016080)	24	NM_016080	GLOD4	45.12	76.1	63.93	37.25	19.81	10.06	5.21	19.61	-1.67082	4.26411	1.31e-05	0.00607803
Merged-chr16-10423557-2	chr16	10423479	10423635	+	Intergenic	Intergenic	-56355	NM_024997	ATF7IP2	53.36	52.32	45.86	46.09	16.57	22.13	8.99	11.01	-1.67578	4.14549	1.89e-06	0.00190153
Merged-chrX-108297563-1	chrX	108297488	108297638	+	Intergenic	LSU-rRNA_Hsa|rRNA|rRNA	317793	NR_110652	LOC101928358	22.2	31.18	30.57	32.83	2.52	16.1	8.99	7.91	-1.6793	3.43548	0.000566983	0.0446968
Merged-chr9-131419066-2	chr9	131418988	131419145	+	promoter-TSS (NM_052844)	promoter-TSS (NM_052844)	63	NM_052844	WDR34	21.49	54.96	50.03	49.25	15.85	12.07	9.94	8.26	-1.69366	3.93429	2.45e-05	0.00828983
Merged-chr22-44208213-2	chr22	44208134	44208292	+	promoter-TSS (NM_022785)	promoter-TSS (NM_022785)	4	NM_022785	EFCAB6	30.8	40.69	41	51.14	16.21	16.1	8.05	5.85	-1.69426	3.8714	2.29e-05	0.00800285
Merged-chr7-5744272-1	chr7	5744197	5744347	+	intron (NM_207111, intron 13 of 16)	intron (NM_207111, intron 13 of 16)	7269	NR_106934	MIR6874	35.45	21.14	32.66	32.2	14.41	2.01	3.79	7.57	-1.6981	3.47833	8.73e-05	0.0166533
Merged-chr6-34131782-2	chr6	34131687	34131878	+	Intergenic	Intergenic	-8383	NM_000841	GRM4	27.93	23.25	31.27	12	7.57	6.04	4.26	5.16	-1.71076	3.16462	0.000423904	0.0384253
Merged-chr16-89189123-2	chr16	89189026	89189220	+	intron (NR_104293, intron 7 of 10)	intron (NR_104293, intron 7 of 10)	-13833	NM_174917	ACSF3	16.47	26.95	20.15	31.57	3.6	8.05	5.68	8.26	-1.73358	3.1592	0.000473078	0.0405396
Merged-chr19-1074913-2	chr19	1074833	1074993	+	intron (NM_001258328, intron 10 of 22)	CpG-12185	-1720	NM_012292	HMHA1	31.15	39.64	41.69	47.98	16.93	8.05	7.1	6.88	-1.74041	3.81594	6.63e-06	0.00404531
Merged-chr19-17995620-1	chr19	17995545	17995695	+	intron (NM_000453, intron 12 of 14)	L1MB7|LINE|L1	12838	NM_000453	SLC5A5	17.19	30.12	15.98	26.52	7.57	0	4.73	6.19	-1.76426	3.07405	0.000292759	0.0323558
Merged-chr9-140610960-2	chr9	140610885	140611036	+	intron (NM_001145527, intron 2 of 15)	(TGG)n|Simple_repeat|Simple_repeat	-46514	NM_001039765	EHMT1-IT1	32.95	36.46	23.63	25.26	6.48	0	5.21	12.04	-1.77686	3.42462	0.000113918	0.0193932
Merged-chr8-70602414-2	chr8	70602290	70602538	+	intron (NM_001146008, intron 5 of 7)	LSU-rRNA_Hsa|rRNA|rRNA	142990	NM_030958	SLCO5A1	743.06	602.99	1036.05	765.23	146.98	356.17	107.92	225.33	-1.80941	7.97832	9.07e-09	5.19e-05
Merged-chr1-22263907-2	chr1	22263827	22263987	+	promoter-TSS (NM_005529)	promoter-TSS (NM_005529)	-117	NM_005529	HSPG2	20.05	19.55	13.9	20.2	7.57	0	1.42	4.82	-1.82554	2.82255	0.000388083	0.0369128
Merged-chr12-127650535-2	chr12	127650456	127650615	+	Intergenic	LSU-rRNA_Hsa|rRNA|rRNA	-105593	NR_104646	LOC101927592	154.34	177.04	196.65	151.53	18.01	112.69	6.63	56.42	-1.8267	5.79879	0.000449273	0.0395246
Merged-chr17-26621147-2	chr17	26621035	26621260	+	intron (NR_028334, intron 2 of 2)	intron (NR_028334, intron 2 of 2)	13261	NM_173624	KRT18P55	32.59	51.26	23.63	18.94	12.61	8.05	3.79	6.19	-1.84172	3.51072	0.000158308	0.0231378
Merged-chr20-47541146-1	chr20	47541071	47541221	+	intron (NM_006420, intron 1 of 38)	intron (NM_006420, intron 1 of 38)	2871	NM_006420	ARFGEF2	36.53	66.06	41	16.42	11.53	20.12	9.94	3.1	-1.84219	3.82319	0.000415722	0.0380878
Merged-chr16-10434306-2	chr16	10434194	10434419	+	Intergenic	LTR4|LTR|ERV1	-45606	NM_024997	ATF7IP2	25.78	46.51	31.96	21.47	6.12	0	6.15	10.66	-1.87315	3.46433	7e-05	0.0149266
Merged-chr17-71588112-1	chr17	71588037	71588187	+	intron (NM_001144952, intron 1 of 44)	intron (NM_001144952, intron 1 of 44)	52115	NM_019064	SDK2	24.35	10.04	25.02	32.83	6.12	4.02	6.63	3.1	-1.8919	3.08444	0.00034904	0.0349841
Merged-chr16-30051722-2	chr16	30051642	30051803	+	Intergenic	MIRb|SINE|MIR	-9536	NM_031478	FAM57B	30.8	13.74	11.81	17.05	6.48	0	2.37	4.47	-1.92217	2.84554	0.000588101	0.045385
Merged-chr9-134466733-2	chr9	134466657	134466810	+	intron (NM_005312, intron 15 of 23)	intron (NM_005312, intron 15 of 23)	-60071	NM_031432	UCK1	14.68	34.35	23.63	15.15	4.32	8.05	3.79	5.16	-1.92903	3.01979	0.000418	0.0381962
Merged-chr21-9827083-2	chr21	9826994	9827172	+	TTS (NR_037458)	TTS (NR_037458)	880	NR_037458	MIR3687-1	856.94	1120.37	1159.04	1070.18	137.26	444.71	142	296.89	-1.93314	8.36904	4.03e-09	2.73e-05
Merged-chr3-152411245-1	chr3	152411170	152411320	+	Intergenic	L1PBa|LINE|L1	-141491	NM_002563	P2RY1	16.47	17.44	25.71	13.26	3.96	2.01	2.84	4.47	-1.9423	2.79408	0.000194064	0.026092
Merged-chr22-39930933-1	chr22	39930858	39931008	+	Intergenic	CpG	-2073	NM_194326	RPS19BP1	15.4	30.12	26.41	14.52	5.4	6.04	1.89	5.16	-1.94246	3.00119	0.000293708	0.0323591
Merged-chr1-43539483-2	chr1	43539403	43539564	+	Intergenic	Intergenic	-74111	NM_001101376	FAM183A	15.4	22.2	28.49	12	4.68	4.02	3.31	4.13	-1.94693	2.86934	0.000198079	0.0263475
Merged-chr19-56632263-1	chr19	56632188	56632338	+	intron (NM_001002836, intron 1 of 2)	CpG	479	NM_001002836	ZNF787	38.67	51.26	47.95	33.46	13.69	12.07	4.73	8.6	-1.96259	3.8774	3.29e-07	0.000568883
Merged-chr21-9825993-2	chr21	9825915	9826072	+	promoter-TSS (NR_037458)	promoter-TSS (NR_037458)	161	NR_037421	MIR3648-1	606.62	701.29	847.74	783.54	97.99	354.16	89.93	175.45	-1.96835	7.84968	1.26e-08	6.7e-05
Merged-chr16-4166447-1	chr16	4166372	4166522	+	promoter-TSS (NM_001116)	promoter-TSS (NM_001116)	-261	NM_001116	ADCY9	78.42	126.31	63.23	92.18	32.78	26.16	11.36	13.07	-1.97207	4.88905	5.66e-08	0.000162084
Merged-chr1-156186365-1	chr1	156186290	156186440	+	intron (NM_001199664, intron 1 of 4)	CpG	3586	NM_001199661	PMF1-BGLAP	83.08	70.82	72.27	118.07	11.53	36.22	14.2	23.05	-1.98484	4.83262	8.81e-08	0.000225925
Merged-chr17-5146358-1	chr17	5146283	5146433	+	Intergenic	Intergenic	-8203	NM_207103	SCIMP	32.95	36.46	31.96	27.78	9.73	18.11	0.95	5.16	-1.99079	3.51856	0.000115456	0.0194326
Merged-chr9-116501384-2	chr9	116501251	116501517	+	Intergenic	Intergenic	-137178	NM_133374	ZNF618	25.43	51.79	43.78	34.09	3.6	18.11	11.36	5.85	-1.99125	3.75025	6.44e-05	0.014304
Merged-chr19-50490576-2	chr19	50490435	50490717	+	intron (NM_001025778, intron 11 of 13)	intron (NM_001025778, intron 11 of 13)	17664	NR_002825	SIGLEC16	31.15	85.61	75.05	73.24	23.78	16.1	3.79	14.45	-1.99777	4.43245	2.7e-06	0.00233407
Merged-chr19-49895305-2	chr19	49895228	49895383	+	intron (NM_144688, intron 2 of 19)	intron (NM_144688, intron 2 of 19)	3830	NM_144688	CCDC155	14.32	32.77	19.46	13.26	5.76	4.02	5.68	1.38	-2.02859	2.8831	0.000524001	0.0431701
Merged-chr2-133012861-1	chr2	133012786	133012936	+	intron (NR_027020, intron 1 of 4)	SSU-rRNA_Hsa|rRNA|rRNA	1792	NR_031608	MIR663B	149.69	202.41	184.14	175.52	22.7	78.48	19.41	43.69	-2.08597	5.82011	2.47e-09	2.04e-05
Merged-chr9-71212704-1	chr9	71212629	71212779	+	Intergenic	Intergenic	-51186	NR_109769	LINC01506	20.41	20.61	38.22	8.84	9.01	4.02	2.37	1.03	-2.08918	2.99006	0.00060219	0.0459837
Merged-chr4-7865698-2	chr4	7865609	7865788	+	intron (NM_198595, intron 3 of 16)	(CATCC)n|Simple_repeat|Simple_repeat	75955	NM_021638	AFAP1	28.65	10.57	38.22	15.78	2.88	8.05	2.37	6.88	-2.09283	3.07555	0.000575886	0.0450026
Merged-chr2-133012562-2	chr2	133012485	133012640	+	intron (NR_027020, intron 1 of 4)	SSU-rRNA_Hsa|rRNA|rRNA	2091	NR_031608	MIR663B	171.17	127.36	199.43	153.42	21.25	66.4	16.57	41.97	-2.10998	5.6913	2.93e-09	2.18e-05
Merged-chr19-4204759-2	chr19	4204676	4204843	+	intron (NM_133475, intron 7 of 21)	intron (NM_133475, intron 7 of 21)	21408	NM_133475	ANKRD24	20.41	14.27	17.37	8.21	5.76	4.02	0.47	1.72	-2.11915	2.58365	0.000666355	0.0483164
Merged-chr6-31062397-1	chr6	31062322	31062472	+	Intergenic	Intergenic	17935	NM_014070	C6orf15	18.98	22.2	31.96	17.05	3.24	6.04	0.47	6.54	-2.13522	3.01419	0.000100157	0.0179978
Merged-chr8-145786596-2	chr8	145786489	145786704	+	intron (NM_025251, intron 4 of 12)	intron (NM_025251, intron 4 of 12)	-32138	NM_001001795	C8orf82	16.83	49.15	22.93	37.88	8.29	2.01	5.68	4.82	-2.14931	3.44605	1.46e-05	0.00623429
Merged-chr16-86246945-2	chr16	86246862	86247029	+	Intergenic	Intergenic	17158	NR_103859	LINC01082	13.61	12.68	13.9	18.31	1.44	4.02	3.31	2.41	-2.1713	2.50075	0.000555131	0.0445026
Merged-chr19-5293340-2	chr19	5293238	5293443	+	intron (NM_130854, intron 1 of 32)	CpG	47474	NM_002850	PTPRS	8.24	29.07	30.57	21.47	5.76	4.02	2.37	3.1	-2.20579	2.96479	0.000111379	0.0191203
Merged-chr19-3721611-2	chr19	3721526	3721696	+	promoter-TSS (NM_001267561)	promoter-TSS (NM_001267561)	-86	NM_014428	TJP3	13.97	46.51	45.17	27.78	11.17	0	1.42	6.88	-2.22075	3.46826	4.23e-05	0.0111748
Merged-chr22-38361377-2	chr22	38361298	38361457	+	intron (NM_001301131, intron 3 of 4)	intron (NM_001301131, intron 3 of 4)	-2193	NR_106878	MIR6820	8.24	10.04	16.68	21.47	3.96	0	0.95	2.41	-2.22924	2.41312	0.000313049	0.0330809
Merged-chr17-34454792-2	chr17	34454707	34454878	+	Intergenic	Intergenic	23572	NM_002984	CCL4	22.2	40.16	34.05	42.3	7.21	14.09	1.89	6.19	-2.25223	3.55811	6.57e-06	0.00404079
Merged-chr19-44711606-2	chr19	44711521	44711692	+	Intergenic	Intergenic	-5075	NM_182490	ZNF227	21.49	14.8	15.98	22.1	3.96	2.01	1.42	3.1	-2.26164	2.7872	4.54e-05	0.011771
Merged-chr9-137218171-1	chr9	137218096	137218246	+	promoter-TSS (NM_002957)	promoter-TSS (NM_002957)	-138	NM_002957	RXRA	23.28	63.95	52.12	71.98	14.77	8.05	7.1	6.19	-2.26497	4.08906	2.69e-07	0.00050121
Merged-chr3-49025435-1	chr3	49025360	49025510	+	Intergenic	Intergenic	-1906	NM_017732	P4HTM	13.25	28.54	12.51	10.1	5.04	0	3.79	0.69	-2.27482	2.59232	0.000520959	0.0430147
Merged-chr20-799818-1	chr20	799743	799893	+	Intergenic	Intergenic	-14522	NM_031424	FAM110A	12.53	18.5	15.29	13.89	7.21	0	0	1.38	-2.27895	2.50598	0.000296612	0.0323591
Merged-chr11-72964089-2	chr11	72964007	72964171	+	Intergenic	Intergenic	-11461	NM_004154	P2RY6	16.47	12.68	15.98	10.73	1.44	4.02	0.95	4.13	-2.30468	2.44883	0.000288749	0.0321675
Merged-chr11-71084954-2	chr11	71084876	71085033	+	Intergenic	Intergenic	49446	NM_001001680	FLJ42102	26.86	44.92	56.98	42.3	6.84	0	4.73	10.32	-2.40413	3.77497	3.94e-08	0.000127555
Merged-chr1-2870648-2	chr1	2870572	2870725	+	Intergenic	L1MEg|LINE|L1	-67398	NM_080431	ACTRT2	30.08	35.94	24.32	52.4	6.12	12.07	0.95	6.54	-2.46031	3.57409	1.64e-06	0.00167663
Merged-chr6-52362633-2	chr6	52362516	52362750	+	3' UTR (NM_012288, exon 11 of 11)	3' UTR (NM_012288, exon 11 of 11)	76828	NM_018100	EFHC1	32.95	29.59	29.18	67.56	6.48	6.04	3.79	6.54	-2.50241	3.69732	3.02e-07	0.000534876
Merged-chr17-71707546-1	chr17	71707471	71707621	+	Intergenic	Intergenic	-26447	NM_001278587	LOC100134391	16.11	15.33	17.37	20.2	0.72	8.05	2.84	2.41	-2.51692	2.67755	0.00011622	0.0194738
Merged-chr19-5987532-2	chr19	5987447	5987618	+	intron (NR_046376, intron 1 of 3)	intron (NR_046376, intron 1 of 3)	9118	NR_046376	LOC100128568	9.67	16.91	12.51	7.58	3.6	0	0	1.38	-2.58951	2.17425	0.000215738	0.0274822
Merged-chr22-38656522-1	chr22	38656447	38656597	+	intron (NM_012264, intron 1 of 8)	MIR|SINE|MIR	12148	NM_012264	TMEM184B	10.74	10.04	9.73	16.42	4.32	0	0.95	0	-2.59145	2.18663	0.000253181	0.030088
Merged-chr19-13783545-1	chr19	13783470	13783620	+	Intergenic	MLT1J1|LTR|ERVL-MaLR	-75208	NM_030818	CCDC130	12.89	9.51	11.12	10.1	1.8	2.01	0.47	0.34	-2.59846	2.12159	0.000686893	0.0491353
Merged-chr2-169832633-2	chr2	169832552	169832714	+	intron (NM_003742, intron 12 of 27)	intron (NM_003742, intron 12 of 27)	55200	NM_003742	ABCB11	26.86	41.75	9.03	14.52	2.88	0	0	7.57	-2.62065	3.02796	0.000139803	0.0217129
Merged-chr17-3142170-1	chr17	3142095	3142245	+	Intergenic	L2a|LINE|L2	-1800	NM_003552	OR1D4	16.47	10.57	4.86	8.21	1.44	0	0.95	2.06	-2.62269	2.0894	0.000594964	0.0456778
Merged-chrY-2133098-1	chrY	2133023	2133173	+	intron (NM_145177, intron 5 of 6).2	intron (NM_145177, intron 5 of 6).2	235482	NM_004729	ZBED1	13.61	7.4	16.68	5.68	0.72	0	0.47	2.41	-2.65116	2.10426	0.000546672	0.0442907
Merged-chr6-7979185-1	chr6	7979110	7979260	+	intron (NR_037616, intron 4 of 12)	MER65A|LTR|ERV1	-7150	NR_027712	PIP5K1P1	10.74	19.03	10.42	13.89	0.72	4.02	0	3.44	-2.71445	2.34671	0.00040236	0.0374377
Merged-chr1-6803254-1	chr1	6803179	6803329	+	Intergenic	Intergenic	15667	NR_104620	LOC100505887	27.93	15.33	37.52	13.26	0.72	4.02	0.47	6.19	-2.7763	2.9944	2.06e-05	0.00756689
Merged-chr19-16329861-1	chr19	16329786	16329936	+	intron (NM_001130524, intron 6 of 12)	L1ME1|LINE|L1	21196	NM_032493	AP1M1	27.22	31.71	15.29	26.52	4.32	0	3.31	2.06	-2.79362	3.07881	2.21e-07	0.000432801
Merged-chr11-83269530-2	chr11	83269453	83269608	+	intron (NM_001364, intron 14 of 22)	MIRb|SINE|MIR	123938	NM_001364	DLG2	4.3	12.68	10.42	6.31	1.08	0	0.95	0.69	-2.79398	1.80137	0.000704124	0.0496492
Merged-chr16-33963093-1	chr16	33963018	33963168	+	promoter-TSS (NR_038368)	promoter-TSS (NR_038368)	-590	NM_001040069	LINC00273	18.26	27.48	25.02	18.31	2.16	2.01	1.89	3.44	-2.80236	2.9231	6.74e-07	0.000964058
Merged-chr17-42942702-2	chr17	42942616	42942789	+	intron (NM_004247, intron 13 of 27)	intron (NM_004247, intron 13 of 27)	17432	NM_016438	HIGD1B	13.25	24.31	19.46	6.31	2.88	0	0.47	1.72	-2.81215	2.49769	2.37e-05	0.00814946
Merged-chr1-2050265-1	chr1	2050190	2050340	+	intron (NM_001033582, intron 1 of 14)	L1MEg|LINE|L1	14110	NM_002744	PRKCZ	4.66	28.54	13.9	11.36	2.52	0	0	2.06	-2.90945	2.37682	0.000174394	0.0246184
Merged-chr19-15054546-1	chr19	15054471	15054621	+	Intergenic	Intergenic	2245	NM_012377	OR7C2	21.13	15.33	55.59	8.84	3.24	4.02	0	3.44	-3.00164	3.02301	3.65e-05	0.0102344
Merged-chrX-1453128-1	chrX	1453053	1453203	+	Intergenic	Tigger2|DNA|TcMar-Tigger	-2381	NM_002183	IL3RA	7.16	14.27	25.02	31.57	1.44	0	3.79	1.03	-3.0114	2.69678	1.99e-05	0.00736239
Merged-chr20-5549901-2	chr20	5549823	5549980	+	intron (NM_019593, intron 12 of 19)	intron (NM_019593, intron 12 of 19)	41771	NM_019593	GPCPD1	5.37	7.4	10.42	14.52	2.88	0	0	0	-3.05032	1.91471	0.000501169	0.0420338
Merged-chr3-110770456-1	chr3	110770381	110770531	+	intron (NR_045114, intron 3 of 3)	intron (NR_045114, intron 3 of 3)	18350	NR_045114	PVRL3-AS1	2.51	12.15	27.79	15.15	0.72	0	0	3.44	-3.06526	2.31313	0.000678759	0.0488022
Merged-chr1-180821272-1	chr1	180821197	180821347	+	intron (NM_004736, intron 11 of 14)	L2b|LINE|L2	-61041	NM_020950	KIAA1614	6.8	16.91	8.34	8.21	0.36	0	0.95	1.38	-3.06933	1.99501	9.46e-05	0.0175527
Merged-chr18-71871979-1	chr18	71871904	71872054	+	Intergenic	G-rich|Low_complexity|Low_complexity	56233	NM_014177	TIMM21	7.88	5.81	42.39	42.3	1.8	2.01	3.31	0.34	-3.12153	2.97933	0.000202787	0.0267011
Merged-chr22-48324577-1	chr22	48324502	48324652	+	Intergenic	Intergenic	297154	NR_122046	LOC284930	8.59	6.34	23.63	5.05	0	0	0	2.75	-3.15576	2.00845	0.000708759	0.0496492
Merged-chr7-945275-1	chr7	945200	945350	+	intron (NM_001284311, intron 2 of 8)	GA-rich|Low_complexity|Low_complexity	15251	NM_006869	ADAP1	84.87	68.17	22.24	35.99	5.76	10.06	0.95	5.85	-3.1603	4.04632	2.9e-08	0.000112523
Merged-chr19-9820072-1	chr19	9819997	9820147	+	Intergenic	LTR10A|LTR|ERV1	-8579	NM_001199814	ZNF812	10.74	12.68	10.42	1.89	0	0	0	2.06	-3.31847	1.88518	0.000312356	0.0330547
Merged-chr6-150463994-1	chr6	150463919	150464069	+	promoter-TSS (NM_030949)	promoter-TSS (NM_030949)	-194	NM_030949	PPP1R14C	5.01	6.34	11.12	4.42	0.36	0	0	0.69	-3.33128	1.54596	0.000304116	0.0325425
Merged-chr19-7063516-1	chr19	7063441	7063591	+	Intergenic	Intergenic	-4871	NM_001164425	MBD3L3	22.92	23.25	13.2	13.89	0.36	4.02	0	2.41	-3.37042	2.67125	2.04e-06	0.00197677
Merged-chr17-4299644-1	chr17	4299569	4299719	+	Intergenic	Intergenic	-29675	NM_003342	UBE2G1	6.8	5.28	15.29	12	2.16	0	0	0	-3.42242	1.91332	0.000104186	0.0183234
Merged-chr16-1495182-1	chr16	1495107	1495257	+	promoter-TSS (NM_001143980)	promoter-TSS (NM_001143980)	-692	NM_001143980	CCDC154	5.37	5.28	2.08	39.78	0.72	0	0.47	1.38	-3.49132	2.2447	0.000610774	0.046318
Merged-chrY-1403118-1	chrY	1403043	1403193	+	Intergenic	Tigger2|DNA|TcMar-Tigger	-2391	NM_002183	IL3RA	6.09	9.51	27.79	29.67	1.8	2.01	0.95	0	-3.51715	2.5857	9.44e-05	0.0175479
Merged-chr10-51503165-1	chr10	51503090	51503240	+	intron (NR_110767, intron 7 of 7)	L1M4|LINE|L1	-16838	NM_001077685	AGAP7P	6.8	15.85	22.24	2.53	0	0	0.95	1.38	-3.59466	2.08868	0.000302362	0.0325425
Merged-chr8-145787037-1	chr8	145786962	145787112	+	intron (NM_025251, intron 4 of 12)	intron (NM_025251, intron 4 of 12)	-32579	NM_001001795	C8orf82	8.59	20.61	11.81	20.2	0.36	0	1.89	0.69	-3.62445	2.41023	2.76e-06	0.0023608
Merged-chr9-100377987-1	chr9	100377912	100378062	+	intron (NM_139246, intron 4 of 9)	intron (NM_139246, intron 4 of 9)	-17718	NM_002486	NCBP1	11.46	10.57	13.2	12	0.36	0	0	1.38	-3.67223	2.12868	1.11e-06	0.00133047
Merged-chr20-49806522-1	chr20	49806447	49806597	+	Intergenic	Intergenic	-166847	NM_002237	KCNG1	5.73	13.74	12.51	5.05	0	0	1.89	0	-3.67569	1.83442	0.000254494	0.0301479
Merged-chrX-44997069-1	chrX	44996994	44997144	+	Intergenic	L1ME4a|LINE|L1	63077	NM_024689	CXorf36	10.38	2.64	17.37	8.84	0.72	0	0	0.69	-3.91075	1.91862	0.000144223	0.0220768
Merged-chr17-46595115-1	chr17	46595040	46595190	+	Intergenic	Intergenic	13157	NM_002144	HOXB1	4.3	8.98	5.56	4.42	0	0	0	0.69	-3.91415	1.43565	0.000707452	0.0496492
Merged-chr1-41600108-1	chr1	41600033	41600183	+	intron (NM_001031694, intron 6 of 15)	L1PA6|LINE|L1	25497	NM_012236	SCMH1	10.74	6.34	5.56	3.79	0.72	0	0	0	-4.09395	1.55387	0.000491458	0.0415472
Merged-chr7-101072054-1	chr7	101071979	101072129	+	intron (NM_133457, intron 2 of 12)	AluJo|SINE|Alu	65953	NM_133457	COL26A1	6.09	7.93	6.95	5.68	0.36	0	0	0	-4.13009	1.56423	0.000139229	0.0216746
Merged-chr16-15077945-1	chr16	15077870	15078020	+	intron (NM_001285445, intron 1 of 21)	AluJo|SINE|Alu	9125	NM_015027	PDXDC1	2.51	5.28	6.25	16.42	0	0	0.47	0	-4.20092	1.62646	0.00066503	0.0482676
Merged-chr19-7034233-1	chr19	7034158	7034308	+	Intergenic	L1MA3|LINE|L1	3639	NM_001136507	MBD3L5	4.66	13.21	6.95	6.95	0	0	0.47	0	-4.30832	1.71312	9.87e-05	0.0178632
Merged-chr4-13391805-1	chr4	13391730	13391880	+	intron (NM_001017979, intron 4 of 6)	L1PA5|LINE|L1	94184	NM_004249	RAB28	1.79	21.14	6.95	5.05	0.72	0	0	0	-4.45338	1.75058	0.000550527	0.0443726
Merged-chr17-71616750-1	chr17	71616675	71616825	+	intron (NM_001144952, intron 1 of 44)	L1MB5|LINE|L1	23477	NM_019064	SDK2	3.58	6.34	6.95	3.16	0	0	0	0	-5.26564	1.25019	0.00039493	0.0370076
Merged-chr2-12835282-1	chr2	12835207	12835357	+	Intergenic	BLACKJACK|DNA|hAT-Blackjack	-21716	NM_021643	TRIB2	2.86	8.46	6.25	3.79	0	0	0	0	-5.35474	1.2977	0.000443361	0.0394067
Merged-chrX-1409850-1	chrX	1409775	1409925	+	intron (NM_172249, intron 7 of 8)	AluSx|SINE|Alu	-2961	NR_037461	MIR3690	5.73	1.59	7.64	6.31	0	0	0	0	-5.39484	1.32435	0.000335755	0.0344051
Merged-chr4-38054271-1	chr4	38054196	38054346	+	intron (NM_001253912, intron 12 of 20)	intron (NM_001253912, intron 12 of 20)	-57531	NM_015173	TBC1D1	5.01	2.64	2.08	12	0	0	0	0	-5.48367	1.37167	0.000558962	0.0446104
Merged-chr16-68641459-1	chr16	68641384	68641534	+	Intergenic	AluJr|SINE|Alu	-36692	NM_001793	CDH3	3.22	15.85	2.78	3.79	0	0	0	0	-5.62277	1.47025	0.000525708	0.0432627
Merged-chr19-58708401-1	chr19	58708326	58708476	+	intron (NM_001278734, intron 4 of 7)	intron (NM_001278734, intron 4 of 7)	14045	NM_016324	ZNF274	11.82	0	9.73	8.84	0	0	0	0	-5.86825	1.63672	0.000389635	0.0369128
Merged-chr10-124181989-1	chr10	124181914	124182064	+	intron (NM_021622, intron 8 of 11)	L1MC4|LINE|L1	5508	NR_037506	MIR3941	13.61	5.28	0.69	10.1	0	0	0	0	-5.89437	1.67006	0.000111962	0.0191203
